# Supplementary material for: CRISPR-Cas-based identification of a sialylated human milk oligosaccharides utilization cluster in the infant gut commensal Bacteroides dorei
Source: Nat Commun. 2024 Jan 2;15:105. doi: 10.1038/s41467-023-44437-y (PMC10761964; doi:10.1038/s41467-023-44437-y)
Supplement: Supplementary file 4 — Source Data file [file 41467_2023_44437_MOESM4_ESM.xlsx]

## Sheet: Figure1A
PUL33 genes log2(fold-change) values for HMOs compared to glucose
	2'-FL	DFL	3'-SL	6'-SL	LNT	LNnT
GKD17_15925	0.382583	0.599571	1.38973	1.37922	0.324012	0.396431
GKD17_15930	0.688151	0.743242	1.59532	1.66699	0.662033	0.651954
GKD17_15935	0.520774	0.510066	1.40029	1.4604	0.491925	0.428847
GKD17_15940	0.521815	0.493475	1.43895	1.62127	0.444924	0.47544
GKD17_15945	0.390412	0.461297	1.45683	1.49582	0.114782	0.0220851
GKD17_15950	0.965152	1.01542	2.27739	2.48353	0.615593	0.724766
GKD17_15955	0.853404	0.809433	2.63129	2.93089	0.664002	0.720353
GKD17_15960	0.5248	0.620115	2.55729	2.70369	0.208149	0.403311
GKD17_15965	-0.0668245	0.639308	3.4223	3.346	0.439895	0.409193
GKD17_15970	1.21209	1.28869	4.95456	5.12118	1.07762	0.840873
GKD17_15975	1.96617	1.99663	5.65088	5.87087	1.84668	1.56067
GKD17_15980	0.475293	-0.662353	2.40192	2.26557	1.07816	1.53537
GKD17_15985	0.239511	-0.789565	2.2663	2.13084	0.905526	1.47327
PUL33 genes p_adjusted valued for log2(fold-change) values above
	2'-FL	DFL	3'-SL	6'-SL	LNT	LNnT
GKD17_15925	0.141643	0.014094	8.26153e-10	6.98467e-10	0.241214	0.135783
GKD17_15930	2.2463e-05	3.56571e-06	1.24766e-25	2.58404e-28	5.66877e-05	7.10791e-05
GKD17_15935	0.00846786	0.0100497	9.67598e-15	2.59974e-16	0.0158231	0.0388439
GKD17_15940	0.0357865	0.0471784	1.42014e-10	1.55657e-13	0.0883776	0.0648414
GKD17_15945	0.0922202	0.0406808	4.28537e-13	4.61218e-14	0.698663	0.939664
GKD17_15950	0.000118706	4.3994e-05	2.9844e-22	1.31273e-26	0.0227502	0.00595714
GKD17_15955	0.00879949	0.0134872	4.00607e-19	7.05552e-24	0.0548666	0.0345051
GKD17_15960	0.0532764	0.0192926	1.80612e-28	3.16089e-32	0.526997	0.161465
GKD17_15965	0.92332	0.210589	6.67125e-17	1.85724e-16	0.443717	0.466787
GKD17_15970	4.75383e-09	4.27278e-10	2.68626e-157	5.87708e-169	3.67133e-07	0.000124318
GKD17_15975	1.86898e-14	7.34623e-15	1.11553e-121	1.05007e-131	1.12317e-12	3.74906e-09
GKD17_15980	0.200186	0.0697521	5.6757e-15	1.23801e-13	0.00130347	1.60654e-06
GKD17_15985	0.55861	0.0239831	2.47735e-13	4.98079e-12	0.00857144	4.70131e-06
PUL33 genes log2(fold-change) values for HMOs compared to glucose
	2'-FL	DFL	3'-SL	6'-SL	LNT	LNnT
GKD17_02645	0.479493	0.968812	0.82623	1.33019	0.175238	0.62194
GKD17_02650	0.527006	0.706285	0.673119	0.604166	0.69796	0.573699
GKD17_02655	1.1123	0.874116	0.629615	1.12804	0.903885	0.698775
GKD17_02660	0.722343	0.687652	0.585497	0.810022	0.718613	0.876973
GKD17_02665	0.305734	0.51266	0.521319	1.12573	0.643485	0.655164
GKD17_02670	-0.157289	-0.315489	-0.0718765	-0.361498	0.145125	-0.269197
GKD17_02675	0.216131	0.768032	0.681885	0.670258	0.245696	-0.0394861
GKD17_02680	0.437634	0.25353	0.525225	0.768476	0.188568	0.19604
GKD17_02685	0.187532	0.505663	0.539136	0.823828	0.421851	0.274941
GKD17_02690	-0.27045	-0.185419	-0.51106	-0.0905752	-0.480937	-1.06576
GKD17_02695	-0.182635	-0.520483	-1.8199	-0.492035	-1.37199	-1.34462
PUL33 genes p_adjusted valued for log2(fold-change) values above
	2'-FL	DFL	3'-SL	6'-SL	LNT	LNnT
GKD17_02645	0.421089	0.0663353	0.151512	0.00786049	0.813074	0.286327
GKD17_02650	0.360825	0.195805	0.252182	0.287311	0.221207	0.323051
GKD17_02655	0.024686	0.0862969	0.270547	0.0218068	0.0845514	0.197367
GKD17_02660	0.112602	0.129897	0.239197	0.0699752	0.125451	0.0517922
GKD17_02665	0.76363	0.576182	0.603998	0.180603	0.506209	0.483395
GKD17_02670	0.657234	0.325946	0.851549	0.261934	0.710044	0.426103
GKD17_02675	0.57017	0.0143537	0.325946	0.0363932	0.531052	0.926499
GKD17_02680	0.346613	0.59609	0.267987	0.0721196	0.737479	0.714333
GKD17_02685	0.675641	0.194037	0.188207	0.0233789	0.315688	0.531301
GKD17_02690	0.597348	0.712483	0.303943	0.866863	0.327509	0.0160595
GKD17_02695	0.890665	0.644496	0.0969984	0.682135	0.21085	0.214084

## Sheet: Figure1B
For the fold-change and p_adjusted values of all genes in B. dorei's genome, please see Supplamentary Table 2 of DOI 10.3389/fcimb.2022.854122.
The log2(fold-change) and p_adjusted values of PUL33 and PUL8, highlighted in Figure 1B, are the same as in Figure 1A.

## Sheet: Figure2D
B. dorei WT & B. dorei Δ5k-PUL33
	WT	WT	WT	WT	WT	WT	WT	WT	WT	Δ5k-PUL33	WT	WT	WT	WT	WT	WT	WT	WT	WT	WT	WT	Δ5k-PUL33	WT	WT	WT	WT	WT	WT	WT	WT	WT	WT	WT	Δ5k-PUL33	WT	WT	WT	WT	WT	WT	WT	WT	WT	WT	WT	Δ5k-PUL33	Δ5k-PUL33	Δ5k-PUL33	Δ5k-PUL33
Time	3'-SL bio1 tech1	3'-SL bio1 tech2	3'-SL bio1 tech3	3'-SL bio2 tech1	3'-SL bio2 tech2	3'-SL bio2 tech3	3'-SL blank 1	3'-SL blank 2	3'-SL blank 3	no_carb bio1 tech1	6'-SL bio1 tech1	6'-SL bio1 tech2	6'-SL bio1 tech3	6'-SL bio2 tech1	6'-SL bio2 tech2	6'-SL bio2 tech3	6'-SL blank 1	6'-SL blank 2	6'-SL blank 3	no_carb bio1 tech1	no_carb blank 1	no_carb bio1 tech2	glu bio1 tech1	glu bio1 tech2	glu bio1 tech3	glu bio2 tech1	glu bio2 tech2	glu bio2 tech3	glu blank 1	glu blank 2	glu blank 3	no_carb bio1 tech2	no_carb blank 2	no_carb bio1 tech3	lac bio1 tech1	lac bio1 tech2	lac bio1 tech3	lac bio2 tech1	lac bio2 tech2	lac bio2 tech3	lac blank 1	lac blank 2	lac blank 3	no_carb bio1 tech2	no_carb blank 3	no_carb bio2 tech1	3'-SL bio1 tech1	3'-SL bio1 tech2	3'-SL bio1 tech3
00:00:00	0.112	0.107	0.108	0.107	0.11	0.117	0.107	0.103	0.112	0.11	1.614	0.107	0.121	0.117	0.115	0.118	0.105	0.103	0.103	0.107	0.094	0.112	0.106	0.113	0.113	0.118	0.113	0.112	0.104	0.107	0.098	0.116	0.101	0.115	0.104	0.114	0.114	0.116	0.113	0.119	0.101	0.098	0.098	0.107	0.096	0.113	0.111	0.11	0.105
00:30:00	0.111	0.106	0.108	0.107	0.109	0.117	0.106	0.103	0.11	0.109	1.688	0.107	0.118	0.117	0.113	0.117	0.103	0.102	0.102	0.105	0.094	0.111	0.106	0.113	0.113	0.117	0.113	0.112	0.104	0.108	0.098	0.112	0.096	0.114	0.105	0.113	0.112	0.115	0.112	0.118	0.101	0.098	0.097	0.105	0.095	0.111	0.112	0.11	0.105
01:00:00	0.111	0.107	0.108	0.107	0.11	0.116	0.105	0.103	0.11	0.109	1.689	0.108	0.118	0.116	0.112	0.118	0.103	0.102	0.102	0.105	0.094	0.111	0.109	0.115	0.116	0.12	0.116	0.114	0.104	0.108	0.098	0.111	0.096	0.114	0.107	0.114	0.113	0.117	0.114	0.12	0.101	0.098	0.097	0.106	0.095	0.111	0.112	0.11	0.106
01:30:00	0.111	0.107	0.109	0.108	0.11	0.116	0.105	0.103	0.109	0.11	1.681	0.109	0.118	0.117	0.112	0.117	0.102	0.102	0.102	0.106	0.094	0.111	0.112	0.118	0.118	0.124	0.12	0.118	0.105	0.108	0.098	0.11	0.096	0.113	0.11	0.116	0.116	0.12	0.117	0.122	0.101	0.098	0.098	0.106	0.095	0.11	0.112	0.11	0.106
02:00:00	0.112	0.108	0.11	0.109	0.111	0.117	0.105	0.103	0.109	0.11	1.666	0.11	0.118	0.117	0.113	0.117	0.102	0.101	0.101	0.106	0.094	0.111	0.118	0.123	0.124	0.13	0.127	0.123	0.104	0.107	0.098	0.11	0.096	0.113	0.115	0.12	0.119	0.124	0.121	0.126	0.101	0.098	0.097	0.106	0.095	0.111	0.113	0.11	0.106
02:30:00	0.113	0.109	0.112	0.11	0.113	0.118	0.105	0.103	0.109	0.111	1.655	0.11	0.117	0.117	0.114	0.118	0.102	0.101	0.101	0.106	0.094	0.112	0.127	0.131	0.133	0.14	0.137	0.133	0.103	0.107	0.098	0.11	0.096	0.113	0.121	0.127	0.125	0.132	0.128	0.132	0.101	0.098	0.098	0.107	0.095	0.111	0.113	0.11	0.107
03:00:00	0.114	0.111	0.114	0.112	0.115	0.119	0.104	0.103	0.108	0.11	1.634	0.111	0.118	0.118	0.115	0.119	0.101	0.101	0.101	0.106	0.094	0.112	0.14	0.144	0.145	0.155	0.15	0.146	0.103	0.107	0.098	0.11	0.096	0.113	0.132	0.135	0.135	0.144	0.138	0.14	0.101	0.098	0.098	0.106	0.095	0.111	0.114	0.11	0.107
03:30:00	0.118	0.114	0.118	0.115	0.117	0.121	0.104	0.103	0.108	0.111	1.62	0.112	0.119	0.119	0.116	0.121	0.101	0.101	0.101	0.107	0.094	0.113	0.157	0.158	0.163	0.176	0.167	0.165	0.103	0.106	0.098	0.111	0.096	0.113	0.151	0.145	0.149	0.164	0.155	0.15	0.101	0.098	0.098	0.107	0.095	0.111	0.115	0.111	0.107
04:00:00	0.123	0.119	0.123	0.119	0.121	0.123	0.103	0.103	0.108	0.111	1.598	0.113	0.12	0.12	0.118	0.123	0.101	0.101	0.101	0.107	0.094	0.113	0.181	0.173	0.181	0.201	0.184	0.19	0.103	0.106	0.098	0.11	0.096	0.113	0.178	0.163	0.171	0.195	0.179	0.165	0.101	0.098	0.098	0.107	0.095	0.111	0.115	0.112	0.108
04:30:00	0.132	0.124	0.128	0.124	0.125	0.127	0.103	0.103	0.108	0.112	1.584	0.115	0.122	0.123	0.119	0.127	0.1	0.101	0.101	0.107	0.094	0.113	0.207	0.194	0.208	0.234	0.202	0.22	0.103	0.106	0.098	0.11	0.096	0.113	0.21	0.184	0.199	0.227	0.215	0.185	0.101	0.098	0.098	0.107	0.096	0.111	0.117	0.112	0.109
05:00:00	0.17	0.132	0.132	0.133	0.137	0.131	0.103	0.103	0.108	0.112	1.564	0.117	0.124	0.126	0.122	0.131	0.1	0.1	0.101	0.107	0.094	0.113	0.233	0.213	0.237	0.27	0.226	0.258	0.103	0.106	0.098	0.11	0.096	0.112	0.249	0.208	0.22	0.254	0.268	0.211	0.101	0.098	0.098	0.108	0.095	0.112	0.119	0.114	0.11
05:30:00	0.267	0.136	0.135	0.14	0.147	0.137	0.103	0.103	0.107	0.113	1.538	0.12	0.127	0.13	0.125	0.138	0.1	0.1	0.1	0.108	0.095	0.113	0.257	0.231	0.27	0.306	0.252	0.299	0.103	0.106	0.098	0.11	0.096	0.112	0.272	0.24	0.252	0.288	0.325	0.252	0.101	0.098	0.098	0.107	0.096	0.111	0.124	0.116	0.111
06:00:00	0.393	0.142	0.14	0.149	0.158	0.144	0.102	0.103	0.107	0.114	1.506	0.122	0.131	0.133	0.131	0.144	0.099	0.1	0.1	0.11	0.094	0.113	0.289	0.261	0.309	0.338	0.284	0.341	0.103	0.106	0.098	0.11	0.096	0.112	0.322	0.276	0.305	0.349	0.371	0.302	0.101	0.098	0.098	0.107	0.096	0.111	0.131	0.117	0.113
06:30:00	0.542	0.157	0.149	0.161	0.159	0.152	0.102	0.103	0.107	0.115	1.468	0.127	0.136	0.138	0.136	0.148	0.099	0.1	0.1	0.11	0.095	0.114	0.317	0.291	0.341	0.382	0.319	0.385	0.103	0.106	0.098	0.11	0.096	0.113	0.377	0.312	0.369	0.44	0.425	0.359	0.101	0.098	0.098	0.107	0.096	0.111	0.134	0.119	0.115
07:00:00	0.646	0.175	0.159	0.172	0.164	0.161	0.102	0.103	0.107	0.116	1.436	0.132	0.142	0.144	0.141	0.159	0.099	0.1	0.1	0.112	0.094	0.113	0.35	0.315	0.352	0.414	0.355	0.427	0.102	0.105	0.098	0.11	0.096	0.114	0.467	0.365	0.445	0.508	0.487	0.423	0.101	0.098	0.098	0.107	0.096	0.111	0.138	0.122	0.119
07:30:00	0.729	0.191	0.171	0.186	0.176	0.172	0.102	0.103	0.106	0.116	1.399	0.138	0.15	0.148	0.148	0.176	0.099	0.1	0.099	0.112	0.095	0.115	0.364	0.35	0.386	0.445	0.404	0.468	0.102	0.104	0.098	0.11	0.096	0.115	0.497	0.423	0.511	0.574	0.532	0.5	0.101	0.098	0.098	0.108	0.096	0.111	0.141	0.126	0.123
08:00:00	0.806	0.193	0.189	0.207	0.191	0.186	0.102	0.103	0.106	0.117	1.366	0.145	0.157	0.152	0.155	0.18	0.099	0.1	0.099	0.113	0.095	0.118	0.387	0.378	0.4	0.484	0.448	0.507	0.102	0.104	0.098	0.11	0.096	0.116	0.534	0.488	0.563	0.637	0.576	0.564	0.101	0.098	0.098	0.108	0.096	0.112	0.151	0.13	0.126
08:30:00	0.895	0.206	0.204	0.214	0.208	0.203	0.102	0.103	0.105	0.118	1.336	0.151	0.166	0.161	0.164	0.183	0.099	0.1	0.099	0.114	0.094	0.117	0.426	0.41	0.419	0.489	0.485	0.545	0.102	0.104	0.098	0.11	0.096	0.118	0.576	0.551	0.604	0.699	0.621	0.625	0.101	0.098	0.098	0.108	0.096	0.112	0.159	0.135	0.136
09:00:00	0.969	0.227	0.224	0.23	0.23	0.223	0.102	0.103	0.105	0.117	1.308	0.159	0.175	0.165	0.173	0.188	0.099	0.1	0.099	0.114	0.095	0.118	0.466	0.447	0.452	0.504	0.52	0.577	0.102	0.104	0.098	0.111	0.096	0.12	0.621	0.615	0.639	0.756	0.674	0.686	0.101	0.098	0.098	0.109	0.096	0.112	0.166	0.14	0.142
09:30:00	1.026	0.259	0.246	0.251	0.255	0.246	0.102	0.103	0.105	0.118	1.28	0.17	0.19	0.172	0.184	0.195	0.099	0.1	0.099	0.115	0.095	0.122	0.491	0.474	0.486	0.543	0.56	0.614	0.102	0.103	0.098	0.111	0.096	0.121	0.669	0.68	0.694	0.799	0.731	0.736	0.101	0.098	0.098	0.109	0.096	0.112	0.169	0.144	0.147
10:00:00	1.097	0.288	0.273	0.274	0.281	0.27	0.102	0.103	0.105	0.119	1.255	0.182	0.203	0.179	0.194	0.202	0.099	0.1	0.099	0.116	0.095	0.127	0.525	0.514	0.522	0.574	0.598	0.644	0.102	0.103	0.098	0.112	0.096	0.12	0.719	0.747	0.74	0.839	0.78	0.777	0.101	0.098	0.098	0.109	0.096	0.112	0.174	0.147	0.152
10:30:00	1.158	0.318	0.302	0.301	0.308	0.294	0.102	0.103	0.105	0.118	1.232	0.193	0.214	0.191	0.205	0.215	0.099	0.1	0.099	0.115	0.095	0.131	0.558	0.546	0.56	0.604	0.629	0.668	0.102	0.103	0.098	0.113	0.096	0.121	0.763	0.799	0.781	0.867	0.827	0.812	0.101	0.098	0.098	0.11	0.096	0.113	0.177	0.151	0.164
11:00:00	1.2	0.342	0.335	0.332	0.341	0.325	0.101	0.103	0.104	0.121	1.208	0.206	0.224	0.2	0.215	0.227	0.099	0.1	0.098	0.113	0.095	0.13	0.598	0.585	0.602	0.638	0.651	0.68	0.102	0.103	0.098	0.114	0.096	0.122	0.816	0.85	0.838	0.894	0.878	0.854	0.101	0.098	0.098	0.11	0.096	0.112	0.18	0.152	0.167
11:30:00	1.242	0.375	0.366	0.365	0.372	0.364	0.101	0.103	0.104	0.121	1.186	0.223	0.236	0.214	0.23	0.239	0.099	0.1	0.098	0.113	0.095	0.129	0.648	0.624	0.637	0.673	0.677	0.704	0.102	0.103	0.098	0.113	0.096	0.12	0.858	0.905	0.896	0.94	0.918	0.901	0.1	0.098	0.098	0.11	0.096	0.115	0.182	0.155	0.175
12:00:00	1.264	0.417	0.402	0.403	0.409	0.403	0.101	0.103	0.104	0.121	1.165	0.234	0.249	0.228	0.241	0.253	0.099	0.1	0.098	0.114	0.095	0.133	0.696	0.669	0.678	0.705	0.708	0.721	0.102	0.103	0.098	0.111	0.096	0.122	0.911	0.961	0.954	0.984	0.967	0.957	0.1	0.098	0.098	0.111	0.096	0.115	0.186	0.153	0.178
12:30:00	1.286	0.459	0.447	0.445	0.447	0.448	0.101	0.103	0.104	0.121	1.174	0.251	0.268	0.246	0.259	0.271	0.099	0.1	0.098	0.115	0.095	0.129	0.743	0.72	0.742	0.752	0.754	0.766	0.102	0.103	0.098	0.113	0.096	0.124	0.961	1.018	1.023	1.028	1.02	0.997	0.1	0.098	0.098	0.114	0.096	0.116	0.187	0.15	0.174
13:00:00	1.297	0.512	0.49	0.481	0.484	0.498	0.101	0.103	0.104	0.119	1.267	0.275	0.283	0.265	0.28	0.291	0.099	0.1	0.098	0.116	0.095	0.129	0.806	0.779	0.815	0.812	0.816	0.824	0.102	0.103	0.098	0.115	0.096	0.121	1.02	1.092	1.085	1.068	1.073	1.065	0.101	0.098	0.098	0.117	0.096	0.118	0.188	0.149	0.168
13:30:00	1.311	0.557	0.539	0.52	0.527	0.549	0.101	0.103	0.104	0.118	1.364	0.302	0.304	0.285	0.301	0.316	0.099	0.099	0.098	0.118	0.095	0.131	0.875	0.857	0.888	0.887	0.881	0.889	0.102	0.103	0.098	0.115	0.096	0.121	1.086	1.144	1.147	1.124	1.133	1.122	0.1	0.098	0.098	0.116	0.096	0.119	0.195	0.147	0.174
14:00:00	1.341	0.608	0.599	0.557	0.567	0.608	0.101	0.103	0.104	0.118	1.491	0.333	0.329	0.309	0.328	0.345	0.098	0.099	0.098	0.119	0.095	0.13	0.94	0.91	0.953	0.951	0.946	0.941	0.102	0.102	0.098	0.116	0.096	0.118	1.146	1.191	1.217	1.184	1.192	1.179	0.1	0.097	0.098	0.114	0.096	0.116	0.198	0.147	0.163
14:30:00	1.354	0.656	0.654	0.591	0.605	0.65	0.1	0.103	0.104	0.116	1.684	0.377	0.367	0.334	0.353	0.38	0.098	0.099	0.098	0.121	0.095	0.131	1.002	0.971	1.005	1.003	0.993	1.002	0.102	0.102	0.098	0.118	0.096	0.118	1.203	1.237	1.267	1.24	1.248	1.244	0.1	0.098	0.098	0.113	0.096	0.115	0.2	0.151	0.163
15:00:00	1.355	0.698	0.702	0.629	0.636	0.677	0.101	0.103	0.104	0.116	1.807	0.424	0.406	0.364	0.389	0.425	0.099	0.099	0.098	0.124	0.095	0.129	1.043	1.019	1.056	1.051	1.05	1.038	0.102	0.102	0.098	0.118	0.096	0.119	1.258	1.27	1.297	1.288	1.292	1.278	0.1	0.098	0.098	0.112	0.096	0.117	0.197	0.147	0.159
15:30:00	1.373	0.718	0.752	0.665	0.673	0.715	0.1	0.103	0.104	0.115	1.746	0.474	0.456	0.394	0.432	0.475	0.098	0.099	0.098	0.125	0.095	0.134	1.082	1.06	1.087	1.087	1.091	1.081	0.102	0.102	0.098	0.119	0.096	0.124	1.299	1.299	1.323	1.337	1.325	1.316	0.1	0.098	0.098	0.113	0.096	0.119	0.201	0.149	0.155
16:00:00	1.38	0.75	0.788	0.7	0.714	0.732	0.1	0.103	0.104	0.114	1.61	0.523	0.497	0.427	0.471	0.528	0.098	0.099	0.098	0.126	0.095	0.133	1.107	1.097	1.124	1.122	1.128	1.111	0.102	0.102	0.098	0.117	0.096	0.126	1.336	1.324	1.348	1.365	1.355	1.342	0.1	0.098	0.098	0.113	0.096	0.122	0.196	0.146	0.155
16:30:00	1.382	0.781	0.809	0.749	0.75	0.763	0.1	0.103	0.104	0.115	1.588	0.561	0.541	0.456	0.504	0.583	0.098	0.099	0.097	0.128	0.095	0.135	1.134	1.124	1.146	1.152	1.159	1.147	0.102	0.102	0.098	0.119	0.096	0.126	1.359	1.35	1.36	1.384	1.379	1.367	0.1	0.097	0.098	0.112	0.096	0.124	0.198	0.148	0.154
17:00:00	1.384	0.818	0.827	0.785	0.796	0.805	0.1	0.103	0.104	0.114	1.616	0.6	0.574	0.49	0.522	0.634	0.098	0.099	0.097	0.128	0.095	0.136	1.159	1.14	1.178	1.181	1.187	1.173	0.102	0.102	0.098	0.119	0.096	0.118	1.369	1.365	1.365	1.395	1.395	1.385	0.1	0.097	0.098	0.112	0.096	0.127	0.203	0.153	0.161
17:30:00	1.399	0.85	0.853	0.834	0.842	0.852	0.1	0.103	0.103	0.113	1.71	0.624	0.623	0.521	0.543	0.685	0.098	0.099	0.097	0.129	0.095	0.131	1.178	1.174	1.19	1.198	1.207	1.197	0.102	0.102	0.098	0.121	0.096	0.124	1.385	1.368	1.37	1.412	1.4	1.387	0.1	0.097	0.098	0.111	0.096	0.128	0.203	0.155	0.156
18:00:00	1.405	0.895	0.89	0.875	0.881	0.898	0.1	0.103	0.103	0.112	1.832	0.661	0.654	0.551	0.563	0.721	0.098	0.099	0.097	0.129	0.095	0.133	1.19	1.192	1.215	1.22	1.222	1.218	0.102	0.102	0.098	0.122	0.096	0.124	1.392	1.381	1.374	1.4	1.406	1.382	0.1	0.097	0.098	0.11	0.096	0.131	0.205	0.158	0.149
18:30:00	1.416	0.927	0.934	0.924	0.932	0.939	0.1	0.103	0.103	0.111	1.927	0.68	0.68	0.588	0.595	0.762	0.098	0.099	0.097	0.13	0.095	0.138	1.211	1.218	1.233	1.241	1.24	1.237	0.102	0.102	0.098	0.121	0.096	0.123	1.388	1.378	1.369	1.399	1.399	1.376	0.1	0.097	0.098	0.111	0.096	0.132	0.204	0.16	0.151
19:00:00	1.41	0.976	0.974	0.966	0.971	0.983	0.1	0.103	0.103	0.111	2.012	0.703	0.693	0.623	0.629	0.796	0.098	0.099	0.097	0.131	0.095	0.14	1.235	1.234	1.254	1.265	1.262	1.255	0.102	0.101	0.098	0.118	0.096	0.123	1.383	1.37	1.363	1.398	1.393	1.374	0.1	0.097	0.098	0.111	0.096	0.131	0.205	0.156	0.158
19:30:00	1.442	1.004	1.008	1.004	1.013	1.021	0.1	0.103	0.103	0.112	2.051	0.735	0.728	0.664	0.671	0.827	0.098	0.099	0.097	0.132	0.095	0.138	1.243	1.244	1.256	1.275	1.274	1.252	0.102	0.101	0.098	0.115	0.095	0.126	1.367	1.367	1.357	1.391	1.383	1.36	0.1	0.097	0.098	0.112	0.096	0.132	0.203	0.163	0.167
20:00:00	1.45	1.038	1.046	1.044	1.046	1.063	0.1	0.103	0.103	0.112	2.07	0.773	0.775	0.701	0.714	0.856	0.098	0.098	0.097	0.133	0.095	0.139	1.256	1.253	1.262	1.276	1.27	1.263	0.102	0.101	0.098	0.116	0.096	0.12	1.359	1.355	1.349	1.372	1.371	1.343	0.1	0.097	0.098	0.111	0.095	0.134	0.204	0.174	0.159
20:30:00	1.452	1.079	1.081	1.082	1.089	1.095	0.1	0.102	0.103	0.113	2.079	0.822	0.802	0.74	0.761	0.88	0.098	0.098	0.097	0.13	0.095	0.142	1.237	1.258	1.266	1.264	1.25	1.247	0.101	0.101	0.098	0.117	0.095	0.125	1.346	1.347	1.337	1.356	1.356	1.334	0.1	0.097	0.098	0.11	0.096	0.136	0.205	0.181	0.164
21:00:00	1.461	1.113	1.107	1.111	1.114	1.128	0.1	0.102	0.103	0.113	2.085	0.875	0.843	0.787	0.802	0.9	0.098	0.098	0.096	0.127	0.095	0.142	1.229	1.239	1.252	1.241	1.236	1.229	0.101	0.101	0.098	0.116	0.095	0.124	1.332	1.337	1.321	1.34	1.344	1.308	0.1	0.097	0.097	0.11	0.096	0.137	0.207	0.18	0.17
21:30:00	1.454	1.153	1.139	1.143	1.145	1.158	0.1	0.103	0.103	0.114	2.074	0.897	0.877	0.833	0.856	0.938	0.098	0.098	0.097	0.129	0.095	0.141	1.212	1.22	1.226	1.224	1.217	1.21	0.102	0.101	0.098	0.12	0.096	0.121	1.324	1.317	1.309	1.325	1.329	1.299	0.1	0.097	0.098	0.11	0.096	0.135	0.207	0.18	0.174
22:00:00	1.434	1.172	1.16	1.176	1.177	1.186	0.1	0.103	0.103	0.113	1.586	0.934	0.92	0.877	0.892	0.943	0.098	0.098	0.097	0.128	0.095	0.139	1.204	1.205	1.2	1.201	1.194	1.194	0.101	0.101	0.098	0.122	0.096	0.126	1.299	1.3	1.284	1.312	1.302	1.275	0.1	0.097	0.098	0.111	0.096	0.139	0.208	0.18	0.179
22:30:00	1.436	1.199	1.2	1.207	1.201	1.213	0.1	0.103	0.103	0.113	1.476	0.975	0.968	0.927	0.937	0.969	0.098	0.098	0.096	0.124	0.095	0.144	1.186	1.178	1.188	1.185	1.183	1.174	0.101	0.101	0.098	0.122	0.096	0.123	1.29	1.286	1.265	1.292	1.288	1.253	0.1	0.097	0.097	0.111	0.096	0.14	0.21	0.186	0.187
23:00:00	1.289	1.216	1.216	1.23	1.231	1.228	0.1	0.103	0.103	0.114	1.307	0.999	0.993	0.966	0.981	1	0.098	0.098	0.097	0.129	0.095	0.144	1.159	1.164	1.171	1.173	1.167	1.16	0.102	0.101	0.098	0.125	0.096	0.121	1.269	1.27	1.26	1.274	1.264	1.239	0.1	0.097	0.098	0.111	0.096	0.145	0.213	0.182	0.19
23:30:00	1.253	1.243	1.235	1.222	1.216	1.226	0.1	0.103	0.103	0.113	1.327	1.039	1.038	0.999	1.018	1.009	0.098	0.098	0.096	0.128	0.095	0.144	1.143	1.155	1.153	1.156	1.144	1.147	0.102	0.101	0.098	0.119	0.096	0.122	1.243	1.249	1.241	1.257	1.242	1.226	0.1	0.097	0.098	0.111	0.096	0.144	0.212	0.192	0.198
1 day, 0:00:00	1.249	1.246	1.237	1.199	1.184	1.203	0.1	0.103	0.102	0.113	1.345	1.068	1.06	1.032	1.049	1.032	0.097	0.098	0.096	0.134	0.095	0.146	1.132	1.137	1.141	1.143	1.14	1.138	0.102	0.101	0.098	0.125	0.095	0.122	1.238	1.235	1.229	1.24	1.228	1.211	0.1	0.097	0.098	0.111	0.096	0.145	0.215	0.191	0.203
1 day, 0:30:00	1.235	1.232	1.229	1.171	1.164	1.178	0.099	0.103	0.102	0.113	1.366	1.095	1.099	1.077	1.079	1.091	0.097	0.098	0.096	0.136	0.095	0.144	1.12	1.131	1.124	1.124	1.128	1.126	0.101	0.1	0.097	0.126	0.095	0.123	1.216	1.212	1.217	1.221	1.219	1.195	0.099	0.097	0.097	0.11	0.095	0.136	0.216	0.191	0.205
1 day, 1:00:00	1.211	1.206	1.208	1.155	1.143	1.16	0.099	0.102	0.102	0.113	1.387	1.116	1.125	1.105	1.112	1.131	0.097	0.098	0.096	0.133	0.095	0.144	1.098	1.12	1.128	1.121	1.114	1.118	0.101	0.1	0.098	0.126	0.095	0.127	1.202	1.196	1.197	1.206	1.196	1.165	0.1	0.097	0.097	0.109	0.096	0.137	0.213	0.193	0.203
1 day, 1:30:00	1.187	1.188	1.182	1.132	1.127	1.134	0.099	0.102	0.102	0.113	1.404	1.145	1.154	1.137	1.145	1.156	0.097	0.098	0.096	0.135	0.095	0.145	1.094	1.107	1.121	1.106	1.103	1.11	0.101	0.1	0.098	0.122	0.095	0.125	1.186	1.178	1.177	1.188	1.177	1.154	0.099	0.097	0.097	0.109	0.096	0.14	0.213	0.198	0.205
1 day, 2:00:00	1.166	1.165	1.165	1.112	1.101	1.115	0.099	0.102	0.102	0.114	1.426	1.174	1.178	1.164	1.169	1.181	0.097	0.098	0.096	0.135	0.095	0.142	1.089	1.103	1.111	1.095	1.1	1.103	0.101	0.1	0.097	0.125	0.095	0.127	1.173	1.166	1.171	1.174	1.163	1.146	0.099	0.097	0.097	0.109	0.095	0.141	0.216	0.198	0.202
1 day, 2:30:00	1.15	1.149	1.145	1.099	1.083	1.097	0.099	0.102	0.102	0.115	1.437	1.214	1.2	1.193	1.206	1.202	0.097	0.098	0.096	0.137	0.095	0.139	1.082	1.095	1.104	1.095	1.09	1.095	0.101	0.1	0.098	0.126	0.095	0.128	1.154	1.155	1.155	1.159	1.149	1.13	0.099	0.097	0.097	0.109	0.096	0.133	0.22	0.2	0.198
1 day, 3:00:00	1.128	1.128	1.124	1.084	1.075	1.079	0.099	0.102	0.102	0.114	1.45	1.212	1.228	1.234	1.229	1.226	0.097	0.098	0.096	0.137	0.095	0.139	1.08	1.088	1.1	1.088	1.085	1.092	0.101	0.1	0.098	0.129	0.095	0.13	1.139	1.145	1.148	1.143	1.133	1.116	0.099	0.097	0.097	0.109	0.096	0.135	0.217	0.204	0.205
1 day, 3:30:00	1.11	1.108	1.097	1.059	1.054	1.065	0.099	0.102	0.102	0.115	1.457	1.224	1.221	1.237	1.228	1.237	0.097	0.097	0.096	0.141	0.095	0.138	1.071	1.079	1.091	1.082	1.078	1.087	0.101	0.1	0.097	0.127	0.095	0.135	1.129	1.137	1.123	1.133	1.113	1.1	0.099	0.097	0.097	0.109	0.096	0.134	0.22	0.206	0.2
1 day, 4:00:00	1.1	1.091	1.092	1.044	1.037	1.052	0.099	0.102	0.102	0.114	1.455	1.213	1.206	1.243	1.222	1.232	0.097	0.097	0.096	0.138	0.095	0.14	1.065	1.075	1.096	1.08	1.072	1.078	0.101	0.1	0.097	0.123	0.095	0.131	1.115	1.124	1.118	1.121	1.115	1.089	0.099	0.097	0.097	0.111	0.096	0.133	0.215	0.208	0.201
1 day, 4:30:00	1.086	1.077	1.068	1.039	1.033	1.039	0.099	0.102	0.102	0.114	1.438	1.191	1.185	1.226	1.196	1.199	0.097	0.097	0.096	0.14	0.095	0.143	1.062	1.073	1.089	1.076	1.071	1.065	0.101	0.1	0.098	0.124	0.095	0.127	1.105	1.106	1.102	1.117	1.09	1.082	0.099	0.097	0.097	0.111	0.096	0.134	0.217	0.205	0.202
1 day, 5:00:00	1.066	1.06	1.062	1.024	1.017	1.029	0.099	0.102	0.101	0.113	1.42	1.169	1.165	1.194	1.168	1.179	0.097	0.097	0.096	0.141	0.095	0.147	1.061	1.069	1.088	1.075	1.068	1.069	0.101	0.1	0.097	0.126	0.095	0.128	1.098	1.101	1.095	1.095	1.096	1.071	0.099	0.097	0.097	0.111	0.096	0.133	0.215	0.203	0.203
1 day, 5:30:00	1.049	1.043	1.048	1.013	1.004	1.014	0.099	0.103	0.102	0.114	1.407	1.148	1.136	1.165	1.143	1.161	0.097	0.097	0.096	0.141	0.095	0.143	1.06	1.067	1.087	1.072	1.067	1.064	0.101	0.1	0.097	0.124	0.095	0.128	1.085	1.086	1.09	1.098	1.093	1.066	0.099	0.097	0.097	0.113	0.096	0.134	0.221	0.206	0.202
1 day, 6:00:00	1.037	1.032	1.033	1	0.994	1.008	0.099	0.103	0.101	0.114	1.394	1.129	1.117	1.153	1.129	1.143	0.097	0.097	0.096	0.141	0.095	0.151	1.056	1.064	1.083	1.069	1.062	1.06	0.101	0.1	0.097	0.123	0.095	0.131	1.077	1.083	1.075	1.091	1.069	1.046	0.099	0.097	0.097	0.115	0.095	0.138	0.217	0.207	0.203
1 day, 6:30:00	1.026	1.023	1.024	0.992	0.986	0.994	0.099	0.103	0.101	0.114	1.383	1.105	1.103	1.129	1.108	1.116	0.097	0.097	0.096	0.138	0.095	0.152	1.059	1.065	1.083	1.065	1.06	1.057	0.101	0.1	0.097	0.129	0.095	0.124	1.065	1.083	1.067	1.077	1.068	1.037	0.099	0.097	0.097	0.113	0.095	0.134	0.218	0.205	0.205
1 day, 7:00:00	1.017	1.015	1.011	0.982	0.978	0.988	0.099	0.103	0.101	0.114	1.372	1.101	1.084	1.11	1.09	1.099	0.096	0.097	0.096	0.135	0.095	0.154	1.054	1.06	1.079	1.065	1.061	1.053	0.101	0.1	0.097	0.127	0.095	0.127	1.056	1.072	1.06	1.068	1.053	1.032	0.099	0.097	0.097	0.113	0.095	0.137	0.218	0.205	0.207
1 day, 7:30:00	1.006	1.008	1.004	0.98	0.97	0.98	0.099	0.103	0.101	0.114	1.361	1.066	1.064	1.103	1.063	1.084	0.097	0.097	0.096	0.134	0.095	0.149	1.054	1.061	1.076	1.064	1.06	1.052	0.101	0.1	0.097	0.135	0.095	0.128	1.053	1.063	1.056	1.048	1.051	1.029	0.099	0.097	0.097	0.115	0.095	0.137	0.218	0.204	0.203
1 day, 8:00:00	1	0.997	0.994	0.965	0.962	0.973	0.099	0.103	0.101	0.115	1.352	1.057	1.06	1.08	1.053	1.067	0.097	0.097	0.096	0.136	0.095	0.149	1.051	1.06	1.075	1.062	1.056	1.051	0.101	0.1	0.097	0.133	0.096	0.129	1.044	1.056	1.049	1.05	1.045	1.02	0.099	0.097	0.097	0.115	0.096	0.143	0.221	0.203	0.205
1 day, 8:30:00	0.99	0.989	0.984	0.962	0.957	0.964	0.099	0.102	0.101	0.116	1.342	1.042	1.04	1.061	1.038	1.053	0.096	0.097	0.096	0.136	0.095	0.145	1.049	1.057	1.073	1.061	1.056	1.049	0.101	0.1	0.097	0.134	0.095	0.135	1.039	1.055	1.044	1.044	1.04	1.02	0.099	0.097	0.097	0.118	0.096	0.144	0.218	0.205	0.206
1 day, 9:00:00	0.987	0.98	0.978	0.955	0.947	0.957	0.099	0.102	0.101	0.116	1.332	1.034	1.026	1.046	1.025	1.033	0.096	0.097	0.096	0.132	0.095	0.142	1.048	1.056	1.073	1.059	1.053	1.045	0.101	0.099	0.097	0.133	0.095	0.136	1.039	1.051	1.044	1.046	1.037	1.023	0.099	0.097	0.097	0.122	0.096	0.144	0.218	0.207	0.21
1 day, 9:30:00	0.971	0.973	0.972	0.948	0.941	0.95	0.099	0.102	0.101	0.115	1.324	1.017	1.01	1.029	1.004	1.022	0.096	0.097	0.096	0.134	0.095	0.142	1.047	1.052	1.071	1.057	1.05	1.043	0.101	0.099	0.097	0.139	0.095	0.138	1.035	1.051	1.032	1.044	1.027	1.017	0.099	0.097	0.097	0.123	0.096	0.144	0.222	0.205	0.207
1 day, 10:00:00	0.969	0.966	0.965	0.942	0.933	0.944	0.099	0.102	0.101	0.116	1.315	1.004	1	1.015	0.995	1.008	0.096	0.097	0.096	0.134	0.095	0.145	1.045	1.052	1.07	1.058	1.049	1.042	0.101	0.1	0.097	0.14	0.095	0.147	1.022	1.044	1.033	1.036	1.016	1.01	0.099	0.097	0.097	0.125	0.096	0.144	0.22	0.2	0.206
1 day, 10:30:00	0.961	0.958	0.954	0.932	0.925	0.938	0.099	0.102	0.101	0.115	1.308	0.996	0.988	1.004	0.996	0.998	0.096	0.097	0.096	0.134	0.095	0.147	1.044	1.053	1.067	1.055	1.048	1.04	0.101	0.099	0.097	0.144	0.095	0.151	1.025	1.042	1.028	1.028	1.015	1.008	0.099	0.096	0.097	0.12	0.095	0.143	0.22	0.205	0.21
1 day, 11:00:00	0.952	0.952	0.948	0.934	0.926	0.931	0.099	0.102	0.101	0.116	1.3	0.989	0.981	0.996	0.979	0.99	0.096	0.097	0.096	0.137	0.095	0.145	1.041	1.051	1.066	1.05	1.046	1.037	0.101	0.099	0.097	0.145	0.095	0.149	1.023	1.024	1.029	1.025	1.005	0.997	0.099	0.097	0.097	0.116	0.096	0.147	0.222	0.202	0.209
1 day, 11:30:00	0.945	0.945	0.941	0.921	0.919	0.928	0.099	0.102	0.101	0.115	1.294	0.978	0.971	0.987	0.97	0.981	0.096	0.096	0.096	0.138	0.095	0.152	1.043	1.049	1.06	1.047	1.043	1.035	0.101	0.099	0.097	0.149	0.095	0.15	1.023	1.024	1.026	1.017	1	0.995	0.099	0.096	0.097	0.118	0.095	0.15	0.224	0.208	0.212
1 day, 12:00:00	0.937	0.937	0.934	0.916	0.914	0.919	0.099	0.102	0.1	0.117	1.284	0.969	0.965	0.972	0.961	0.971	0.096	0.097	0.096	0.14	0.095	0.148	1.037	1.045	1.059	1.045	1.039	1.031	0.101	0.099	0.097	0.151	0.095	0.15	1.012	1.021	1.018	1.011	0.995	0.988	0.099	0.096	0.097	0.119	0.095	0.15	0.22	0.203	0.21
1 day, 12:30:00	0.932	0.932	0.931	0.906	0.908	0.915	0.099	0.102	0.101	0.12	1.277	0.962	0.954	0.962	0.949	0.961	0.096	0.096	0.096	0.14	0.095	0.146	1.035	1.042	1.055	1.044	1.036	1.03	0.101	0.099	0.097	0.151	0.095	0.147	1.018	1.02	1.019	1.003	0.988	0.981	0.099	0.097	0.097	0.12	0.096	0.148	0.218	0.203	0.206
1 day, 13:00:00	0.928	0.927	0.925	0.9	0.897	0.91	0.099	0.102	0.1	0.121	1.272	0.961	0.947	0.956	0.941	0.952	0.096	0.096	0.096	0.142	0.095	0.145	1.031	1.036	1.05	1.04	1.032	1.026	0.101	0.099	0.097	0.154	0.095	0.152	1.009	1.024	1.016	0.998	0.98	0.976	0.099	0.097	0.097	0.122	0.096	0.148	0.222	0.2	0.208
1 day, 13:30:00	0.919	0.922	0.917	0.897	0.898	0.908	0.099	0.102	0.1	0.119	1.266	0.948	0.941	0.947	0.936	0.945	0.096	0.096	0.095	0.141	0.095	0.148	1.029	1.036	1.049	1.035	1.03	1.023	0.101	0.099	0.097	0.151	0.095	0.149	1.004	1.004	1.005	0.992	0.974	0.968	0.099	0.096	0.096	0.124	0.095	0.152	0.222	0.205	0.21
1 day, 14:00:00	0.915	0.913	0.912	0.891	0.89	0.899	0.099	0.102	0.1	0.117	1.257	0.947	0.935	0.939	0.927	0.938	0.096	0.096	0.096	0.138	0.095	0.146	1.024	1.032	1.043	1.033	1.026	1.021	0.101	0.099	0.097	0.152	0.095	0.149	0.998	1.006	0.996	0.986	0.966	0.962	0.099	0.097	0.097	0.124	0.095	0.152	0.224	0.209	0.208
1 day, 14:30:00	0.91	0.907	0.906	0.887	0.888	0.897	0.099	0.102	0.1	0.12	1.251	0.939	0.93	0.934	0.925	0.935	0.096	0.096	0.095	0.14	0.095	0.144	1.016	1.029	1.042	1.025	1.018	1.013	0.101	0.099	0.097	0.151	0.095	0.153	0.993	0.999	0.991	0.981	0.962	0.953	0.099	0.096	0.097	0.125	0.096	0.156	0.224	0.207	0.211
1 day, 15:00:00	0.904	0.904	0.901	0.882	0.881	0.888	0.098	0.103	0.1	0.12	1.246	0.931	0.924	0.93	0.913	0.931	0.096	0.096	0.095	0.141	0.095	0.148	1.015	1.027	1.034	1.025	1.017	1.006	0.101	0.099	0.097	0.153	0.095	0.153	0.984	0.991	0.989	0.973	0.954	0.949	0.099	0.096	0.096	0.125	0.095	0.158	0.221	0.207	0.211
1 day, 15:30:00	0.898	0.898	0.895	0.88	0.876	0.885	0.099	0.103	0.1	0.118	1.241	0.926	0.921	0.924	0.909	0.931	0.096	0.096	0.096	0.14	0.095	0.144	1.009	1.02	1.029	1.018	1.013	1.003	0.101	0.099	0.097	0.153	0.095	0.157	0.976	0.989	0.979	0.964	0.95	0.941	0.099	0.097	0.097	0.124	0.095	0.158	0.22	0.209	0.213
1 day, 16:00:00	0.892	0.891	0.89	0.876	0.87	0.882	0.099	0.104	0.1	0.117	1.234	0.921	0.913	0.917	0.903	0.919	0.096	0.096	0.095	0.139	0.095	0.145	1.007	1.013	1.027	1.012	1.006	1	0.101	0.099	0.097	0.154	0.095	0.16	0.973	0.978	0.973	0.958	0.941	0.935	0.099	0.096	0.096	0.125	0.095	0.159	0.219	0.207	0.216
1 day, 16:30:00	0.888	0.886	0.884	0.867	0.864	0.877	0.099	0.105	0.1	0.115	1.226	0.92	0.913	0.912	0.903	0.912	0.096	0.096	0.096	0.142	0.095	0.145	1	1.004	1.02	1.008	1.004	0.993	0.101	0.099	0.097	0.15	0.095	0.161	0.965	0.978	0.967	0.952	0.936	0.93	0.099	0.096	0.097	0.135	0.096	0.158	0.221	0.206	0.215
1 day, 17:00:00	0.883	0.881	0.881	0.864	0.86	0.869	0.099	0.107	0.1	0.118	1.222	0.914	0.906	0.907	0.897	0.911	0.096	0.096	0.095	0.143	0.095	0.148	0.997	1.002	1.016	1	0.995	0.988	0.101	0.099	0.097	0.149	0.095	0.16	0.958	0.971	0.962	0.948	0.929	0.92	0.099	0.096	0.097	0.141	0.095	0.165	0.221	0.21	0.21
1 day, 17:30:00	0.879	0.875	0.873	0.856	0.857	0.865	0.098	0.107	0.1	0.121	1.212	0.913	0.905	0.902	0.894	0.904	0.096	0.096	0.095	0.141	0.095	0.143	0.987	0.996	1.01	0.995	0.989	0.982	0.101	0.099	0.097	0.152	0.095	0.158	0.951	0.967	0.957	0.942	0.927	0.918	0.099	0.096	0.097	0.141	0.095	0.166	0.222	0.209	0.217
1 day, 18:00:00	0.871	0.872	0.865	0.848	0.849	0.859	0.098	0.108	0.1	0.124	1.203	0.909	0.902	0.902	0.891	0.908	0.096	0.096	0.095	0.143	0.095	0.147	0.986	0.995	1.005	0.988	0.984	0.98	0.101	0.099	0.097	0.15	0.095	0.158	0.946	0.959	0.949	0.935	0.92	0.911	0.099	0.096	0.096	0.135	0.095	0.16	0.221	0.21	0.215
1 day, 18:30:00	0.866	0.865	0.866	0.847	0.847	0.854	0.098	0.108	0.1	0.125	1.201	0.903	0.897	0.895	0.885	0.898	0.096	0.096	0.095	0.142	0.095	0.151	0.979	0.987	0.996	0.982	0.978	0.971	0.101	0.099	0.097	0.151	0.095	0.161	0.942	0.949	0.943	0.93	0.915	0.905	0.099	0.096	0.096	0.14	0.095	0.159	0.225	0.211	0.214
1 day, 19:00:00	0.863	0.86	0.859	0.843	0.843	0.851	0.099	0.109	0.1	0.122	1.192	0.902	0.894	0.895	0.882	0.893	0.096	0.096	0.095	0.145	0.095	0.155	0.975	0.978	0.99	0.977	0.972	0.967	0.101	0.099	0.097	0.154	0.095	0.161	0.936	0.946	0.941	0.92	0.906	0.897	0.099	0.096	0.097	0.141	0.095	0.163	0.224	0.213	0.214
1 day, 19:30:00	0.857	0.856	0.853	0.845	0.839	0.843	0.099	0.108	0.1	0.128	1.188	0.895	0.888	0.892	0.88	0.888	0.096	0.096	0.095	0.145	0.095	0.156	0.967	0.973	0.988	0.972	0.969	0.957	0.101	0.099	0.097	0.153	0.095	0.155	0.927	0.944	0.935	0.92	0.903	0.893	0.099	0.096	0.096	0.141	0.095	0.165	0.222	0.215	0.214
1 day, 20:00:00	0.85	0.852	0.847	0.831	0.835	0.842	0.098	0.108	0.1	0.129	1.181	0.894	0.888	0.891	0.88	0.886	0.096	0.096	0.095	0.147	0.095	0.149	0.965	0.966	0.981	0.963	0.965	0.952	0.101	0.099	0.097	0.154	0.095	0.159	0.925	0.934	0.928	0.913	0.901	0.889	0.099	0.096	0.097	0.152	0.095	0.162	0.218	0.21	0.211
1 day, 20:30:00	0.848	0.844	0.846	0.833	0.825	0.837	0.099	0.109	0.1	0.127	1.176	0.887	0.883	0.886	0.873	0.881	0.096	0.096	0.095	0.15	0.095	0.153	0.96	0.964	0.976	0.961	0.962	0.95	0.101	0.099	0.097	0.158	0.095	0.159	0.921	0.935	0.924	0.909	0.895	0.887	0.099	0.096	0.096	0.145	0.096	0.164	0.223	0.21	0.214
1 day, 21:00:00	0.842	0.841	0.836	0.825	0.821	0.833	0.099	0.107	0.1	0.133	1.171	0.886	0.878	0.879	0.869	0.88	0.096	0.096	0.095	0.152	0.095	0.155	0.954	0.96	0.971	0.956	0.955	0.943	0.101	0.099	0.097	0.158	0.095	0.16	0.913	0.936	0.921	0.904	0.891	0.882	0.099	0.096	0.096	0.148	0.095	0.168	0.224	0.211	0.215
1 day, 21:30:00	0.834	0.836	0.837	0.82	0.823	0.826	0.098	0.107	0.1	0.136	1.161	0.886	0.873	0.875	0.868	0.877	0.096	0.096	0.095	0.153	0.095	0.156	0.95	0.954	0.963	0.951	0.948	0.94	0.101	0.098	0.097	0.162	0.095	0.161	0.909	0.922	0.915	0.897	0.882	0.878	0.098	0.096	0.096	0.147	0.095	0.167	0.221	0.209	0.215
1 day, 22:00:00	0.833	0.832	0.829	0.816	0.813	0.823	0.098	0.106	0.1	0.131	1.157	0.879	0.87	0.874	0.864	0.877	0.096	0.096	0.095	0.151	0.095	0.155	0.944	0.95	0.962	0.947	0.941	0.932	0.101	0.099	0.097	0.161	0.095	0.16	0.905	0.919	0.911	0.894	0.882	0.875	0.098	0.096	0.096	0.151	0.095	0.167	0.221	0.211	0.215
1 day, 22:30:00	0.832	0.83	0.828	0.81	0.813	0.819	0.099	0.106	0.1	0.133	1.15	0.874	0.868	0.87	0.862	0.872	0.096	0.096	0.095	0.152	0.095	0.162	0.938	0.943	0.955	0.94	0.939	0.927	0.101	0.099	0.097	0.163	0.095	0.16	0.906	0.916	0.909	0.892	0.878	0.869	0.098	0.096	0.096	0.152	0.095	0.166	0.222	0.211	0.218
1 day, 23:00:00	0.823	0.825	0.822	0.809	0.804	0.813	0.098	0.105	0.1	0.135	1.142	0.871	0.863	0.869	0.86	0.868	0.096	0.096	0.095	0.153	0.095	0.166	0.932	0.938	0.951	0.938	0.931	0.925	0.101	0.098	0.097	0.157	0.095	0.155	0.902	0.911	0.904	0.887	0.874	0.866	0.098	0.096	0.096	0.148	0.095	0.168	0.227	0.215	0.213
1 day, 23:30:00	0.819	0.82	0.817	0.802	0.801	0.813	0.099	0.105	0.1	0.13	1.134	0.868	0.862	0.866	0.854	0.862	0.096	0.096	0.095	0.155	0.095	0.168	0.927	0.933	0.947	0.932	0.931	0.918	0.101	0.099	0.097	0.164	0.095	0.16	0.897	0.906	0.9	0.883	0.872	0.863	0.099	0.096	0.096	0.15	0.095	0.167	0.222	0.213	0.214
2 days, 0:00:00	0.817	0.819	0.815	0.804	0.801	0.808	0.098	0.104	0.1	0.132	1.127	0.864	0.859	0.864	0.849	0.86	0.096	0.096	0.095	0.157	0.095	0.164	0.923	0.93	0.939	0.928	0.925	0.916	0.101	0.098	0.097	0.166	0.095	0.162	0.895	0.905	0.896	0.879	0.87	0.863	0.099	0.096	0.096	0.145	0.095	0.173	0.224	0.215	0.218
2 days, 0:30:00	0.815	0.811	0.811	0.799	0.792	0.804	0.099	0.103	0.1	0.134	1.119	0.862	0.857	0.859	0.847	0.855	0.096	0.096	0.095	0.155	0.095	0.161	0.921	0.924	0.937	0.922	0.92	0.913	0.101	0.098	0.097	0.163	0.095	0.161	0.889	0.902	0.893	0.876	0.87	0.856	0.098	0.096	0.096	0.143	0.095	0.173	0.223	0.213	0.217
2 days, 1:00:00	0.807	0.808	0.807	0.793	0.792	0.799	0.098	0.103	0.1	0.138	1.114	0.859	0.85	0.851	0.841	0.853	0.096	0.096	0.095	0.156	0.095	0.165	0.918	0.917	0.931	0.917	0.918	0.906	0.101	0.098	0.097	0.165	0.095	0.168	0.886	0.899	0.889	0.877	0.86	0.853	0.098	0.096	0.096	0.145	0.095	0.172	0.223	0.214	0.218
2 days, 1:30:00	0.805	0.804	0.808	0.79	0.79	0.795	0.099	0.104	0.1	0.139	1.109	0.854	0.845	0.846	0.839	0.849	0.096	0.096	0.095	0.159	0.095	0.166	0.908	0.917	0.926	0.915	0.915	0.905	0.101	0.098	0.097	0.164	0.095	0.171	0.883	0.894	0.887	0.869	0.861	0.851	0.099	0.096	0.096	0.15	0.095	0.173	0.224	0.212	0.215
2 days, 2:00:00	0.804	0.799	0.799	0.785	0.782	0.794	0.098	0.103	0.1	0.141	1.101	0.849	0.844	0.844	0.835	0.843	0.096	0.096	0.095	0.16	0.095	0.168	0.906	0.912	0.92	0.907	0.906	0.899	0.101	0.098	0.097	0.166	0.095	0.17	0.878	0.889	0.883	0.869	0.857	0.847	0.098	0.096	0.096	0.158	0.095	0.176	0.223	0.217	0.214
2 days, 2:30:00	0.802	0.803	0.796	0.785	0.783	0.79	0.098	0.103	0.1	0.145	1.093	0.845	0.838	0.843	0.831	0.839	0.096	0.096	0.095	0.158	0.095	0.17	0.898	0.906	0.916	0.907	0.907	0.894	0.101	0.099	0.097	0.167	0.095	0.173	0.878	0.888	0.881	0.864	0.855	0.844	0.099	0.096	0.096	0.15	0.096	0.177	0.223	0.211	0.215
2 days, 3:00:00	0.798	0.797	0.795	0.783	0.778	0.79	0.098	0.104	0.1	0.145	1.086	0.838	0.831	0.838	0.825	0.833	0.096	0.096	0.095	0.162	0.095	0.172	0.896	0.902	0.911	0.901	0.899	0.887	0.101	0.098	0.097	0.167	0.095	0.17	0.874	0.884	0.883	0.863	0.851	0.841	0.098	0.096	0.096	0.153	0.095	0.179	0.225	0.213	0.215
2 days, 3:30:00	0.792	0.791	0.791	0.776	0.779	0.785	0.098	0.104	0.1	0.143	1.081	0.835	0.831	0.832	0.823	0.833	0.096	0.096	0.095	0.16	0.095	0.172	0.888	0.899	0.907	0.899	0.895	0.885	0.101	0.098	0.097	0.167	0.095	0.172	0.872	0.882	0.873	0.859	0.847	0.84	0.098	0.096	0.096	0.16	0.095	0.18	0.225	0.212	0.215
2 days, 4:00:00	0.788	0.787	0.788	0.777	0.773	0.781	0.098	0.104	0.1	0.144	1.074	0.831	0.824	0.828	0.817	0.831	0.096	0.096	0.095	0.162	0.095	0.172	0.881	0.891	0.898	0.894	0.893	0.881	0.101	0.098	0.097	0.168	0.095	0.173	0.868	0.876	0.872	0.855	0.848	0.84	0.099	0.096	0.096	0.161	0.095	0.182	0.222	0.216	0.217
2 days, 4:30:00	0.789	0.786	0.786	0.771	0.766	0.781	0.099	0.106	0.1	0.144	1.067	0.832	0.825	0.825	0.815	0.824	0.096	0.096	0.095	0.163	0.095	0.175	0.879	0.886	0.896	0.886	0.887	0.872	0.101	0.098	0.097	0.168	0.095	0.171	0.864	0.873	0.867	0.852	0.843	0.841	0.099	0.096	0.096	0.156	0.095	0.179	0.221	0.213	0.218
2 days, 5:00:00	0.786	0.782	0.782	0.766	0.765	0.777	0.098	0.106	0.1	0.147	1.062	0.824	0.82	0.821	0.812	0.817	0.096	0.096	0.095	0.163	0.095	0.17	0.875	0.884	0.892	0.882	0.881	0.871	0.101	0.098	0.097	0.169	0.095	0.173	0.862	0.874	0.864	0.849	0.842	0.83	0.098	0.096	0.096	0.161	0.095	0.182	0.221	0.217	0.216
2 days, 5:30:00	0.785	0.782	0.781	0.765	0.767	0.773	0.098	0.106	0.1	0.15	1.036	0.821	0.813	0.814	0.808	0.816	0.096	0.096	0.095	0.159	0.095	0.17	0.871	0.877	0.888	0.876	0.877	0.866	0.101	0.098	0.097	0.166	0.095	0.173	0.857	0.867	0.863	0.847	0.847	0.829	0.098	0.096	0.096	0.161	0.095	0.184	0.223	0.212	0.219
2 days, 6:00:00	0.779	0.776	0.778	0.763	0.762	0.772	0.098	0.106	0.1	0.149	1.032	0.816	0.814	0.814	0.807	0.813	0.096	0.096	0.095	0.162	0.095	0.17	0.867	0.87	0.883	0.873	0.874	0.86	0.101	0.098	0.097	0.167	0.095	0.177	0.856	0.863	0.86	0.844	0.846	0.825	0.098	0.096	0.096	0.169	0.095	0.18	0.22	0.217	0.22
2 days, 6:30:00	0.777	0.779	0.776	0.761	0.761	0.768	0.098	0.106	0.1	0.15	1.031	0.814	0.809	0.813	0.803	0.81	0.096	0.096	0.095	0.161	0.095	0.171	0.86	0.867	0.874	0.868	0.868	0.859	0.101	0.098	0.097	0.166	0.095	0.18	0.853	0.863	0.857	0.84	0.835	0.822	0.098	0.096	0.096	0.167	0.095	0.18	0.224	0.216	0.219
2 days, 7:00:00	0.778	0.776	0.773	0.761	0.755	0.768	0.098	0.107	0.1	0.154	1.027	0.814	0.806	0.808	0.799	0.806	0.096	0.096	0.095	0.163	0.095	0.166	0.856	0.861	0.869	0.861	0.866	0.852	0.101	0.098	0.097	0.166	0.095	0.179	0.851	0.856	0.852	0.839	0.832	0.821	0.098	0.096	0.096	0.166	0.095	0.183	0.222	0.215	0.218
2 days, 7:30:00	0.775	0.774	0.774	0.758	0.76	0.765	0.098	0.107	0.1	0.156	1.026	0.813	0.804	0.806	0.799	0.805	0.096	0.096	0.095	0.165	0.095	0.173	0.851	0.859	0.869	0.861	0.86	0.847	0.101	0.098	0.097	0.168	0.095	0.18	0.848	0.858	0.849	0.837	0.829	0.82	0.098	0.096	0.096	0.167	0.095	0.182	0.225	0.216	0.221
2 days, 8:00:00	0.774	0.771	0.772	0.754	0.754	0.764	0.098	0.107	0.099	0.161	1.016	0.806	0.802	0.805	0.791	0.801	0.095	0.096	0.095	0.164	0.095	0.171	0.848	0.855	0.865	0.856	0.851	0.84	0.101	0.098	0.097	0.17	0.095	0.175	0.844	0.854	0.843	0.832	0.826	0.816	0.098	0.096	0.096	0.168	0.095	0.182	0.221	0.219	0.221
2 days, 8:30:00	0.772	0.771	0.768	0.754	0.752	0.763	0.098	0.107	0.099	0.162	1.014	0.805	0.801	0.802	0.792	0.802	0.096	0.096	0.095	0.164	0.095	0.169	0.842	0.851	0.858	0.853	0.849	0.836	0.101	0.098	0.097	0.169	0.095	0.18	0.842	0.848	0.842	0.83	0.822	0.814	0.098	0.096	0.096	0.169	0.095	0.184	0.223	0.222	0.217
2 days, 9:00:00	0.771	0.768	0.763	0.749	0.752	0.759	0.098	0.108	0.1	0.161	1.014	0.807	0.796	0.798	0.789	0.796	0.096	0.096	0.095	0.164	0.095	0.163	0.839	0.846	0.856	0.846	0.847	0.831	0.101	0.098	0.097	0.169	0.095	0.179	0.838	0.849	0.838	0.829	0.821	0.811	0.098	0.096	0.096	0.168	0.095	0.185	0.223	0.216	0.22
2 days, 9:30:00	0.771	0.763	0.764	0.756	0.749	0.758	0.098	0.108	0.1	0.166	1.011	0.802	0.798	0.798	0.784	0.795	0.096	0.096	0.095	0.162	0.095	0.161	0.834	0.841	0.847	0.84	0.843	0.829	0.101	0.098	0.097	0.17	0.095	0.182	0.837	0.843	0.835	0.828	0.822	0.809	0.098	0.096	0.096	0.168	0.095	0.184	0.22	0.215	0.217
2 days, 10:00:00	0.761	0.764	0.762	0.748	0.748	0.757	0.098	0.108	0.099	0.163	1.006	0.797	0.79	0.796	0.787	0.79	0.096	0.096	0.095	0.16	0.095	0.167	0.829	0.833	0.839	0.838	0.836	0.823	0.101	0.098	0.097	0.168	0.095	0.184	0.835	0.841	0.833	0.825	0.824	0.807	0.098	0.096	0.096	0.161	0.095	0.185	0.22	0.211	0.22
2 days, 10:30:00	0.764	0.757	0.763	0.746	0.745	0.751	0.098	0.107	0.1	0.17	1.006	0.799	0.789	0.796	0.782	0.789	0.095	0.096	0.095	0.166	0.095	0.17	0.823	0.83	0.842	0.831	0.83	0.819	0.101	0.098	0.097	0.169	0.095	0.186	0.832	0.839	0.832	0.821	0.814	0.806	0.098	0.096	0.096	0.167	0.095	0.18	0.222	0.214	0.217
2 days, 11:00:00	0.762	0.761	0.76	0.747	0.742	0.752	0.098	0.108	0.1	0.17	1.002	0.796	0.79	0.794	0.782	0.788	0.096	0.096	0.095	0.163	0.095	0.177	0.819	0.826	0.834	0.829	0.828	0.816	0.101	0.098	0.097	0.166	0.095	0.181	0.827	0.833	0.827	0.817	0.811	0.802	0.098	0.096	0.096	0.17	0.095	0.18	0.223	0.212	0.219
2 days, 11:30:00	0.761	0.756	0.755	0.744	0.743	0.75	0.098	0.107	0.1	0.17	0.999	0.793	0.787	0.79	0.782	0.784	0.096	0.096	0.095	0.165	0.095	0.172	0.816	0.822	0.83	0.824	0.823	0.811	0.101	0.098	0.097	0.172	0.095	0.185	0.826	0.833	0.826	0.816	0.809	0.8	0.098	0.096	0.096	0.171	0.095	0.181	0.219	0.213	0.22
2 days, 12:00:00	0.758	0.756	0.756	0.742	0.74	0.749	0.098	0.107	0.099	0.166	0.999	0.793	0.785	0.789	0.779	0.787	0.095	0.096	0.095	0.166	0.095	0.176	0.808	0.818	0.827	0.82	0.818	0.805	0.101	0.098	0.097	0.168	0.095	0.185	0.823	0.831	0.823	0.812	0.814	0.795	0.098	0.096	0.096	0.167	0.095	0.18	0.221	0.218	0.217
B. dorei Δ5k-PUL33::p_compFull & B. dorei Δ5k-PUL33::control_plasmid
	p_compFull	p_compFull	p_compFull	p_compFull	p_compFull	p_compFull				p_compFull	p_compFull	p_compFull	p_compFull	p_compFull	p_compFull				p_compFull	p_compFull	p_compFull	p_compFull	p_compFull	p_compFull				p_compFull	p_compFull	p_compFull	p_compFull	p_compFull	p_compFull				control plasmid	control plasmid	control plasmid	control plasmid	control plasmid	control plasmid	control plasmid	control plasmid	control plasmid	control plasmid	control plasmid	control plasmid	control plasmid
Time	3'-SL bio1 tech1	3'-SL bio1 tech2	3'-SL bio1 tech3	3'-SL bio2 tech1	3'-SL bio2 tech2	3'-SL bio2 tech3	3'-SL blank 1	3'-SL blank 2	3'-SL blank 3	6'-SL bio1 tech1	6'-SL bio1 tech2	6'-SL bio1 tech3	6'-SL bio2 tech1	6'-SL bio2 tech2	6'-SL bio2 tech3	6'-SL blank 1	6'-SL blank 2	6'-SL blank 3	lac bio1 tech1	lac bio1 tech2	lac bio1 tech3	lac bio2 tech1	lac bio2 tech2	lac bio2 tech3	lac blank 1	lac blank 2	lac blank 3	no_carb bio1 tech1	no_carb bio1 tech2	no_carb bio1 tech3	no_carb bio2 tech1	no_carb bio2 tech2	no_carb bio2 tech3	no_carb blank 1	no_carb blank 2	no_carb blank 3	3'-SL bio1 tech1	3'-SL bio1 tech2	3'-SL bio1 tech3	3'-SL bio2 tech1	3'-SL bio2 tech2	3'-SL bio2 tech3	6'-SL bio1 tech1	6'-SL bio1 tech2	6'-SL bio1 tech3	6'-SL bio2 tech1	6'-SL bio2 tech2	6'-SL bio2 tech3	lac bio1 tech1
00:00:00	0.107	0.111	0.103	0.108	0.109	0.11	0.104	0.105	0.108	0.109	0.104	0.107	0.115	0.106	0.118	0.106	0.117	0.109	0.108	0.109	0.111	0.118	0.109	0.108	0.11	0.103	0.104	0.106	0.109	0.105	0.119	0.116	0.11	0.097	0.105	0.104	0.104	0.108	0.106	0.118	0.103	0.106	0.109	0.106	0.105	0.118	0.104	0.106	0.105
00:30:00	0.107	0.11	0.104	0.108	0.109	0.108	0.104	0.106	0.101	0.108	0.104	0.108	0.114	0.105	0.117	0.104	0.113	0.107	0.108	0.109	0.11	0.117	0.109	0.109	0.107	0.102	0.104	0.105	0.108	0.105	0.118	0.115	0.11	0.098	0.104	0.104	0.103	0.108	0.106	0.117	0.103	0.106	0.108	0.105	0.104	0.117	0.104	0.106	0.106
01:00:00	0.107	0.108	0.104	0.108	0.109	0.108	0.104	0.105	0.102	0.108	0.104	0.108	0.113	0.105	0.116	0.104	0.111	0.106	0.109	0.11	0.111	0.119	0.11	0.11	0.107	0.101	0.103	0.105	0.108	0.105	0.117	0.114	0.11	0.098	0.104	0.104	0.103	0.108	0.106	0.115	0.103	0.106	0.108	0.105	0.104	0.116	0.104	0.106	0.108
01:30:00	0.107	0.109	0.105	0.109	0.11	0.109	0.104	0.105	0.101	0.108	0.104	0.108	0.114	0.105	0.116	0.104	0.11	0.106	0.111	0.113	0.113	0.121	0.112	0.113	0.106	0.101	0.103	0.105	0.108	0.105	0.116	0.114	0.11	0.098	0.103	0.103	0.103	0.108	0.106	0.115	0.104	0.106	0.109	0.105	0.104	0.116	0.104	0.106	0.111
02:00:00	0.108	0.11	0.106	0.109	0.11	0.109	0.104	0.105	0.1	0.109	0.105	0.109	0.114	0.106	0.117	0.103	0.109	0.105	0.116	0.116	0.117	0.125	0.116	0.117	0.106	0.101	0.103	0.105	0.109	0.105	0.117	0.114	0.11	0.098	0.103	0.103	0.103	0.108	0.106	0.115	0.104	0.107	0.109	0.105	0.105	0.116	0.104	0.106	0.114
02:30:00	0.109	0.11	0.107	0.11	0.11	0.11	0.104	0.105	0.1	0.109	0.106	0.109	0.115	0.107	0.118	0.104	0.109	0.105	0.122	0.121	0.123	0.131	0.122	0.123	0.106	0.101	0.103	0.106	0.109	0.105	0.117	0.114	0.111	0.098	0.103	0.103	0.104	0.108	0.106	0.114	0.105	0.107	0.109	0.105	0.105	0.116	0.104	0.106	0.119
03:00:00	0.111	0.111	0.108	0.111	0.111	0.112	0.104	0.105	0.1	0.11	0.108	0.11	0.116	0.109	0.119	0.103	0.108	0.105	0.134	0.13	0.132	0.141	0.131	0.132	0.106	0.101	0.103	0.106	0.109	0.106	0.117	0.114	0.111	0.098	0.103	0.103	0.104	0.108	0.106	0.114	0.105	0.107	0.108	0.105	0.105	0.116	0.105	0.106	0.128
03:30:00	0.112	0.113	0.111	0.112	0.112	0.114	0.104	0.105	0.1	0.111	0.109	0.111	0.117	0.11	0.121	0.103	0.107	0.105	0.153	0.14	0.145	0.156	0.145	0.146	0.106	0.101	0.103	0.106	0.109	0.106	0.117	0.114	0.112	0.098	0.102	0.103	0.105	0.108	0.107	0.114	0.106	0.107	0.108	0.106	0.106	0.116	0.105	0.106	0.141
04:00:00	0.114	0.116	0.114	0.113	0.113	0.117	0.104	0.105	0.1	0.114	0.11	0.113	0.119	0.113	0.123	0.103	0.107	0.104	0.177	0.154	0.157	0.175	0.164	0.165	0.106	0.101	0.102	0.107	0.109	0.106	0.116	0.114	0.111	0.098	0.102	0.102	0.106	0.108	0.107	0.114	0.107	0.107	0.108	0.106	0.106	0.115	0.105	0.106	0.158
04:30:00	0.117	0.121	0.119	0.115	0.115	0.121	0.104	0.105	0.1	0.117	0.112	0.116	0.121	0.116	0.124	0.103	0.106	0.104	0.212	0.175	0.176	0.196	0.189	0.189	0.106	0.101	0.102	0.107	0.109	0.106	0.116	0.114	0.112	0.098	0.102	0.102	0.106	0.108	0.107	0.114	0.107	0.107	0.108	0.106	0.106	0.115	0.105	0.106	0.181
05:00:00	0.122	0.128	0.124	0.117	0.118	0.126	0.104	0.105	0.1	0.119	0.115	0.118	0.123	0.121	0.128	0.103	0.106	0.104	0.241	0.205	0.193	0.226	0.224	0.214	0.105	0.101	0.102	0.107	0.109	0.106	0.116	0.114	0.112	0.098	0.102	0.102	0.107	0.109	0.108	0.114	0.107	0.107	0.108	0.106	0.106	0.116	0.105	0.106	0.207
05:30:00	0.128	0.138	0.133	0.121	0.122	0.134	0.104	0.105	0.1	0.125	0.121	0.122	0.126	0.125	0.135	0.103	0.105	0.104	0.284	0.244	0.217	0.259	0.262	0.243	0.105	0.101	0.102	0.108	0.109	0.106	0.117	0.114	0.113	0.098	0.102	0.102	0.109	0.109	0.108	0.115	0.107	0.108	0.108	0.106	0.106	0.116	0.105	0.106	0.236
06:00:00	0.132	0.15	0.145	0.123	0.126	0.146	0.104	0.105	0.1	0.134	0.127	0.132	0.128	0.132	0.141	0.103	0.105	0.104	0.316	0.287	0.259	0.283	0.29	0.271	0.105	0.101	0.102	0.108	0.109	0.106	0.117	0.113	0.113	0.098	0.102	0.102	0.109	0.109	0.108	0.115	0.108	0.108	0.108	0.106	0.106	0.115	0.105	0.106	0.26
06:30:00	0.138	0.163	0.153	0.127	0.133	0.154	0.104	0.105	0.1	0.145	0.134	0.14	0.133	0.14	0.15	0.103	0.105	0.104	0.37	0.329	0.31	0.323	0.314	0.32	0.105	0.101	0.101	0.109	0.109	0.106	0.118	0.113	0.113	0.098	0.102	0.101	0.11	0.109	0.109	0.115	0.108	0.108	0.108	0.106	0.106	0.116	0.106	0.106	0.289
07:00:00	0.146	0.171	0.153	0.132	0.137	0.161	0.104	0.105	0.1	0.161	0.139	0.146	0.135	0.152	0.16	0.102	0.104	0.103	0.393	0.372	0.354	0.372	0.344	0.366	0.105	0.101	0.101	0.108	0.11	0.106	0.117	0.112	0.112	0.098	0.101	0.101	0.11	0.11	0.109	0.115	0.108	0.109	0.108	0.106	0.107	0.115	0.105	0.106	0.34
07:30:00	0.155	0.197	0.157	0.137	0.143	0.171	0.104	0.105	0.1	0.176	0.143	0.154	0.141	0.158	0.168	0.102	0.104	0.103	0.436	0.426	0.398	0.433	0.385	0.411	0.105	0.101	0.101	0.108	0.11	0.106	0.117	0.111	0.112	0.098	0.101	0.1	0.111	0.11	0.11	0.115	0.109	0.11	0.108	0.106	0.107	0.114	0.106	0.106	0.384
08:00:00	0.159	0.208	0.164	0.143	0.149	0.187	0.104	0.105	0.1	0.193	0.15	0.162	0.151	0.174	0.182	0.102	0.104	0.103	0.503	0.487	0.447	0.486	0.437	0.464	0.105	0.101	0.1	0.109	0.11	0.106	0.117	0.11	0.112	0.098	0.101	0.1	0.112	0.11	0.11	0.115	0.109	0.111	0.108	0.106	0.107	0.115	0.106	0.106	0.44
08:30:00	0.166	0.225	0.175	0.151	0.157	0.206	0.104	0.105	0.1	0.204	0.156	0.171	0.166	0.194	0.19	0.102	0.103	0.103	0.568	0.546	0.501	0.534	0.491	0.517	0.105	0.101	0.101	0.11	0.11	0.107	0.117	0.11	0.112	0.098	0.101	0.1	0.111	0.111	0.111	0.116	0.11	0.112	0.108	0.107	0.107	0.115	0.106	0.106	0.501
09:00:00	0.175	0.241	0.183	0.158	0.164	0.21	0.103	0.105	0.1	0.203	0.166	0.177	0.179	0.214	0.201	0.102	0.103	0.102	0.628	0.604	0.562	0.591	0.558	0.571	0.105	0.101	0.1	0.112	0.11	0.107	0.117	0.109	0.111	0.098	0.101	0.1	0.11	0.111	0.112	0.115	0.111	0.113	0.109	0.107	0.107	0.114	0.106	0.106	0.562
09:30:00	0.19	0.261	0.197	0.168	0.173	0.223	0.103	0.105	0.1	0.216	0.176	0.183	0.185	0.228	0.21	0.102	0.103	0.102	0.684	0.667	0.626	0.655	0.62	0.626	0.104	0.101	0.1	0.111	0.11	0.107	0.117	0.109	0.111	0.098	0.1	0.1	0.112	0.111	0.113	0.115	0.111	0.114	0.109	0.108	0.107	0.114	0.106	0.106	0.624
10:00:00	0.203	0.262	0.208	0.178	0.187	0.235	0.103	0.105	0.1	0.206	0.185	0.189	0.191	0.239	0.219	0.102	0.103	0.102	0.749	0.721	0.689	0.717	0.679	0.695	0.103	0.101	0.1	0.111	0.11	0.107	0.116	0.108	0.111	0.098	0.1	0.1	0.114	0.112	0.113	0.115	0.112	0.115	0.11	0.109	0.108	0.114	0.107	0.106	0.682
10:30:00	0.216	0.253	0.221	0.192	0.198	0.258	0.104	0.105	0.1	0.226	0.194	0.191	0.2	0.243	0.226	0.102	0.103	0.102	0.806	0.778	0.761	0.786	0.749	0.768	0.103	0.101	0.1	0.111	0.11	0.107	0.116	0.109	0.111	0.098	0.1	0.1	0.116	0.112	0.114	0.116	0.113	0.116	0.11	0.109	0.108	0.114	0.107	0.107	0.745
11:00:00	0.229	0.271	0.238	0.206	0.213	0.289	0.103	0.104	0.1	0.233	0.2	0.203	0.209	0.253	0.227	0.102	0.103	0.102	0.857	0.831	0.817	0.864	0.815	0.843	0.103	0.101	0.1	0.111	0.11	0.107	0.115	0.109	0.11	0.098	0.099	0.1	0.115	0.112	0.114	0.116	0.114	0.117	0.11	0.11	0.108	0.114	0.107	0.106	0.8
11:30:00	0.245	0.287	0.257	0.222	0.229	0.31	0.103	0.105	0.1	0.241	0.208	0.213	0.22	0.261	0.241	0.102	0.102	0.102	0.915	0.886	0.883	0.925	0.882	0.914	0.103	0.101	0.1	0.112	0.11	0.108	0.116	0.109	0.11	0.098	0.1	0.1	0.117	0.113	0.114	0.117	0.115	0.119	0.11	0.11	0.108	0.114	0.107	0.107	0.858
12:00:00	0.26	0.303	0.273	0.24	0.248	0.327	0.103	0.105	0.1	0.246	0.22	0.227	0.226	0.265	0.252	0.102	0.102	0.102	0.978	0.93	0.939	1.016	0.972	0.983	0.103	0.101	0.099	0.111	0.11	0.107	0.115	0.109	0.11	0.098	0.099	0.099	0.116	0.113	0.114	0.117	0.116	0.12	0.111	0.11	0.108	0.114	0.108	0.107	0.925
12:30:00	0.277	0.321	0.291	0.259	0.269	0.345	0.103	0.105	0.1	0.247	0.228	0.233	0.245	0.277	0.26	0.102	0.102	0.102	1.039	0.998	1.017	1.095	1.056	1.071	0.103	0.101	0.099	0.112	0.11	0.108	0.115	0.108	0.11	0.098	0.099	0.099	0.116	0.114	0.115	0.118	0.117	0.122	0.111	0.109	0.108	0.115	0.108	0.107	0.998
13:00:00	0.292	0.345	0.309	0.283	0.295	0.366	0.103	0.105	0.1	0.252	0.239	0.244	0.249	0.288	0.266	0.102	0.102	0.102	1.116	1.061	1.085	1.164	1.128	1.143	0.103	0.101	0.099	0.111	0.111	0.109	0.115	0.108	0.11	0.098	0.099	0.099	0.116	0.114	0.116	0.118	0.119	0.125	0.111	0.11	0.108	0.115	0.108	0.107	1.069
13:30:00	0.307	0.364	0.329	0.308	0.322	0.393	0.103	0.105	0.1	0.261	0.25	0.253	0.262	0.287	0.278	0.102	0.102	0.102	1.173	1.13	1.156	1.22	1.18	1.2	0.103	0.101	0.099	0.111	0.11	0.108	0.115	0.108	0.11	0.098	0.099	0.099	0.117	0.115	0.115	0.118	0.12	0.124	0.111	0.11	0.108	0.115	0.108	0.107	1.138
14:00:00	0.326	0.396	0.352	0.335	0.357	0.424	0.103	0.105	0.1	0.287	0.26	0.268	0.271	0.294	0.29	0.102	0.102	0.102	1.238	1.192	1.214	1.264	1.235	1.251	0.103	0.101	0.099	0.112	0.11	0.109	0.115	0.108	0.11	0.098	0.099	0.099	0.117	0.115	0.115	0.119	0.121	0.126	0.11	0.109	0.108	0.115	0.108	0.107	1.206
14:30:00	0.342	0.428	0.374	0.363	0.4	0.46	0.103	0.104	0.1	0.293	0.276	0.278	0.282	0.304	0.3	0.102	0.102	0.101	1.29	1.255	1.26	1.301	1.276	1.296	0.103	0.101	0.099	0.113	0.11	0.108	0.115	0.108	0.111	0.098	0.099	0.099	0.119	0.115	0.117	0.119	0.122	0.126	0.111	0.109	0.109	0.115	0.108	0.107	1.26
15:00:00	0.356	0.458	0.393	0.398	0.461	0.499	0.103	0.105	0.1	0.317	0.291	0.296	0.302	0.323	0.32	0.102	0.102	0.101	1.339	1.304	1.301	1.337	1.309	1.327	0.103	0.101	0.099	0.112	0.111	0.109	0.115	0.108	0.111	0.098	0.099	0.099	0.121	0.115	0.119	0.119	0.124	0.127	0.111	0.109	0.109	0.115	0.108	0.107	1.292
15:30:00	0.376	0.483	0.419	0.439	0.532	0.53	0.103	0.105	0.1	0.347	0.306	0.314	0.346	0.343	0.334	0.102	0.102	0.101	1.376	1.331	1.339	1.362	1.33	1.356	0.103	0.101	0.099	0.111	0.111	0.11	0.115	0.108	0.111	0.098	0.099	0.099	0.119	0.116	0.12	0.119	0.124	0.126	0.11	0.108	0.109	0.115	0.109	0.108	1.332
16:00:00	0.401	0.519	0.441	0.482	0.577	0.557	0.103	0.104	0.1	0.353	0.315	0.33	0.353	0.371	0.353	0.102	0.102	0.101	1.397	1.369	1.36	1.379	1.352	1.381	0.103	0.101	0.099	0.11	0.11	0.11	0.115	0.107	0.111	0.098	0.099	0.098	0.118	0.115	0.121	0.119	0.126	0.127	0.11	0.108	0.109	0.115	0.109	0.108	1.355
16:30:00	0.427	0.541	0.468	0.524	0.61	0.587	0.103	0.105	0.1	0.363	0.336	0.356	0.386	0.39	0.364	0.102	0.102	0.101	1.407	1.391	1.383	1.398	1.377	1.394	0.103	0.101	0.099	0.108	0.111	0.11	0.115	0.107	0.111	0.098	0.099	0.099	0.121	0.116	0.119	0.12	0.127	0.126	0.111	0.108	0.109	0.115	0.109	0.108	1.378
17:00:00	0.471	0.574	0.496	0.566	0.638	0.617	0.103	0.104	0.1	0.395	0.356	0.369	0.384	0.41	0.388	0.102	0.102	0.101	1.416	1.414	1.405	1.413	1.394	1.41	0.103	0.101	0.098	0.108	0.111	0.109	0.114	0.107	0.111	0.098	0.099	0.098	0.122	0.116	0.12	0.12	0.128	0.127	0.111	0.108	0.109	0.115	0.109	0.108	1.395
17:30:00	0.504	0.599	0.521	0.601	0.657	0.641	0.103	0.104	0.1	0.407	0.373	0.396	0.418	0.428	0.404	0.102	0.102	0.101	1.43	1.433	1.416	1.424	1.411	1.412	0.103	0.101	0.098	0.108	0.111	0.108	0.115	0.107	0.111	0.098	0.099	0.098	0.121	0.116	0.122	0.12	0.129	0.127	0.113	0.109	0.109	0.115	0.109	0.108	1.405
18:00:00	0.548	0.603	0.546	0.623	0.677	0.663	0.103	0.104	0.1	0.429	0.403	0.399	0.441	0.452	0.424	0.102	0.102	0.101	1.431	1.432	1.431	1.427	1.413	1.41	0.103	0.101	0.098	0.108	0.111	0.108	0.115	0.107	0.111	0.098	0.099	0.098	0.119	0.116	0.125	0.12	0.13	0.126	0.115	0.109	0.109	0.115	0.109	0.108	1.419
18:30:00	0.584	0.629	0.574	0.646	0.698	0.676	0.103	0.104	0.1	0.452	0.423	0.417	0.442	0.463	0.446	0.101	0.101	0.101	1.429	1.435	1.43	1.423	1.419	1.4	0.102	0.101	0.098	0.108	0.111	0.107	0.115	0.107	0.111	0.098	0.099	0.098	0.118	0.116	0.127	0.12	0.13	0.126	0.115	0.109	0.109	0.114	0.109	0.108	1.423
19:00:00	0.626	0.653	0.595	0.677	0.719	0.694	0.103	0.104	0.1	0.469	0.437	0.431	0.468	0.479	0.458	0.102	0.101	0.101	1.424	1.431	1.426	1.414	1.413	1.392	0.102	0.101	0.098	0.109	0.111	0.107	0.115	0.107	0.111	0.098	0.099	0.098	0.118	0.116	0.123	0.121	0.13	0.125	0.116	0.109	0.109	0.114	0.109	0.108	1.426
19:30:00	0.641	0.669	0.625	0.695	0.74	0.72	0.103	0.104	0.1	0.49	0.455	0.455	0.472	0.486	0.474	0.102	0.101	0.101	1.411	1.428	1.417	1.403	1.401	1.383	0.102	0.101	0.098	0.109	0.111	0.107	0.115	0.107	0.11	0.098	0.099	0.098	0.118	0.117	0.124	0.121	0.13	0.126	0.117	0.109	0.109	0.114	0.109	0.108	1.413
20:00:00	0.669	0.684	0.639	0.725	0.764	0.754	0.103	0.104	0.1	0.502	0.474	0.469	0.492	0.5	0.494	0.102	0.101	0.101	1.398	1.414	1.402	1.387	1.394	1.374	0.102	0.101	0.098	0.109	0.112	0.107	0.116	0.107	0.111	0.098	0.099	0.098	0.118	0.117	0.123	0.123	0.13	0.127	0.117	0.109	0.109	0.114	0.109	0.108	1.4
20:30:00	0.686	0.703	0.667	0.752	0.799	0.762	0.103	0.104	0.1	0.522	0.492	0.485	0.504	0.515	0.504	0.102	0.101	0.101	1.382	1.396	1.393	1.372	1.374	1.359	0.102	0.101	0.098	0.11	0.11	0.106	0.116	0.107	0.111	0.098	0.099	0.098	0.117	0.117	0.123	0.124	0.131	0.126	0.117	0.109	0.109	0.114	0.108	0.108	1.39
21:00:00	0.721	0.721	0.682	0.772	0.835	0.797	0.103	0.104	0.1	0.531	0.505	0.503	0.517	0.528	0.518	0.101	0.101	0.1	1.361	1.376	1.374	1.354	1.358	1.335	0.102	0.101	0.098	0.109	0.11	0.106	0.116	0.106	0.11	0.097	0.099	0.098	0.117	0.117	0.125	0.124	0.132	0.125	0.118	0.109	0.109	0.114	0.108	0.107	1.372
21:30:00	0.724	0.733	0.703	0.804	0.867	0.815	0.102	0.104	0.099	0.551	0.523	0.514	0.535	0.54	0.54	0.102	0.1	0.1	1.349	1.353	1.357	1.336	1.342	1.32	0.102	0.1	0.098	0.109	0.109	0.106	0.116	0.107	0.111	0.097	0.098	0.098	0.117	0.118	0.122	0.124	0.133	0.125	0.115	0.109	0.109	0.114	0.108	0.107	1.351
22:00:00	0.758	0.76	0.72	0.823	0.887	0.841	0.102	0.104	0.1	0.568	0.534	0.527	0.549	0.549	0.544	0.102	0.1	0.1	1.333	1.335	1.344	1.317	1.328	1.305	0.102	0.101	0.098	0.11	0.109	0.106	0.118	0.107	0.111	0.097	0.098	0.098	0.118	0.117	0.121	0.126	0.133	0.125	0.119	0.109	0.109	0.115	0.108	0.108	1.34
22:30:00	0.776	0.777	0.741	0.848	0.917	0.864	0.102	0.104	0.1	0.568	0.543	0.548	0.563	0.564	0.561	0.102	0.1	0.1	1.313	1.321	1.328	1.301	1.308	1.288	0.102	0.1	0.097	0.111	0.109	0.106	0.118	0.107	0.111	0.097	0.098	0.097	0.121	0.117	0.124	0.125	0.133	0.125	0.117	0.108	0.109	0.115	0.108	0.107	1.318
23:00:00	0.79	0.791	0.755	0.869	0.943	0.896	0.102	0.104	0.1	0.583	0.553	0.558	0.582	0.576	0.571	0.101	0.1	0.1	1.294	1.3	1.308	1.279	1.284	1.26	0.102	0.1	0.097	0.11	0.109	0.106	0.119	0.109	0.112	0.097	0.098	0.097	0.119	0.117	0.127	0.125	0.133	0.125	0.12	0.108	0.11	0.116	0.108	0.107	1.296
23:30:00	0.813	0.809	0.782	0.888	0.952	0.911	0.102	0.104	0.1	0.596	0.584	0.587	0.582	0.59	0.587	0.101	0.1	0.1	1.273	1.278	1.289	1.262	1.265	1.236	0.102	0.1	0.097	0.11	0.109	0.106	0.119	0.11	0.112	0.097	0.098	0.097	0.118	0.117	0.127	0.126	0.132	0.125	0.12	0.108	0.111	0.115	0.108	0.107	1.28
1 day, 0:00:00	0.838	0.826	0.794	0.913	0.972	0.923	0.102	0.104	0.099	0.611	0.602	0.593	0.601	0.597	0.599	0.101	0.1	0.1	1.252	1.256	1.268	1.242	1.247	1.224	0.101	0.1	0.097	0.11	0.109	0.105	0.12	0.112	0.112	0.097	0.098	0.097	0.118	0.117	0.123	0.126	0.131	0.125	0.118	0.108	0.111	0.115	0.107	0.107	1.259
1 day, 0:30:00	0.857	0.847	0.814	0.928	0.994	0.947	0.102	0.104	0.1	0.614	0.606	0.599	0.612	0.613	0.611	0.1	0.1	0.099	1.23	1.233	1.252	1.225	1.224	1.196	0.101	0.1	0.097	0.11	0.11	0.105	0.119	0.113	0.112	0.097	0.098	0.097	0.118	0.118	0.124	0.126	0.131	0.124	0.118	0.108	0.111	0.115	0.107	0.107	1.241
1 day, 1:00:00	0.873	0.853	0.833	0.95	1.007	0.966	0.102	0.104	0.099	0.637	0.62	0.618	0.638	0.631	0.627	0.1	0.1	0.1	1.208	1.213	1.229	1.204	1.199	1.181	0.101	0.1	0.097	0.11	0.111	0.105	0.12	0.114	0.113	0.097	0.098	0.097	0.118	0.118	0.124	0.129	0.13	0.124	0.119	0.108	0.111	0.115	0.107	0.107	1.217
1 day, 1:30:00	0.886	0.887	0.857	0.967	1.012	0.979	0.102	0.104	0.1	0.653	0.626	0.625	0.648	0.64	0.64	0.1	0.1	0.099	1.189	1.195	1.203	1.181	1.18	1.163	0.101	0.1	0.097	0.108	0.113	0.105	0.118	0.115	0.113	0.097	0.098	0.097	0.118	0.118	0.123	0.129	0.13	0.124	0.121	0.108	0.111	0.116	0.107	0.107	1.202
1 day, 2:00:00	0.904	0.903	0.861	0.981	1.026	0.993	0.102	0.104	0.1	0.664	0.646	0.632	0.661	0.66	0.652	0.101	0.1	0.099	1.173	1.176	1.188	1.167	1.162	1.138	0.101	0.1	0.097	0.108	0.111	0.105	0.121	0.117	0.114	0.097	0.098	0.097	0.118	0.118	0.122	0.128	0.129	0.125	0.123	0.107	0.112	0.116	0.107	0.107	1.176
1 day, 2:30:00	0.922	0.912	0.896	0.989	1.032	1.002	0.102	0.104	0.099	0.674	0.672	0.663	0.669	0.669	0.676	0.1	0.1	0.099	1.149	1.154	1.168	1.143	1.149	1.126	0.101	0.1	0.097	0.108	0.112	0.105	0.121	0.118	0.113	0.097	0.098	0.097	0.118	0.119	0.125	0.13	0.128	0.124	0.125	0.107	0.112	0.117	0.107	0.107	1.164
1 day, 3:00:00	0.932	0.931	0.905	1.007	1.035	1.026	0.102	0.104	0.099	0.697	0.673	0.674	0.698	0.689	0.678	0.1	0.1	0.099	1.129	1.135	1.151	1.133	1.132	1.106	0.101	0.1	0.097	0.109	0.113	0.105	0.122	0.121	0.113	0.097	0.098	0.097	0.118	0.12	0.128	0.128	0.128	0.125	0.122	0.108	0.111	0.116	0.107	0.107	1.147
1 day, 3:30:00	0.949	0.96	0.936	1.006	1.028	1.025	0.102	0.104	0.1	0.709	0.69	0.687	0.707	0.699	0.704	0.1	0.1	0.099	1.108	1.118	1.132	1.119	1.116	1.09	0.101	0.1	0.097	0.109	0.115	0.105	0.124	0.12	0.114	0.097	0.098	0.097	0.119	0.12	0.13	0.127	0.128	0.125	0.127	0.109	0.112	0.117	0.108	0.107	1.125
1 day, 4:00:00	0.964	0.978	0.94	1.02	1.014	1.02	0.102	0.104	0.099	0.723	0.711	0.706	0.717	0.71	0.708	0.1	0.1	0.099	1.101	1.101	1.114	1.099	1.093	1.078	0.101	0.1	0.097	0.109	0.114	0.104	0.124	0.121	0.116	0.097	0.098	0.097	0.119	0.119	0.13	0.126	0.127	0.126	0.127	0.109	0.113	0.117	0.107	0.107	1.107
1 day, 4:30:00	0.982	0.996	0.955	1.01	0.986	1.012	0.102	0.104	0.1	0.737	0.725	0.717	0.733	0.737	0.736	0.1	0.1	0.099	1.093	1.086	1.092	1.084	1.08	1.062	0.101	0.1	0.097	0.11	0.113	0.105	0.122	0.121	0.118	0.097	0.098	0.097	0.118	0.118	0.127	0.127	0.128	0.128	0.132	0.11	0.112	0.116	0.107	0.106	1.088
1 day, 5:00:00	0.987	0.998	0.969	0.997	0.964	0.991	0.102	0.104	0.099	0.746	0.737	0.739	0.745	0.75	0.753	0.1	0.1	0.099	1.064	1.074	1.083	1.075	1.069	1.056	0.101	0.1	0.097	0.111	0.111	0.105	0.122	0.123	0.12	0.097	0.098	0.097	0.121	0.119	0.126	0.129	0.129	0.13	0.13	0.113	0.112	0.116	0.108	0.107	1.074
1 day, 5:30:00	0.994	1.016	0.989	0.972	0.951	0.968	0.102	0.104	0.1	0.77	0.755	0.753	0.768	0.771	0.769	0.1	0.1	0.099	1.057	1.062	1.07	1.065	1.051	1.044	0.101	0.1	0.097	0.112	0.112	0.107	0.129	0.121	0.12	0.097	0.098	0.097	0.125	0.122	0.126	0.13	0.131	0.133	0.13	0.115	0.112	0.116	0.108	0.106	1.059
1 day, 6:00:00	1.021	1.027	0.999	0.95	0.933	0.943	0.102	0.104	0.1	0.778	0.774	0.775	0.786	0.79	0.785	0.1	0.1	0.099	1.05	1.046	1.06	1.057	1.043	1.038	0.101	0.1	0.097	0.113	0.113	0.106	0.13	0.122	0.121	0.097	0.098	0.097	0.13	0.123	0.125	0.133	0.135	0.137	0.133	0.117	0.112	0.116	0.108	0.106	1.04
1 day, 6:30:00	1.026	1.034	1.008	0.929	0.922	0.93	0.102	0.104	0.1	0.791	0.788	0.792	0.806	0.81	0.804	0.1	0.1	0.099	1.035	1.037	1.044	1.046	1.034	1.028	0.101	0.1	0.096	0.114	0.114	0.106	0.131	0.123	0.122	0.097	0.098	0.096	0.136	0.125	0.124	0.137	0.142	0.142	0.131	0.121	0.114	0.119	0.108	0.106	1.028
1 day, 7:00:00	1.052	1.05	1.016	0.913	0.917	0.914	0.102	0.104	0.1	0.813	0.812	0.814	0.834	0.83	0.82	0.099	0.099	0.099	1.027	1.037	1.033	1.032	1.024	1.012	0.101	0.1	0.096	0.117	0.114	0.105	0.133	0.124	0.123	0.097	0.098	0.096	0.137	0.131	0.125	0.141	0.148	0.145	0.131	0.124	0.115	0.12	0.108	0.106	1.023
1 day, 7:30:00	1.049	1.054	1.023	0.901	0.906	0.904	0.101	0.104	0.099	0.833	0.827	0.83	0.85	0.852	0.845	0.099	0.099	0.099	1.015	1.012	1.028	1.02	1.02	1.003	0.101	0.099	0.096	0.122	0.113	0.106	0.133	0.124	0.123	0.097	0.097	0.096	0.137	0.134	0.125	0.143	0.151	0.146	0.134	0.123	0.115	0.122	0.109	0.106	1.024
1 day, 8:00:00	1.054	1.053	1.029	0.894	0.905	0.896	0.101	0.104	0.1	0.837	0.842	0.863	0.864	0.867	0.862	0.099	0.099	0.098	1.008	1.022	1.026	1.008	1.016	0.995	0.101	0.099	0.096	0.121	0.112	0.107	0.131	0.127	0.125	0.097	0.097	0.096	0.138	0.14	0.126	0.151	0.159	0.153	0.136	0.124	0.114	0.124	0.11	0.106	1.007
1 day, 8:30:00	1.065	1.063	1.044	0.877	0.898	0.889	0.101	0.104	0.099	0.857	0.851	0.863	0.879	0.876	0.883	0.099	0.099	0.098	1.004	1.002	1.007	1.019	1.008	0.984	0.101	0.099	0.096	0.12	0.114	0.109	0.131	0.13	0.126	0.097	0.097	0.096	0.133	0.145	0.13	0.162	0.16	0.154	0.135	0.122	0.116	0.126	0.11	0.106	1.003
1 day, 9:00:00	1.064	1.078	1.052	0.876	0.891	0.887	0.101	0.104	0.099	0.876	0.882	0.888	0.901	0.897	0.896	0.099	0.099	0.099	0.993	1.002	1.015	1.002	1.004	0.984	0.101	0.099	0.096	0.12	0.117	0.108	0.132	0.128	0.125	0.097	0.097	0.096	0.14	0.149	0.125	0.165	0.165	0.149	0.135	0.123	0.117	0.127	0.112	0.106	1.006
1 day, 9:30:00	1.067	1.078	1.066	0.873	0.888	0.878	0.101	0.104	0.1	0.893	0.885	0.885	0.918	0.909	0.914	0.099	0.099	0.099	0.987	0.998	0.994	0.995	0.993	0.976	0.101	0.099	0.096	0.122	0.116	0.113	0.136	0.125	0.122	0.097	0.097	0.096	0.143	0.148	0.126	0.169	0.17	0.152	0.135	0.123	0.119	0.132	0.114	0.106	0.989
1 day, 10:00:00	1.073	1.09	1.063	0.867	0.883	0.873	0.101	0.104	0.1	0.909	0.903	0.912	0.925	0.919	0.914	0.099	0.099	0.098	0.975	0.988	0.988	0.997	0.991	0.979	0.101	0.099	0.096	0.127	0.117	0.11	0.137	0.132	0.122	0.097	0.097	0.096	0.145	0.142	0.129	0.171	0.173	0.156	0.136	0.123	0.12	0.132	0.116	0.106	0.978
1 day, 10:30:00	1.064	1.095	1.066	0.865	0.883	0.867	0.101	0.104	0.1	0.923	0.923	0.923	0.942	0.934	0.933	0.099	0.099	0.098	0.97	0.981	0.976	0.987	0.989	0.978	0.101	0.099	0.096	0.129	0.117	0.111	0.139	0.128	0.128	0.097	0.097	0.096	0.151	0.145	0.13	0.177	0.177	0.155	0.137	0.122	0.118	0.131	0.122	0.105	0.972
1 day, 11:00:00	1.055	1.09	1.072	0.857	0.875	0.866	0.101	0.104	0.1	0.942	0.94	0.929	0.956	0.944	0.952	0.099	0.099	0.098	0.962	0.987	0.977	0.983	0.985	0.963	0.101	0.099	0.096	0.128	0.119	0.113	0.139	0.129	0.13	0.097	0.097	0.096	0.154	0.147	0.135	0.181	0.184	0.16	0.138	0.122	0.123	0.132	0.126	0.106	0.983
1 day, 11:30:00	1.037	1.086	1.065	0.853	0.872	0.862	0.101	0.104	0.1	0.951	0.943	0.949	0.96	0.966	0.958	0.099	0.099	0.098	0.953	0.977	0.976	0.98	0.978	0.955	0.101	0.099	0.096	0.127	0.121	0.116	0.142	0.127	0.129	0.097	0.097	0.096	0.159	0.157	0.141	0.182	0.185	0.164	0.142	0.121	0.122	0.135	0.132	0.106	0.964
1 day, 12:00:00	1.015	1.074	1.056	0.853	0.867	0.856	0.101	0.104	0.1	0.968	0.953	0.956	0.981	0.975	0.971	0.099	0.099	0.098	0.95	0.974	0.973	0.966	0.97	0.957	0.101	0.099	0.096	0.13	0.127	0.116	0.142	0.129	0.128	0.097	0.097	0.096	0.166	0.154	0.137	0.183	0.187	0.166	0.141	0.121	0.123	0.135	0.132	0.106	0.959
1 day, 12:30:00	0.992	1.06	1.04	0.842	0.858	0.854	0.101	0.104	0.1	0.962	0.975	0.96	0.995	0.989	0.977	0.099	0.099	0.098	0.943	0.962	0.966	0.964	0.961	0.946	0.101	0.099	0.096	0.128	0.126	0.118	0.142	0.13	0.131	0.097	0.097	0.096	0.168	0.157	0.148	0.183	0.19	0.169	0.141	0.123	0.124	0.138	0.133	0.106	0.958
1 day, 13:00:00	0.968	1.033	1.022	0.843	0.858	0.846	0.101	0.104	0.099	0.986	0.968	0.977	1	0.984	1.002	0.099	0.099	0.098	0.934	0.953	0.957	0.957	0.955	0.939	0.1	0.099	0.096	0.126	0.128	0.121	0.146	0.129	0.134	0.097	0.097	0.096	0.176	0.164	0.15	0.183	0.19	0.166	0.14	0.124	0.122	0.141	0.133	0.105	0.954
1 day, 13:30:00	0.949	1.011	0.994	0.839	0.852	0.841	0.101	0.104	0.1	0.991	0.993	0.984	1.003	1.002	1.011	0.099	0.099	0.098	0.925	0.946	0.951	0.95	0.947	0.93	0.1	0.099	0.096	0.129	0.125	0.127	0.146	0.129	0.131	0.096	0.097	0.096	0.176	0.165	0.161	0.19	0.189	0.163	0.145	0.124	0.121	0.141	0.136	0.105	0.939
1 day, 14:00:00	0.935	0.99	0.975	0.834	0.849	0.839	0.101	0.104	0.1	0.999	0.986	0.984	1.027	1.011	1.025	0.099	0.099	0.098	0.918	0.937	0.942	0.945	0.94	0.923	0.1	0.099	0.096	0.13	0.128	0.13	0.147	0.129	0.135	0.097	0.097	0.096	0.168	0.165	0.163	0.192	0.194	0.167	0.144	0.119	0.123	0.142	0.134	0.105	0.937
1 day, 14:30:00	0.921	0.968	0.957	0.829	0.843	0.831	0.101	0.104	0.1	1.023	1.008	1.013	1.029	1.026	1.02	0.099	0.099	0.098	0.914	0.932	0.934	0.935	0.935	0.914	0.1	0.099	0.096	0.133	0.128	0.132	0.149	0.128	0.134	0.097	0.097	0.096	0.177	0.176	0.162	0.192	0.192	0.166	0.145	0.124	0.121	0.145	0.132	0.106	0.927
1 day, 15:00:00	0.908	0.951	0.938	0.822	0.834	0.83	0.101	0.104	0.1	1.019	1.018	1.011	1.04	1.022	1.032	0.099	0.099	0.098	0.908	0.923	0.931	0.931	0.929	0.915	0.1	0.099	0.096	0.135	0.127	0.132	0.147	0.13	0.131	0.097	0.097	0.096	0.179	0.179	0.169	0.196	0.195	0.171	0.146	0.122	0.122	0.144	0.135	0.108	0.924
1 day, 15:30:00	0.903	0.936	0.925	0.82	0.831	0.82	0.101	0.104	0.099	1.024	1.025	1.01	1.048	1.041	1.04	0.099	0.099	0.098	0.901	0.919	0.921	0.926	0.922	0.908	0.1	0.099	0.096	0.135	0.129	0.133	0.153	0.131	0.132	0.097	0.097	0.096	0.183	0.181	0.176	0.198	0.197	0.174	0.148	0.123	0.126	0.146	0.135	0.107	0.917
1 day, 16:00:00	0.894	0.926	0.91	0.812	0.826	0.82	0.101	0.104	0.1	1.035	1.036	1.019	1.053	1.048	1.048	0.098	0.099	0.098	0.895	0.91	0.913	0.917	0.914	0.903	0.1	0.099	0.096	0.136	0.13	0.134	0.152	0.134	0.137	0.096	0.097	0.096	0.186	0.18	0.179	0.196	0.197	0.177	0.151	0.125	0.126	0.145	0.132	0.11	0.907
1 day, 16:30:00	0.885	0.914	0.9	0.81	0.821	0.814	0.101	0.104	0.099	1.034	1.042	1.03	1.065	1.053	1.064	0.098	0.098	0.098	0.894	0.907	0.91	0.911	0.908	0.892	0.1	0.099	0.096	0.136	0.131	0.136	0.151	0.133	0.132	0.097	0.097	0.096	0.19	0.185	0.18	0.201	0.199	0.184	0.148	0.126	0.123	0.146	0.134	0.11	0.901
1 day, 17:00:00	0.879	0.905	0.893	0.807	0.815	0.805	0.101	0.104	0.099	1.042	1.048	1.038	1.059	1.047	1.059	0.098	0.098	0.098	0.888	0.902	0.903	0.903	0.904	0.886	0.1	0.099	0.095	0.137	0.137	0.137	0.148	0.132	0.13	0.096	0.097	0.095	0.19	0.186	0.181	0.202	0.197	0.178	0.151	0.124	0.122	0.145	0.134	0.112	0.896
1 day, 17:30:00	0.876	0.897	0.882	0.803	0.809	0.804	0.101	0.104	0.1	1.048	1.06	1.048	1.062	1.041	1.067	0.098	0.098	0.098	0.884	0.896	0.897	0.901	0.895	0.882	0.1	0.098	0.095	0.137	0.14	0.137	0.148	0.134	0.135	0.096	0.097	0.096	0.193	0.185	0.182	0.204	0.201	0.178	0.152	0.121	0.122	0.143	0.131	0.116	0.892
1 day, 18:00:00	0.866	0.89	0.878	0.792	0.805	0.796	0.101	0.104	0.099	1.043	1.056	1.049	1.051	1.031	1.057	0.098	0.098	0.098	0.879	0.891	0.891	0.897	0.891	0.882	0.1	0.099	0.095	0.138	0.138	0.136	0.152	0.134	0.136	0.096	0.097	0.095	0.195	0.189	0.181	0.199	0.201	0.18	0.153	0.122	0.124	0.145	0.136	0.118	0.884
1 day, 18:30:00	0.864	0.884	0.869	0.786	0.802	0.791	0.101	0.104	0.099	1.047	1.057	1.041	1.036	1.014	1.049	0.098	0.098	0.097	0.876	0.885	0.887	0.89	0.886	0.874	0.1	0.098	0.095	0.136	0.141	0.14	0.152	0.135	0.138	0.096	0.096	0.095	0.195	0.191	0.183	0.2	0.2	0.186	0.153	0.126	0.121	0.147	0.136	0.121	0.885
1 day, 19:00:00	0.857	0.879	0.868	0.779	0.795	0.789	0.101	0.104	0.1	1.045	1.051	1.034	1.018	0.992	1.03	0.098	0.098	0.097	0.872	0.883	0.884	0.887	0.885	0.87	0.1	0.098	0.096	0.142	0.141	0.143	0.152	0.136	0.141	0.097	0.096	0.095	0.198	0.19	0.187	0.203	0.2	0.187	0.15	0.122	0.123	0.148	0.14	0.12	0.875
1 day, 19:30:00	0.857	0.873	0.86	0.776	0.79	0.784	0.101	0.103	0.1	1.032	1.039	1.019	0.995	0.978	1.01	0.098	0.098	0.097	0.87	0.875	0.877	0.885	0.881	0.869	0.1	0.098	0.095	0.141	0.14	0.144	0.149	0.133	0.138	0.096	0.096	0.095	0.197	0.192	0.19	0.202	0.197	0.189	0.157	0.121	0.123	0.147	0.141	0.119	0.872
1 day, 20:00:00	0.852	0.867	0.855	0.771	0.785	0.779	0.101	0.104	0.099	1.016	1.021	0.999	0.978	0.963	0.992	0.098	0.098	0.097	0.865	0.872	0.879	0.876	0.878	0.86	0.1	0.098	0.095	0.143	0.141	0.144	0.15	0.138	0.136	0.096	0.096	0.095	0.198	0.195	0.187	0.204	0.201	0.187	0.155	0.125	0.128	0.145	0.136	0.126	0.87
1 day, 20:30:00	0.845	0.866	0.851	0.771	0.777	0.772	0.101	0.103	0.099	0.994	1.003	0.986	0.969	0.946	0.976	0.098	0.098	0.097	0.857	0.87	0.87	0.877	0.875	0.859	0.1	0.098	0.095	0.143	0.145	0.148	0.153	0.137	0.139	0.096	0.096	0.095	0.2	0.193	0.194	0.201	0.2	0.191	0.159	0.129	0.133	0.148	0.138	0.127	0.866
1 day, 21:00:00	0.843	0.859	0.847	0.761	0.768	0.769	0.101	0.103	0.099	0.976	0.986	0.969	0.956	0.94	0.962	0.098	0.098	0.097	0.854	0.863	0.867	0.874	0.868	0.857	0.1	0.098	0.095	0.145	0.141	0.148	0.155	0.137	0.138	0.096	0.096	0.095	0.203	0.192	0.195	0.204	0.199	0.187	0.161	0.126	0.134	0.148	0.14	0.129	0.862
1 day, 21:30:00	0.841	0.856	0.84	0.756	0.768	0.761	0.101	0.104	0.1	0.968	0.972	0.957	0.947	0.93	0.955	0.098	0.098	0.097	0.851	0.867	0.864	0.871	0.867	0.853	0.1	0.098	0.095	0.147	0.145	0.15	0.155	0.141	0.14	0.096	0.096	0.095	0.202	0.196	0.197	0.203	0.2	0.19	0.162	0.129	0.134	0.152	0.141	0.129	0.856
1 day, 22:00:00	0.832	0.852	0.836	0.751	0.762	0.761	0.101	0.104	0.099	0.954	0.96	0.941	0.936	0.921	0.944	0.098	0.098	0.097	0.847	0.858	0.859	0.866	0.858	0.85	0.1	0.098	0.095	0.143	0.146	0.148	0.157	0.141	0.133	0.096	0.096	0.095	0.202	0.196	0.196	0.204	0.2	0.191	0.16	0.131	0.136	0.149	0.142	0.127	0.856
1 day, 22:30:00	0.827	0.844	0.833	0.748	0.76	0.751	0.101	0.104	0.1	0.945	0.95	0.934	0.931	0.913	0.937	0.098	0.098	0.097	0.847	0.857	0.856	0.861	0.859	0.844	0.1	0.098	0.095	0.147	0.148	0.15	0.155	0.142	0.136	0.096	0.096	0.095	0.2	0.199	0.197	0.203	0.2	0.194	0.161	0.132	0.136	0.15	0.139	0.126	0.85
1 day, 23:00:00	0.823	0.842	0.829	0.744	0.754	0.754	0.101	0.103	0.099	0.935	0.941	0.925	0.921	0.906	0.929	0.098	0.098	0.097	0.844	0.855	0.857	0.861	0.857	0.844	0.1	0.098	0.095	0.148	0.149	0.15	0.153	0.139	0.132	0.096	0.096	0.095	0.201	0.196	0.196	0.203	0.2	0.192	0.161	0.131	0.139	0.147	0.142	0.126	0.845
1 day, 23:30:00	0.816	0.837	0.824	0.743	0.751	0.745	0.101	0.103	0.099	0.928	0.933	0.916	0.916	0.897	0.925	0.098	0.098	0.097	0.838	0.851	0.847	0.854	0.851	0.838	0.1	0.098	0.095	0.144	0.152	0.153	0.159	0.143	0.141	0.096	0.096	0.095	0.204	0.199	0.195	0.204	0.202	0.195	0.162	0.133	0.139	0.152	0.142	0.132	0.846
2 days, 0:00:00	0.814	0.835	0.822	0.737	0.747	0.732	0.101	0.103	0.1	0.92	0.927	0.91	0.911	0.899	0.914	0.098	0.098	0.097	0.834	0.843	0.845	0.849	0.85	0.838	0.1	0.098	0.095	0.149	0.149	0.15	0.16	0.14	0.14	0.096	0.096	0.095	0.205	0.198	0.196	0.202	0.197	0.194	0.162	0.137	0.14	0.151	0.143	0.133	0.839
2 days, 0:30:00	0.812	0.83	0.819	0.729	0.744	0.733	0.101	0.103	0.1	0.915	0.917	0.904	0.905	0.889	0.912	0.098	0.098	0.097	0.833	0.841	0.842	0.85	0.843	0.83	0.1	0.098	0.095	0.147	0.15	0.154	0.161	0.144	0.138	0.096	0.096	0.095	0.207	0.192	0.2	0.204	0.198	0.196	0.163	0.142	0.147	0.15	0.138	0.138	0.836
2 days, 1:00:00	0.806	0.824	0.811	0.73	0.74	0.73	0.101	0.104	0.1	0.908	0.913	0.899	0.899	0.882	0.908	0.098	0.098	0.097	0.828	0.837	0.835	0.84	0.84	0.827	0.099	0.098	0.095	0.148	0.15	0.152	0.158	0.147	0.14	0.096	0.096	0.095	0.207	0.197	0.199	0.203	0.2	0.199	0.166	0.144	0.146	0.15	0.141	0.135	0.832
2 days, 1:30:00	0.802	0.82	0.806	0.721	0.731	0.727	0.101	0.103	0.1	0.902	0.908	0.893	0.895	0.88	0.898	0.098	0.098	0.097	0.824	0.834	0.838	0.835	0.84	0.829	0.099	0.098	0.095	0.154	0.152	0.153	0.162	0.145	0.141	0.096	0.096	0.095	0.206	0.198	0.201	0.202	0.202	0.197	0.163	0.145	0.149	0.157	0.14	0.133	0.826
2 days, 2:00:00	0.797	0.814	0.805	0.718	0.728	0.722	0.101	0.103	0.1	0.896	0.901	0.888	0.888	0.879	0.891	0.098	0.098	0.097	0.821	0.828	0.83	0.833	0.834	0.818	0.099	0.098	0.095	0.155	0.152	0.154	0.158	0.145	0.138	0.096	0.096	0.095	0.205	0.195	0.197	0.205	0.201	0.196	0.163	0.147	0.153	0.152	0.136	0.137	0.821
2 days, 2:30:00	0.79	0.808	0.796	0.715	0.725	0.715	0.101	0.103	0.099	0.892	0.897	0.882	0.886	0.872	0.891	0.098	0.098	0.097	0.816	0.824	0.827	0.831	0.83	0.814	0.099	0.098	0.095	0.157	0.152	0.154	0.156	0.146	0.141	0.096	0.096	0.095	0.206	0.199	0.202	0.205	0.2	0.197	0.163	0.145	0.149	0.151	0.135	0.142	0.818
2 days, 3:00:00	0.787	0.805	0.795	0.716	0.723	0.714	0.101	0.103	0.099	0.885	0.891	0.878	0.878	0.867	0.883	0.098	0.098	0.097	0.814	0.818	0.823	0.826	0.823	0.813	0.099	0.098	0.095	0.153	0.151	0.156	0.163	0.147	0.14	0.096	0.096	0.095	0.202	0.197	0.201	0.204	0.197	0.202	0.162	0.149	0.152	0.154	0.137	0.139	0.814
2 days, 3:30:00	0.783	0.8	0.786	0.703	0.713	0.715	0.101	0.103	0.1	0.883	0.889	0.872	0.877	0.865	0.881	0.098	0.098	0.097	0.806	0.814	0.817	0.819	0.819	0.807	0.099	0.098	0.095	0.157	0.156	0.156	0.16	0.139	0.145	0.096	0.096	0.095	0.203	0.202	0.2	0.202	0.198	0.205	0.163	0.151	0.153	0.155	0.137	0.141	0.81
2 days, 4:00:00	0.779	0.795	0.784	0.706	0.709	0.712	0.101	0.103	0.1	0.879	0.886	0.87	0.873	0.86	0.878	0.098	0.098	0.097	0.805	0.811	0.811	0.816	0.814	0.801	0.099	0.098	0.095	0.153	0.153	0.156	0.162	0.138	0.143	0.096	0.096	0.095	0.208	0.203	0.202	0.207	0.199	0.203	0.163	0.151	0.151	0.155	0.136	0.137	0.807
2 days, 4:30:00	0.776	0.795	0.781	0.702	0.705	0.705	0.101	0.103	0.099	0.874	0.876	0.865	0.87	0.852	0.872	0.098	0.098	0.097	0.799	0.808	0.81	0.809	0.811	0.797	0.099	0.098	0.095	0.155	0.157	0.158	0.164	0.143	0.144	0.096	0.096	0.095	0.206	0.204	0.201	0.205	0.201	0.203	0.166	0.151	0.154	0.156	0.139	0.138	0.802
2 days, 5:00:00	0.771	0.79	0.777	0.697	0.704	0.696	0.101	0.103	0.1	0.87	0.874	0.861	0.862	0.846	0.866	0.098	0.098	0.097	0.793	0.802	0.805	0.805	0.808	0.794	0.099	0.098	0.095	0.15	0.158	0.158	0.166	0.144	0.146	0.096	0.096	0.095	0.203	0.201	0.199	0.203	0.201	0.201	0.165	0.154	0.155	0.155	0.139	0.139	0.799
2 days, 5:30:00	0.767	0.784	0.773	0.696	0.707	0.699	0.101	0.103	0.1	0.862	0.871	0.856	0.856	0.843	0.86	0.098	0.098	0.097	0.789	0.798	0.803	0.801	0.802	0.79	0.099	0.098	0.095	0.157	0.156	0.156	0.166	0.145	0.146	0.096	0.096	0.095	0.204	0.203	0.203	0.201	0.202	0.204	0.164	0.156	0.158	0.154	0.141	0.147	0.794
2 days, 6:00:00	0.763	0.783	0.771	0.698	0.697	0.696	0.101	0.103	0.1	0.86	0.865	0.851	0.85	0.836	0.856	0.098	0.098	0.097	0.785	0.795	0.796	0.801	0.797	0.786	0.099	0.098	0.095	0.158	0.16	0.157	0.164	0.144	0.146	0.096	0.096	0.095	0.206	0.201	0.203	0.201	0.2	0.201	0.165	0.158	0.156	0.155	0.145	0.146	0.79
2 days, 6:30:00	0.76	0.779	0.768	0.689	0.695	0.69	0.101	0.103	0.099	0.855	0.857	0.846	0.843	0.832	0.853	0.097	0.098	0.097	0.78	0.79	0.791	0.795	0.795	0.782	0.099	0.098	0.095	0.156	0.16	0.157	0.167	0.145	0.148	0.096	0.096	0.095	0.206	0.202	0.206	0.206	0.2	0.201	0.163	0.158	0.16	0.157	0.144	0.147	0.785
2 days, 7:00:00	0.757	0.774	0.76	0.688	0.686	0.689	0.101	0.103	0.1	0.85	0.853	0.841	0.839	0.826	0.845	0.098	0.098	0.097	0.776	0.786	0.787	0.79	0.792	0.778	0.099	0.097	0.095	0.161	0.161	0.154	0.165	0.147	0.151	0.096	0.095	0.095	0.205	0.202	0.203	0.205	0.203	0.201	0.165	0.16	0.158	0.154	0.145	0.145	0.783
2 days, 7:30:00	0.755	0.773	0.756	0.683	0.689	0.686	0.101	0.103	0.099	0.845	0.85	0.837	0.841	0.82	0.844	0.098	0.098	0.097	0.774	0.783	0.785	0.786	0.784	0.772	0.099	0.098	0.095	0.163	0.162	0.158	0.166	0.148	0.148	0.096	0.096	0.095	0.206	0.202	0.202	0.207	0.196	0.202	0.166	0.16	0.156	0.16	0.149	0.147	0.777
2 days, 8:00:00	0.75	0.767	0.755	0.68	0.684	0.685	0.101	0.103	0.1	0.84	0.844	0.83	0.832	0.818	0.838	0.097	0.098	0.097	0.769	0.778	0.779	0.784	0.783	0.77	0.099	0.098	0.095	0.159	0.161	0.158	0.166	0.147	0.147	0.096	0.096	0.095	0.203	0.202	0.204	0.204	0.206	0.204	0.166	0.161	0.16	0.161	0.146	0.149	0.776
2 days, 8:30:00	0.748	0.763	0.748	0.678	0.682	0.676	0.101	0.103	0.1	0.834	0.84	0.823	0.827	0.811	0.833	0.097	0.098	0.097	0.765	0.773	0.776	0.777	0.778	0.767	0.099	0.097	0.095	0.162	0.164	0.158	0.165	0.148	0.154	0.096	0.096	0.095	0.201	0.201	0.2	0.204	0.2	0.205	0.166	0.16	0.161	0.162	0.15	0.15	0.769
2 days, 9:00:00	0.745	0.763	0.751	0.674	0.68	0.674	0.101	0.103	0.1	0.832	0.836	0.824	0.823	0.808	0.827	0.097	0.098	0.097	0.758	0.772	0.771	0.776	0.772	0.764	0.099	0.097	0.095	0.162	0.162	0.161	0.168	0.149	0.15	0.096	0.096	0.095	0.203	0.205	0.203	0.206	0.204	0.203	0.167	0.161	0.165	0.157	0.155	0.151	0.769
2 days, 9:30:00	0.741	0.754	0.746	0.674	0.675	0.671	0.1	0.103	0.099	0.826	0.83	0.818	0.817	0.802	0.828	0.097	0.098	0.097	0.758	0.767	0.77	0.772	0.771	0.757	0.099	0.097	0.095	0.162	0.162	0.16	0.168	0.147	0.155	0.096	0.095	0.095	0.204	0.203	0.202	0.207	0.202	0.203	0.163	0.163	0.165	0.161	0.151	0.156	0.764
2 days, 10:00:00	0.741	0.756	0.743	0.669	0.673	0.666	0.101	0.103	0.099	0.821	0.825	0.812	0.813	0.802	0.82	0.097	0.098	0.097	0.754	0.763	0.765	0.768	0.768	0.753	0.099	0.097	0.095	0.159	0.158	0.159	0.169	0.151	0.15	0.096	0.095	0.095	0.205	0.204	0.205	0.201	0.202	0.205	0.165	0.161	0.163	0.161	0.154	0.152	0.759
2 days, 10:30:00	0.737	0.75	0.737	0.665	0.674	0.669	0.1	0.103	0.099	0.814	0.82	0.807	0.812	0.795	0.816	0.097	0.098	0.097	0.753	0.758	0.764	0.764	0.765	0.752	0.099	0.097	0.095	0.162	0.159	0.159	0.167	0.154	0.156	0.096	0.095	0.095	0.206	0.203	0.206	0.206	0.205	0.204	0.165	0.165	0.164	0.16	0.156	0.155	0.755
2 days, 11:00:00	0.735	0.748	0.74	0.666	0.668	0.668	0.101	0.103	0.099	0.808	0.815	0.803	0.809	0.792	0.812	0.097	0.098	0.097	0.749	0.752	0.761	0.762	0.762	0.748	0.099	0.098	0.095	0.163	0.161	0.158	0.17	0.151	0.153	0.096	0.095	0.095	0.204	0.204	0.207	0.204	0.205	0.203	0.168	0.162	0.164	0.161	0.158	0.154	0.756
2 days, 11:30:00	0.731	0.745	0.734	0.659	0.668	0.663	0.1	0.103	0.099	0.809	0.812	0.795	0.802	0.787	0.803	0.097	0.098	0.097	0.747	0.751	0.756	0.759	0.757	0.747	0.099	0.097	0.095	0.163	0.162	0.159	0.166	0.153	0.158	0.096	0.095	0.095	0.205	0.202	0.203	0.205	0.202	0.202	0.165	0.162	0.166	0.159	0.158	0.154	0.753
2 days, 12:00:00	0.727	0.74	0.735	0.66	0.665	0.654	0.101	0.103	0.099	0.804	0.809	0.794	0.797	0.786	0.804	0.097	0.098	0.097	0.741	0.751	0.754	0.755	0.752	0.741	0.099	0.097	0.095	0.163	0.159	0.161	0.169	0.155	0.148	0.096	0.095	0.095	0.207	0.201	0.206	0.206	0.205	0.205	0.164	0.166	0.165	0.158	0.159	0.157	0.749
[truncated: 41 more columns]

## Sheet: Figure3A
B. uniformis CL03T12C37 WT & ::p_compFull
	p_compFull	p_compFull	p_compFull	p_compFull	p_compFull	p_compFull				p_compFull	p_compFull	p_compFull	p_compFull	p_compFull	p_compFull				WT	WT	WT	WT	WT	WT	WT	WT	WT	WT	WT	WT	WT	WT	WT	WT	WT	WT				WT	WT	WT	WT	WT	WT
Time	3'-SL bio1 tech1	3'-SL bio1 tech2	3'-SL bio1 tech3	3'-SL bio2 tech1	3'-SL bio2 tech2	3'-SL bio2 tech3	3'-SL blank 1	3'-SL blank 2	3'-SL blank 3	6'-SL bio1 tech1	6'-SL bio1 tech2	6'-SL bio1 tech3	6'-SL bio2 tech1	6'-SL bio2 tech2	6'-SL bio2 tech3	6'-SL blank 1	6'-SL blank 2	6'-SL blank 3	3'-SL bio1 tech1	3'-SL bio1 tech2	3'-SL bio1 tech3	3'-SL bio2 tech1	3'-SL bio2 tech2	3'-SL bio2 tech3	6'-SL bio1 tech1	6'-SL bio1 tech2	6'-SL bio1 tech3	6'-SL bio2 tech1	6'-SL bio2 tech2	6'-SL bio2 tech3	lac bio1 tech1	lac bio1 tech2	lac bio1 tech3	lac bio2 tech1	lac bio2 tech2	lac bio2 tech3	lac blank 1	lac blank 2	lac blank 3	no_carb bio1 tech1	no_carb bio1 tech2	no_carb bio1 tech3	no_carb bio2 tech1	no_carb bio2 tech2	no_carb bio2 tech3	no_carb blank 1	no_carb blank 2	no_carb blank 3
00:00:00	0.111	0.111	0.107	0.104	0.104	0.117	0.11	0.102	0.109	0.105	0.111	0.105	0.107	0.108	0.108	0.095	0.102	0.111	0.105	0.118	0.126	0.109	0.106	0.114	0.107	0.119	0.108	0.114	0.11	0.11	0.106	0.117	0.116	0.108	0.105	0.108	0.101	0.106	0.1	0.116	0.106	0.109	0.107	0.11	0.104	0.103	0.1	0.113
00:30:00	0.11	0.111	0.107	0.104	0.104	0.115	0.109	0.102	0.114	0.104	0.11	0.105	0.106	0.107	0.107	0.095	0.101	0.107	0.104	0.116	0.121	0.109	0.106	0.113	0.105	0.118	0.107	0.112	0.109	0.109	0.107	0.117	0.117	0.108	0.105	0.108	0.1	0.106	0.1	0.116	0.105	0.107	0.104	0.109	0.104	0.103	0.101	0.112
01:00:00	0.111	0.112	0.108	0.105	0.105	0.115	0.109	0.102	0.114	0.105	0.111	0.105	0.107	0.107	0.108	0.095	0.101	0.106	0.104	0.114	0.12	0.109	0.106	0.113	0.105	0.117	0.108	0.111	0.109	0.109	0.107	0.117	0.117	0.109	0.106	0.108	0.1	0.106	0.101	0.115	0.106	0.107	0.104	0.109	0.104	0.103	0.101	0.111
01:30:00	0.113	0.114	0.11	0.107	0.107	0.117	0.108	0.102	0.114	0.107	0.113	0.107	0.108	0.109	0.11	0.095	0.101	0.106	0.106	0.113	0.12	0.11	0.107	0.114	0.106	0.118	0.109	0.112	0.11	0.11	0.108	0.118	0.118	0.11	0.107	0.109	0.1	0.106	0.101	0.115	0.107	0.108	0.105	0.11	0.105	0.103	0.101	0.111
02:00:00	0.116	0.117	0.113	0.111	0.111	0.12	0.108	0.103	0.114	0.11	0.116	0.109	0.111	0.112	0.113	0.095	0.101	0.106	0.108	0.115	0.121	0.112	0.109	0.115	0.108	0.119	0.11	0.113	0.112	0.112	0.11	0.119	0.119	0.111	0.108	0.11	0.1	0.106	0.101	0.115	0.108	0.108	0.105	0.11	0.106	0.103	0.101	0.111
02:30:00	0.12	0.121	0.117	0.115	0.114	0.123	0.108	0.102	0.113	0.113	0.119	0.113	0.114	0.115	0.116	0.095	0.101	0.105	0.109	0.116	0.121	0.114	0.111	0.117	0.11	0.121	0.111	0.114	0.113	0.113	0.112	0.121	0.122	0.113	0.111	0.111	0.1	0.105	0.1	0.116	0.108	0.109	0.105	0.111	0.106	0.103	0.101	0.11
03:00:00	0.125	0.125	0.121	0.12	0.117	0.126	0.107	0.102	0.113	0.116	0.122	0.115	0.117	0.118	0.12	0.095	0.101	0.104	0.111	0.117	0.122	0.115	0.113	0.119	0.112	0.123	0.114	0.115	0.114	0.114	0.115	0.124	0.125	0.116	0.114	0.113	0.1	0.105	0.1	0.116	0.108	0.109	0.105	0.111	0.106	0.103	0.101	0.11
03:30:00	0.13	0.129	0.127	0.127	0.121	0.13	0.107	0.103	0.113	0.12	0.125	0.118	0.122	0.12	0.125	0.095	0.101	0.104	0.115	0.118	0.124	0.117	0.117	0.121	0.113	0.126	0.115	0.117	0.116	0.116	0.117	0.127	0.128	0.12	0.117	0.115	0.1	0.105	0.1	0.116	0.109	0.109	0.105	0.111	0.106	0.102	0.101	0.11
04:00:00	0.137	0.135	0.135	0.135	0.125	0.133	0.106	0.103	0.113	0.124	0.13	0.12	0.126	0.124	0.131	0.095	0.101	0.104	0.118	0.119	0.126	0.12	0.118	0.123	0.116	0.13	0.117	0.12	0.118	0.117	0.121	0.131	0.133	0.124	0.121	0.119	0.1	0.105	0.1	0.117	0.109	0.109	0.106	0.111	0.106	0.102	0.101	0.11
04:30:00	0.146	0.141	0.141	0.143	0.128	0.137	0.106	0.103	0.112	0.129	0.134	0.123	0.131	0.127	0.136	0.095	0.101	0.104	0.122	0.121	0.128	0.12	0.119	0.125	0.118	0.132	0.119	0.122	0.119	0.119	0.125	0.135	0.138	0.13	0.126	0.122	0.1	0.106	0.1	0.117	0.109	0.11	0.106	0.111	0.106	0.102	0.101	0.11
05:00:00	0.155	0.148	0.15	0.152	0.13	0.141	0.105	0.103	0.112	0.135	0.139	0.126	0.135	0.128	0.141	0.095	0.101	0.103	0.125	0.121	0.128	0.12	0.121	0.124	0.12	0.135	0.12	0.123	0.121	0.12	0.129	0.141	0.144	0.136	0.131	0.127	0.1	0.105	0.101	0.117	0.11	0.11	0.106	0.111	0.107	0.102	0.101	0.109
05:30:00	0.157	0.154	0.153	0.159	0.135	0.144	0.105	0.102	0.112	0.141	0.142	0.129	0.139	0.133	0.145	0.095	0.101	0.103	0.128	0.122	0.129	0.121	0.125	0.128	0.122	0.136	0.119	0.124	0.121	0.12	0.134	0.146	0.151	0.143	0.138	0.133	0.1	0.105	0.101	0.117	0.11	0.11	0.106	0.112	0.108	0.102	0.101	0.109
06:00:00	0.165	0.16	0.159	0.164	0.138	0.147	0.105	0.103	0.112	0.145	0.146	0.131	0.142	0.139	0.149	0.095	0.101	0.103	0.13	0.123	0.13	0.122	0.126	0.129	0.122	0.137	0.12	0.125	0.121	0.121	0.141	0.153	0.159	0.151	0.145	0.135	0.1	0.105	0.1	0.118	0.11	0.11	0.107	0.112	0.109	0.102	0.101	0.109
06:30:00	0.161	0.165	0.167	0.171	0.141	0.151	0.104	0.103	0.112	0.15	0.149	0.136	0.146	0.146	0.152	0.095	0.101	0.103	0.13	0.123	0.13	0.122	0.123	0.127	0.122	0.138	0.12	0.126	0.121	0.123	0.149	0.16	0.169	0.161	0.154	0.14	0.1	0.106	0.101	0.12	0.111	0.11	0.107	0.112	0.109	0.102	0.101	0.109
07:00:00	0.163	0.171	0.173	0.18	0.144	0.158	0.104	0.102	0.112	0.155	0.152	0.141	0.149	0.151	0.155	0.095	0.101	0.103	0.134	0.122	0.13	0.122	0.124	0.129	0.121	0.136	0.119	0.125	0.12	0.122	0.157	0.169	0.181	0.171	0.165	0.148	0.1	0.105	0.101	0.119	0.112	0.11	0.108	0.112	0.11	0.102	0.101	0.108
07:30:00	0.167	0.176	0.177	0.184	0.15	0.163	0.104	0.103	0.112	0.159	0.157	0.141	0.153	0.157	0.157	0.095	0.101	0.103	0.135	0.123	0.13	0.122	0.122	0.129	0.124	0.137	0.12	0.126	0.121	0.122	0.165	0.18	0.193	0.182	0.177	0.156	0.1	0.105	0.1	0.122	0.112	0.11	0.108	0.113	0.11	0.102	0.101	0.108
08:00:00	0.175	0.183	0.182	0.19	0.155	0.17	0.104	0.103	0.112	0.166	0.162	0.145	0.157	0.162	0.16	0.095	0.101	0.103	0.135	0.123	0.13	0.123	0.128	0.13	0.126	0.137	0.122	0.125	0.124	0.122	0.178	0.193	0.208	0.195	0.19	0.167	0.1	0.105	0.101	0.122	0.112	0.11	0.108	0.113	0.11	0.102	0.101	0.108
08:30:00	0.181	0.19	0.183	0.193	0.159	0.178	0.104	0.103	0.112	0.172	0.166	0.146	0.157	0.163	0.164	0.095	0.101	0.103	0.138	0.123	0.13	0.124	0.13	0.128	0.127	0.137	0.121	0.127	0.127	0.122	0.191	0.206	0.225	0.208	0.207	0.173	0.1	0.105	0.101	0.122	0.112	0.111	0.109	0.111	0.109	0.102	0.101	0.107
09:00:00	0.191	0.199	0.193	0.201	0.163	0.18	0.104	0.102	0.112	0.182	0.174	0.144	0.156	0.166	0.167	0.095	0.101	0.102	0.136	0.123	0.13	0.125	0.131	0.131	0.126	0.137	0.121	0.127	0.128	0.122	0.205	0.222	0.243	0.223	0.226	0.183	0.1	0.105	0.101	0.121	0.114	0.111	0.109	0.112	0.108	0.102	0.101	0.107
09:30:00	0.199	0.204	0.198	0.204	0.165	0.178	0.104	0.102	0.112	0.186	0.178	0.153	0.161	0.167	0.17	0.095	0.101	0.102	0.138	0.124	0.13	0.125	0.13	0.129	0.125	0.136	0.122	0.128	0.129	0.121	0.223	0.239	0.262	0.238	0.243	0.197	0.1	0.105	0.101	0.121	0.115	0.111	0.109	0.113	0.108	0.102	0.101	0.107
10:00:00	0.203	0.211	0.204	0.21	0.171	0.184	0.103	0.102	0.111	0.188	0.181	0.158	0.164	0.175	0.173	0.095	0.101	0.102	0.132	0.124	0.131	0.125	0.13	0.126	0.124	0.139	0.122	0.134	0.131	0.121	0.237	0.257	0.282	0.255	0.257	0.209	0.1	0.105	0.101	0.121	0.115	0.112	0.109	0.113	0.108	0.102	0.101	0.107
10:30:00	0.217	0.22	0.205	0.214	0.177	0.19	0.103	0.103	0.111	0.195	0.188	0.158	0.167	0.182	0.176	0.095	0.101	0.102	0.132	0.124	0.132	0.125	0.14	0.126	0.124	0.139	0.122	0.131	0.131	0.122	0.258	0.28	0.304	0.272	0.278	0.225	0.1	0.105	0.101	0.121	0.116	0.11	0.109	0.113	0.108	0.102	0.101	0.107
11:00:00	0.221	0.225	0.208	0.221	0.178	0.195	0.104	0.103	0.111	0.198	0.195	0.159	0.173	0.181	0.179	0.095	0.101	0.102	0.131	0.125	0.132	0.125	0.143	0.128	0.129	0.143	0.122	0.133	0.134	0.122	0.282	0.303	0.329	0.289	0.299	0.241	0.1	0.105	0.101	0.121	0.119	0.111	0.109	0.113	0.108	0.102	0.101	0.107
11:30:00	0.226	0.23	0.216	0.228	0.188	0.202	0.103	0.103	0.111	0.201	0.198	0.163	0.177	0.175	0.179	0.095	0.101	0.105	0.131	0.125	0.133	0.126	0.14	0.128	0.131	0.142	0.122	0.133	0.134	0.121	0.314	0.325	0.359	0.309	0.325	0.261	0.1	0.105	0.1	0.12	0.119	0.11	0.11	0.114	0.109	0.102	0.101	0.106
12:00:00	0.229	0.237	0.22	0.23	0.202	0.209	0.103	0.102	0.111	0.201	0.209	0.163	0.181	0.166	0.184	0.095	0.1	0.104	0.132	0.125	0.133	0.126	0.144	0.129	0.129	0.143	0.121	0.134	0.134	0.123	0.344	0.353	0.39	0.33	0.353	0.281	0.1	0.105	0.101	0.119	0.12	0.111	0.111	0.114	0.109	0.102	0.101	0.106
12:30:00	0.236	0.24	0.223	0.237	0.204	0.214	0.103	0.102	0.111	0.208	0.213	0.16	0.182	0.167	0.186	0.095	0.101	0.102	0.128	0.126	0.134	0.127	0.144	0.131	0.127	0.143	0.121	0.132	0.128	0.124	0.366	0.386	0.422	0.358	0.391	0.302	0.1	0.105	0.1	0.119	0.122	0.111	0.111	0.113	0.109	0.102	0.101	0.106
13:00:00	0.245	0.238	0.231	0.239	0.225	0.212	0.103	0.102	0.111	0.21	0.22	0.162	0.184	0.172	0.185	0.095	0.101	0.105	0.129	0.127	0.134	0.127	0.147	0.131	0.13	0.14	0.122	0.133	0.126	0.123	0.397	0.437	0.452	0.39	0.419	0.327	0.1	0.105	0.101	0.119	0.122	0.111	0.111	0.113	0.109	0.102	0.101	0.106
13:30:00	0.246	0.247	0.233	0.247	0.233	0.216	0.103	0.102	0.111	0.215	0.223	0.164	0.189	0.182	0.191	0.095	0.1	0.101	0.129	0.127	0.136	0.127	0.148	0.134	0.129	0.139	0.122	0.133	0.126	0.123	0.435	0.467	0.478	0.408	0.453	0.359	0.1	0.105	0.1	0.119	0.121	0.11	0.113	0.113	0.11	0.102	0.101	0.106
14:00:00	0.254	0.251	0.237	0.251	0.233	0.219	0.103	0.102	0.111	0.214	0.226	0.168	0.192	0.179	0.186	0.095	0.101	0.101	0.13	0.128	0.137	0.129	0.155	0.134	0.128	0.136	0.123	0.14	0.128	0.126	0.484	0.489	0.507	0.424	0.486	0.395	0.1	0.105	0.1	0.119	0.119	0.11	0.112	0.115	0.11	0.102	0.101	0.106
14:30:00	0.254	0.248	0.239	0.255	0.244	0.227	0.103	0.102	0.11	0.211	0.23	0.176	0.194	0.183	0.19	0.095	0.1	0.101	0.131	0.128	0.138	0.129	0.158	0.135	0.126	0.136	0.123	0.145	0.129	0.127	0.508	0.513	0.528	0.463	0.519	0.435	0.1	0.105	0.1	0.119	0.12	0.111	0.112	0.114	0.11	0.101	0.101	0.106
15:00:00	0.256	0.263	0.247	0.259	0.249	0.228	0.103	0.102	0.11	0.22	0.236	0.174	0.197	0.181	0.191	0.095	0.1	0.101	0.132	0.129	0.139	0.13	0.152	0.135	0.126	0.133	0.126	0.147	0.131	0.128	0.528	0.539	0.544	0.505	0.541	0.467	0.1	0.105	0.1	0.119	0.122	0.111	0.112	0.114	0.112	0.102	0.101	0.105
15:30:00	0.27	0.261	0.251	0.264	0.251	0.234	0.103	0.102	0.11	0.219	0.236	0.181	0.2	0.195	0.184	0.095	0.1	0.1	0.133	0.13	0.141	0.131	0.158	0.135	0.132	0.136	0.126	0.145	0.132	0.13	0.55	0.557	0.564	0.516	0.561	0.486	0.1	0.105	0.1	0.12	0.127	0.111	0.11	0.115	0.112	0.101	0.101	0.105
16:00:00	0.265	0.269	0.251	0.268	0.252	0.241	0.102	0.102	0.11	0.227	0.244	0.177	0.198	0.188	0.189	0.095	0.1	0.1	0.135	0.132	0.142	0.132	0.157	0.14	0.131	0.137	0.126	0.147	0.132	0.133	0.557	0.575	0.582	0.539	0.582	0.512	0.1	0.105	0.1	0.121	0.122	0.11	0.111	0.115	0.113	0.101	0.101	0.105
16:30:00	0.268	0.275	0.258	0.271	0.26	0.243	0.103	0.102	0.11	0.224	0.244	0.188	0.191	0.193	0.194	0.095	0.1	0.1	0.139	0.132	0.143	0.134	0.16	0.138	0.13	0.141	0.128	0.151	0.133	0.136	0.579	0.595	0.596	0.558	0.6	0.536	0.1	0.105	0.1	0.121	0.13	0.112	0.11	0.115	0.112	0.101	0.101	0.105
17:00:00	0.269	0.279	0.258	0.276	0.258	0.252	0.102	0.102	0.11	0.231	0.248	0.19	0.193	0.198	0.201	0.095	0.1	0.1	0.14	0.133	0.145	0.135	0.162	0.139	0.134	0.148	0.132	0.156	0.134	0.137	0.601	0.606	0.611	0.589	0.611	0.54	0.1	0.104	0.1	0.122	0.13	0.111	0.111	0.115	0.111	0.101	0.101	0.105
17:30:00	0.276	0.289	0.273	0.278	0.263	0.255	0.102	0.102	0.11	0.233	0.252	0.188	0.194	0.205	0.195	0.095	0.1	0.1	0.143	0.135	0.148	0.138	0.166	0.141	0.132	0.144	0.133	0.159	0.134	0.14	0.615	0.624	0.617	0.593	0.628	0.569	0.1	0.104	0.1	0.124	0.131	0.113	0.111	0.115	0.111	0.101	0.101	0.105
18:00:00	0.283	0.282	0.272	0.284	0.265	0.263	0.102	0.101	0.109	0.233	0.258	0.19	0.191	0.213	0.192	0.095	0.1	0.1	0.144	0.136	0.148	0.138	0.172	0.143	0.13	0.149	0.133	0.155	0.136	0.145	0.631	0.637	0.638	0.612	0.632	0.588	0.1	0.104	0.1	0.124	0.133	0.112	0.112	0.115	0.11	0.101	0.101	0.105
18:30:00	0.285	0.291	0.278	0.282	0.271	0.272	0.102	0.101	0.109	0.238	0.258	0.198	0.191	0.215	0.197	0.095	0.1	0.1	0.148	0.137	0.15	0.137	0.173	0.146	0.129	0.155	0.132	0.158	0.139	0.146	0.642	0.647	0.65	0.632	0.652	0.606	0.1	0.104	0.1	0.127	0.136	0.112	0.11	0.117	0.111	0.101	0.101	0.105
19:00:00	0.271	0.298	0.281	0.285	0.281	0.275	0.102	0.101	0.109	0.238	0.261	0.202	0.194	0.211	0.195	0.095	0.1	0.1	0.15	0.138	0.151	0.138	0.172	0.148	0.131	0.154	0.13	0.16	0.14	0.152	0.651	0.662	0.662	0.638	0.651	0.617	0.1	0.104	0.1	0.13	0.137	0.114	0.11	0.117	0.111	0.101	0.101	0.105
19:30:00	0.285	0.302	0.286	0.293	0.281	0.272	0.102	0.101	0.109	0.241	0.263	0.222	0.202	0.209	0.203	0.095	0.1	0.1	0.154	0.14	0.153	0.14	0.178	0.148	0.13	0.155	0.13	0.164	0.141	0.15	0.66	0.667	0.673	0.641	0.666	0.634	0.1	0.104	0.1	0.132	0.137	0.115	0.111	0.118	0.111	0.101	0.1	0.105
20:00:00	0.29	0.302	0.29	0.298	0.288	0.283	0.102	0.101	0.109	0.241	0.265	0.229	0.209	0.211	0.214	0.095	0.1	0.1	0.156	0.141	0.155	0.14	0.181	0.147	0.132	0.152	0.13	0.164	0.145	0.155	0.674	0.683	0.682	0.657	0.674	0.643	0.1	0.104	0.1	0.134	0.138	0.115	0.113	0.118	0.111	0.101	0.1	0.104
20:30:00	0.293	0.303	0.297	0.298	0.286	0.282	0.102	0.101	0.109	0.241	0.265	0.232	0.214	0.207	0.222	0.095	0.1	0.101	0.16	0.143	0.155	0.14	0.183	0.152	0.131	0.158	0.132	0.168	0.14	0.154	0.682	0.686	0.694	0.662	0.688	0.65	0.1	0.104	0.1	0.136	0.14	0.116	0.115	0.121	0.111	0.101	0.1	0.104
21:00:00	0.294	0.32	0.298	0.301	0.287	0.288	0.102	0.101	0.109	0.247	0.272	0.234	0.217	0.208	0.221	0.095	0.1	0.1	0.164	0.143	0.157	0.142	0.183	0.155	0.13	0.163	0.131	0.168	0.145	0.159	0.687	0.695	0.698	0.673	0.695	0.659	0.1	0.104	0.1	0.138	0.142	0.117	0.12	0.121	0.113	0.101	0.1	0.104
21:30:00	0.302	0.323	0.3	0.307	0.292	0.296	0.102	0.101	0.109	0.253	0.271	0.233	0.211	0.208	0.225	0.095	0.1	0.1	0.163	0.145	0.159	0.146	0.185	0.155	0.131	0.162	0.132	0.168	0.143	0.159	0.696	0.704	0.704	0.677	0.707	0.673	0.1	0.104	0.1	0.141	0.143	0.12	0.119	0.123	0.113	0.101	0.1	0.104
22:00:00	0.302	0.324	0.306	0.309	0.302	0.303	0.101	0.101	0.108	0.251	0.274	0.238	0.211	0.209	0.219	0.095	0.099	0.1	0.162	0.148	0.161	0.151	0.181	0.157	0.131	0.164	0.133	0.17	0.149	0.163	0.698	0.711	0.712	0.7	0.712	0.677	0.1	0.104	0.1	0.142	0.141	0.121	0.122	0.129	0.114	0.101	0.1	0.104
22:30:00	0.303	0.322	0.312	0.309	0.303	0.304	0.101	0.101	0.108	0.254	0.278	0.245	0.213	0.21	0.234	0.095	0.099	0.099	0.162	0.152	0.165	0.154	0.177	0.161	0.132	0.162	0.133	0.172	0.154	0.159	0.713	0.724	0.718	0.705	0.725	0.679	0.1	0.104	0.1	0.143	0.139	0.12	0.125	0.131	0.114	0.101	0.1	0.104
23:00:00	0.303	0.337	0.315	0.326	0.306	0.317	0.101	0.101	0.108	0.261	0.277	0.253	0.212	0.219	0.239	0.095	0.099	0.109	0.163	0.151	0.167	0.164	0.172	0.166	0.133	0.166	0.134	0.171	0.159	0.164	0.718	0.719	0.723	0.713	0.732	0.689	0.1	0.104	0.1	0.145	0.143	0.119	0.123	0.129	0.115	0.101	0.1	0.104
23:30:00	0.311	0.342	0.322	0.322	0.305	0.32	0.101	0.101	0.108	0.262	0.279	0.26	0.214	0.223	0.25	0.095	0.099	0.103	0.167	0.153	0.17	0.168	0.167	0.169	0.133	0.166	0.134	0.171	0.164	0.166	0.726	0.735	0.733	0.721	0.737	0.698	0.1	0.104	0.1	0.148	0.139	0.116	0.119	0.131	0.117	0.101	0.1	0.104
1 day, 0:00:00	0.313	0.353	0.33	0.327	0.315	0.327	0.101	0.1	0.108	0.267	0.285	0.26	0.226	0.227	0.252	0.095	0.099	0.1	0.166	0.152	0.179	0.17	0.168	0.167	0.134	0.169	0.134	0.174	0.161	0.166	0.733	0.75	0.745	0.728	0.745	0.703	0.1	0.104	0.1	0.147	0.142	0.121	0.12	0.129	0.116	0.1	0.1	0.104
1 day, 0:30:00	0.308	0.358	0.343	0.338	0.319	0.336	0.101	0.1	0.108	0.272	0.286	0.267	0.227	0.237	0.255	0.095	0.099	0.108	0.164	0.152	0.178	0.169	0.174	0.169	0.136	0.168	0.135	0.175	0.164	0.163	0.745	0.756	0.751	0.735	0.76	0.717	0.1	0.104	0.1	0.145	0.145	0.124	0.123	0.133	0.116	0.101	0.1	0.104
1 day, 1:00:00	0.322	0.368	0.352	0.351	0.326	0.345	0.101	0.1	0.108	0.275	0.286	0.273	0.25	0.244	0.257	0.095	0.099	0.106	0.168	0.155	0.18	0.17	0.171	0.175	0.136	0.168	0.135	0.173	0.167	0.167	0.749	0.762	0.766	0.748	0.762	0.723	0.1	0.104	0.1	0.151	0.144	0.123	0.126	0.133	0.117	0.1	0.1	0.104
1 day, 1:30:00	0.331	0.397	0.364	0.359	0.327	0.347	0.101	0.1	0.108	0.274	0.293	0.275	0.245	0.242	0.259	0.095	0.099	0.099	0.169	0.16	0.179	0.167	0.175	0.176	0.136	0.169	0.136	0.178	0.172	0.165	0.76	0.776	0.776	0.755	0.781	0.729	0.1	0.104	0.1	0.151	0.141	0.123	0.126	0.135	0.117	0.1	0.1	0.104
1 day, 2:00:00	0.327	0.384	0.367	0.373	0.341	0.357	0.101	0.1	0.108	0.276	0.297	0.283	0.25	0.252	0.265	0.095	0.099	0.103	0.169	0.165	0.182	0.163	0.175	0.184	0.137	0.172	0.136	0.177	0.166	0.167	0.771	0.777	0.783	0.765	0.791	0.742	0.1	0.103	0.1	0.149	0.141	0.124	0.125	0.138	0.116	0.1	0.1	0.104
1 day, 2:30:00	0.336	0.406	0.385	0.381	0.351	0.36	0.101	0.1	0.108	0.283	0.304	0.283	0.262	0.256	0.265	0.095	0.099	0.108	0.173	0.167	0.19	0.165	0.173	0.185	0.137	0.173	0.136	0.17	0.172	0.168	0.783	0.788	0.792	0.769	0.801	0.747	0.1	0.103	0.1	0.152	0.141	0.123	0.121	0.138	0.117	0.1	0.1	0.103
1 day, 3:00:00	0.34	0.418	0.407	0.39	0.356	0.375	0.101	0.1	0.108	0.284	0.311	0.29	0.27	0.26	0.269	0.095	0.099	0.099	0.177	0.165	0.195	0.163	0.17	0.182	0.137	0.174	0.136	0.174	0.178	0.17	0.796	0.803	0.798	0.778	0.81	0.755	0.1	0.103	0.1	0.149	0.143	0.121	0.122	0.139	0.117	0.1	0.1	0.104
1 day, 3:30:00	0.349	0.424	0.42	0.394	0.354	0.383	0.101	0.1	0.108	0.288	0.319	0.293	0.276	0.251	0.274	0.095	0.099	0.099	0.184	0.171	0.196	0.166	0.17	0.186	0.148	0.175	0.135	0.174	0.17	0.171	0.801	0.812	0.815	0.785	0.817	0.762	0.1	0.103	0.099	0.152	0.141	0.121	0.119	0.135	0.118	0.1	0.1	0.104
1 day, 4:00:00	0.365	0.438	0.432	0.4	0.373	0.392	0.101	0.1	0.107	0.3	0.327	0.3	0.282	0.263	0.272	0.095	0.099	0.1	0.184	0.176	0.2	0.175	0.169	0.188	0.154	0.174	0.135	0.171	0.172	0.175	0.817	0.825	0.822	0.798	0.819	0.767	0.1	0.103	0.1	0.156	0.144	0.121	0.118	0.133	0.118	0.1	0.1	0.104
1 day, 4:30:00	0.378	0.456	0.445	0.423	0.38	0.394	0.1	0.1	0.107	0.302	0.33	0.306	0.272	0.258	0.277	0.094	0.099	0.104	0.201	0.181	0.199	0.182	0.167	0.19	0.156	0.177	0.147	0.172	0.175	0.175	0.826	0.836	0.835	0.812	0.83	0.786	0.1	0.103	0.099	0.155	0.144	0.122	0.118	0.134	0.121	0.1	0.1	0.103
1 day, 5:00:00	0.395	0.47	0.459	0.438	0.399	0.418	0.1	0.1	0.107	0.31	0.341	0.309	0.277	0.258	0.284	0.094	0.099	0.102	0.193	0.189	0.207	0.183	0.163	0.2	0.158	0.18	0.147	0.17	0.176	0.177	0.835	0.838	0.849	0.823	0.844	0.797	0.1	0.103	0.099	0.158	0.142	0.122	0.119	0.138	0.121	0.1	0.1	0.103
1 day, 5:30:00	0.412	0.469	0.471	0.431	0.414	0.424	0.1	0.1	0.107	0.309	0.344	0.318	0.277	0.269	0.283	0.095	0.099	0.098	0.195	0.187	0.202	0.187	0.181	0.198	0.162	0.177	0.152	0.173	0.18	0.178	0.844	0.843	0.862	0.835	0.851	0.801	0.1	0.103	0.099	0.159	0.143	0.123	0.122	0.144	0.121	0.1	0.1	0.103
1 day, 6:00:00	0.428	0.48	0.491	0.45	0.428	0.432	0.1	0.1	0.107	0.326	0.352	0.323	0.288	0.282	0.288	0.094	0.099	0.108	0.197	0.189	0.205	0.176	0.19	0.198	0.16	0.18	0.16	0.17	0.18	0.178	0.855	0.849	0.87	0.846	0.861	0.807	0.1	0.103	0.099	0.162	0.144	0.123	0.129	0.144	0.123	0.1	0.1	0.103
1 day, 6:30:00	0.444	0.495	0.498	0.462	0.44	0.465	0.1	0.1	0.107	0.325	0.372	0.346	0.3	0.278	0.296	0.095	0.099	0.098	0.203	0.19	0.204	0.186	0.189	0.198	0.168	0.182	0.162	0.17	0.178	0.178	0.869	0.872	0.876	0.856	0.876	0.819	0.1	0.103	0.099	0.168	0.147	0.123	0.128	0.145	0.126	0.1	0.1	0.103
1 day, 7:00:00	0.458	0.513	0.504	0.467	0.44	0.482	0.1	0.099	0.107	0.344	0.375	0.346	0.304	0.291	0.294	0.095	0.099	0.102	0.21	0.188	0.213	0.186	0.188	0.206	0.164	0.183	0.16	0.167	0.171	0.18	0.872	0.875	0.883	0.864	0.89	0.822	0.1	0.103	0.099	0.161	0.145	0.124	0.127	0.145	0.129	0.1	0.1	0.103
1 day, 7:30:00	0.47	0.54	0.51	0.481	0.46	0.491	0.1	0.099	0.107	0.356	0.384	0.36	0.302	0.296	0.3	0.094	0.099	0.109	0.203	0.185	0.212	0.174	0.184	0.217	0.169	0.179	0.165	0.173	0.174	0.182	0.886	0.886	0.893	0.869	0.906	0.836	0.1	0.103	0.099	0.161	0.144	0.123	0.126	0.142	0.131	0.1	0.1	0.103
1 day, 8:00:00	0.489	0.563	0.527	0.493	0.462	0.492	0.1	0.099	0.107	0.375	0.388	0.371	0.315	0.293	0.312	0.095	0.099	0.098	0.198	0.201	0.208	0.169	0.193	0.213	0.163	0.183	0.164	0.172	0.172	0.178	0.896	0.895	0.903	0.88	0.903	0.841	0.1	0.103	0.099	0.164	0.147	0.123	0.128	0.14	0.131	0.1	0.099	0.103
1 day, 8:30:00	0.503	0.584	0.513	0.502	0.484	0.496	0.1	0.099	0.107	0.378	0.404	0.376	0.312	0.304	0.318	0.095	0.098	0.099	0.199	0.204	0.204	0.184	0.186	0.209	0.16	0.182	0.169	0.176	0.174	0.178	0.906	0.913	0.909	0.886	0.911	0.854	0.1	0.103	0.099	0.165	0.149	0.125	0.127	0.148	0.132	0.1	0.099	0.103
1 day, 9:00:00	0.513	0.581	0.514	0.52	0.48	0.512	0.1	0.099	0.107	0.389	0.422	0.381	0.321	0.317	0.329	0.095	0.098	0.108	0.208	0.201	0.208	0.188	0.189	0.211	0.164	0.183	0.16	0.179	0.181	0.179	0.912	0.92	0.917	0.896	0.918	0.86	0.1	0.103	0.099	0.165	0.148	0.129	0.131	0.148	0.132	0.1	0.099	0.103
1 day, 9:30:00	0.534	0.604	0.547	0.534	0.506	0.521	0.1	0.099	0.107	0.401	0.446	0.407	0.322	0.317	0.324	0.094	0.098	0.1	0.2	0.198	0.21	0.199	0.195	0.209	0.166	0.177	0.164	0.176	0.178	0.182	0.924	0.922	0.927	0.903	0.92	0.871	0.1	0.103	0.099	0.167	0.151	0.13	0.133	0.151	0.137	0.1	0.099	0.103
1 day, 10:00:00	0.591	0.602	0.551	0.55	0.492	0.514	0.1	0.099	0.107	0.421	0.458	0.429	0.336	0.33	0.343	0.094	0.098	0.1	0.196	0.208	0.203	0.204	0.19	0.207	0.174	0.178	0.165	0.175	0.182	0.186	0.931	0.934	0.936	0.912	0.933	0.882	0.1	0.103	0.099	0.166	0.148	0.13	0.138	0.15	0.139	0.1	0.099	0.103
1 day, 10:30:00	0.608	0.618	0.584	0.556	0.499	0.529	0.1	0.099	0.106	0.43	0.46	0.446	0.355	0.339	0.341	0.094	0.098	0.104	0.209	0.203	0.198	0.199	0.212	0.209	0.179	0.177	0.163	0.176	0.182	0.186	0.945	0.944	0.946	0.926	0.947	0.885	0.1	0.103	0.099	0.165	0.147	0.129	0.137	0.155	0.141	0.1	0.099	0.103
1 day, 11:00:00	0.63	0.624	0.599	0.562	0.507	0.543	0.1	0.099	0.106	0.438	0.48	0.464	0.366	0.344	0.355	0.095	0.098	0.102	0.209	0.204	0.203	0.209	0.205	0.21	0.179	0.177	0.163	0.182	0.185	0.186	0.957	0.954	0.955	0.927	0.952	0.899	0.1	0.103	0.099	0.17	0.15	0.132	0.136	0.152	0.148	0.1	0.099	0.103
1 day, 11:30:00	0.655	0.641	0.6	0.542	0.518	0.556	0.1	0.099	0.106	0.465	0.502	0.468	0.384	0.351	0.376	0.094	0.098	0.1	0.213	0.194	0.214	0.195	0.196	0.207	0.178	0.185	0.169	0.183	0.185	0.184	0.968	0.964	0.962	0.938	0.961	0.913	0.1	0.103	0.099	0.172	0.149	0.132	0.135	0.159	0.149	0.1	0.099	0.103
1 day, 12:00:00	0.656	0.641	0.612	0.581	0.5	0.547	0.1	0.099	0.106	0.465	0.508	0.493	0.398	0.345	0.365	0.094	0.098	0.101	0.2	0.193	0.21	0.214	0.21	0.208	0.179	0.182	0.172	0.176	0.184	0.165	0.973	0.965	0.962	0.948	0.975	0.915	0.1	0.103	0.099	0.173	0.153	0.135	0.136	0.164	0.149	0.099	0.099	0.103
1 day, 12:30:00	0.672	0.669	0.618	0.581	0.498	0.554	0.1	0.099	0.106	0.492	0.527	0.514	0.415	0.362	0.391	0.094	0.098	0.099	0.196	0.185	0.204	0.205	0.207	0.205	0.182	0.187	0.177	0.177	0.187	0.18	0.973	0.973	0.976	0.956	0.977	0.924	0.1	0.103	0.099	0.172	0.152	0.138	0.141	0.163	0.147	0.1	0.099	0.103
1 day, 13:00:00	0.667	0.662	0.641	0.588	0.525	0.594	0.1	0.099	0.106	0.506	0.53	0.532	0.415	0.378	0.404	0.094	0.098	0.099	0.21	0.18	0.204	0.203	0.204	0.2	0.182	0.184	0.175	0.178	0.186	0.181	0.984	0.985	0.991	0.961	0.974	0.933	0.1	0.103	0.099	0.164	0.16	0.139	0.146	0.163	0.147	0.1	0.099	0.103
1 day, 13:30:00	0.685	0.682	0.649	0.593	0.518	0.588	0.099	0.099	0.106	0.508	0.547	0.568	0.412	0.373	0.418	0.094	0.098	0.108	0.219	0.176	0.22	0.205	0.203	0.196	0.183	0.187	0.175	0.176	0.187	0.176	0.985	0.99	0.995	0.963	0.989	0.948	0.1	0.103	0.099	0.166	0.158	0.138	0.141	0.159	0.142	0.099	0.099	0.103
1 day, 14:00:00	0.672	0.686	0.65	0.585	0.531	0.592	0.1	0.099	0.106	0.519	0.547	0.568	0.437	0.396	0.413	0.094	0.098	0.103	0.224	0.174	0.221	0.198	0.208	0.193	0.185	0.186	0.178	0.181	0.184	0.174	0.989	0.993	1.01	0.968	0.992	0.956	0.099	0.102	0.099	0.169	0.161	0.138	0.146	0.166	0.141	0.099	0.099	0.103
1 day, 14:30:00	0.683	0.7	0.667	0.575	0.543	0.596	0.099	0.099	0.106	0.542	0.557	0.555	0.464	0.4	0.435	0.094	0.098	0.102	0.21	0.167	0.22	0.205	0.208	0.193	0.181	0.184	0.175	0.183	0.185	0.169	0.995	1.003	1.009	0.981	0.999	0.953	0.1	0.103	0.099	0.172	0.158	0.142	0.149	0.169	0.153	0.099	0.099	0.103
1 day, 15:00:00	0.69	0.686	0.646	0.611	0.561	0.598	0.099	0.099	0.106	0.566	0.54	0.569	0.477	0.427	0.444	0.094	0.098	0.108	0.22	0.166	0.221	0.21	0.207	0.188	0.177	0.184	0.177	0.181	0.18	0.184	0.995	1.004	1.012	0.981	0.998	0.957	0.1	0.102	0.099	0.171	0.152	0.143	0.151	0.165	0.153	0.099	0.099	0.103
1 day, 15:30:00	0.699	0.699	0.677	0.605	0.561	0.615	0.099	0.099	0.106	0.553	0.603	0.562	0.461	0.441	0.452	0.094	0.098	0.105	0.213	0.182	0.211	0.204	0.196	0.202	0.176	0.186	0.172	0.18	0.186	0.186	0.999	1.007	1.016	0.989	1.005	0.957	0.1	0.102	0.099	0.179	0.152	0.15	0.145	0.166	0.16	0.099	0.099	0.103
1 day, 16:00:00	0.684	0.684	0.665	0.615	0.578	0.605	0.099	0.099	0.106	0.559	0.596	0.596	0.457	0.432	0.474	0.094	0.098	0.097	0.212	0.201	0.215	0.203	0.209	0.208	0.177	0.182	0.169	0.186	0.191	0.189	1.004	1.004	1.015	0.989	1.014	0.962	0.1	0.102	0.099	0.18	0.16	0.151	0.144	0.159	0.153	0.099	0.099	0.103
1 day, 16:30:00	0.679	0.687	0.673	0.615	0.557	0.614	0.099	0.099	0.106	0.571	0.598	0.6	0.492	0.452	0.482	0.094	0.097	0.103	0.208	0.214	0.216	0.208	0.211	0.216	0.182	0.177	0.176	0.187	0.196	0.184	1.009	1.006	1.02	0.99	1.007	0.968	0.1	0.102	0.099	0.175	0.159	0.156	0.139	0.152	0.157	0.099	0.099	0.103
1 day, 17:00:00	0.681	0.718	0.65	0.634	0.586	0.593	0.099	0.099	0.106	0.579	0.589	0.601	0.533	0.457	0.478	0.094	0.097	0.098	0.22	0.212	0.217	0.222	0.216	0.222	0.185	0.188	0.17	0.186	0.188	0.182	1.01	1.006	1.017	0.991	1.01	0.966	0.1	0.102	0.099	0.177	0.157	0.158	0.139	0.155	0.158	0.099	0.099	0.103
1 day, 17:30:00	0.672	0.688	0.685	0.621	0.613	0.653	0.099	0.099	0.106	0.601	0.617	0.613	0.555	0.453	0.487	0.094	0.097	0.098	0.219	0.212	0.222	0.221	0.206	0.204	0.18	0.191	0.175	0.193	0.194	0.181	1.013	1.011	1.017	0.994	1.005	0.968	0.1	0.102	0.099	0.186	0.162	0.155	0.138	0.16	0.15	0.099	0.099	0.103
1 day, 18:00:00	0.67	0.7	0.673	0.629	0.598	0.624	0.099	0.099	0.106	0.619	0.626	0.606	0.53	0.479	0.5	0.094	0.097	0.101	0.207	0.21	0.218	0.21	0.205	0.209	0.181	0.189	0.186	0.188	0.188	0.181	1.016	1.01	1.016	0.996	1.011	0.965	0.1	0.102	0.099	0.186	0.162	0.159	0.146	0.164	0.149	0.099	0.099	0.103
1 day, 18:30:00	0.67	0.692	0.671	0.617	0.624	0.631	0.099	0.099	0.106	0.616	0.63	0.608	0.554	0.48	0.497	0.094	0.097	0.099	0.2	0.213	0.212	0.209	0.21	0.208	0.189	0.188	0.18	0.186	0.189	0.185	1.019	1.007	1.012	0.998	1.014	0.966	0.099	0.102	0.099	0.186	0.165	0.164	0.142	0.17	0.142	0.099	0.099	0.103
1 day, 19:00:00	0.662	0.693	0.661	0.623	0.621	0.623	0.099	0.099	0.106	0.584	0.633	0.611	0.564	0.499	0.513	0.094	0.097	0.097	0.201	0.217	0.212	0.204	0.215	0.195	0.191	0.18	0.184	0.181	0.189	0.179	1.023	1.015	1.014	0.995	1.009	0.958	0.1	0.102	0.099	0.175	0.168	0.158	0.144	0.166	0.141	0.099	0.099	0.103
1 day, 19:30:00	0.668	0.673	0.667	0.609	0.648	0.625	0.099	0.099	0.106	0.611	0.646	0.627	0.566	0.498	0.513	0.094	0.097	0.102	0.192	0.208	0.203	0.213	0.212	0.193	0.189	0.177	0.184	0.189	0.187	0.186	1.022	1.016	1.014	0.997	1.01	0.967	0.099	0.102	0.099	0.173	0.165	0.161	0.145	0.162	0.14	0.099	0.099	0.103
1 day, 20:00:00	0.661	0.663	0.66	0.666	0.613	0.679	0.099	0.099	0.106	0.645	0.636	0.633	0.583	0.525	0.533	0.094	0.097	0.098	0.203	0.202	0.216	0.199	0.203	0.2	0.189	0.174	0.18	0.188	0.187	0.187	1.018	1.018	1.017	0.988	1.009	0.969	0.1	0.102	0.099	0.171	0.166	0.16	0.149	0.162	0.144	0.099	0.099	0.103
1 day, 20:30:00	0.648	0.665	0.669	0.643	0.64	0.65	0.099	0.099	0.106	0.639	0.634	0.628	0.548	0.534	0.538	0.094	0.097	0.097	0.206	0.212	0.21	0.203	0.213	0.204	0.182	0.186	0.181	0.191	0.187	0.186	1.016	1.022	1.016	0.994	1.01	0.972	0.1	0.102	0.099	0.174	0.169	0.158	0.156	0.165	0.147	0.099	0.099	0.103
1 day, 21:00:00	0.642	0.673	0.674	0.638	0.634	0.65	0.099	0.099	0.106	0.63	0.681	0.644	0.552	0.54	0.534	0.094	0.097	0.101	0.197	0.209	0.203	0.202	0.21	0.207	0.185	0.186	0.183	0.187	0.19	0.189	1.016	1.02	1.016	0.993	1.002	0.972	0.099	0.102	0.099	0.173	0.167	0.16	0.156	0.164	0.147	0.099	0.099	0.103
1 day, 21:30:00	0.663	0.664	0.644	0.667	0.65	0.654	0.099	0.099	0.106	0.638	0.674	0.65	0.569	0.55	0.511	0.094	0.097	0.106	0.207	0.203	0.212	0.203	0.216	0.213	0.194	0.187	0.18	0.192	0.193	0.188	1.016	1.022	1.016	0.986	1.01	0.976	0.099	0.102	0.099	0.17	0.162	0.156	0.157	0.162	0.149	0.099	0.099	0.103
1 day, 22:00:00	0.648	0.657	0.658	0.645	0.652	0.622	0.099	0.099	0.106	0.669	0.674	0.643	0.575	0.555	0.51	0.094	0.097	0.097	0.213	0.204	0.214	0.197	0.209	0.201	0.191	0.192	0.176	0.199	0.191	0.193	1.017	1.026	1.018	0.986	1.01	0.982	0.099	0.102	0.099	0.17	0.17	0.154	0.165	0.17	0.151	0.099	0.099	0.103
1 day, 22:30:00	0.638	0.644	0.64	0.637	0.644	0.622	0.099	0.099	0.105	0.659	0.68	0.663	0.584	0.561	0.518	0.094	0.097	0.106	0.207	0.21	0.207	0.199	0.197	0.223	0.187	0.195	0.181	0.189	0.188	0.192	1.013	1.016	1.016	0.993	1.007	0.979	0.1	0.102	0.099	0.171	0.163	0.162	0.164	0.168	0.156	0.099	0.099	0.103
1 day, 23:00:00	0.642	0.649	0.629	0.627	0.663	0.611	0.099	0.099	0.106	0.655	0.664	0.647	0.583	0.551	0.513	0.094	0.097	0.105	0.208	0.212	0.215	0.196	0.19	0.209	0.19	0.183	0.192	0.185	0.188	0.181	1.014	1.015	1.019	0.992	1	0.967	0.099	0.102	0.099	0.167	0.164	0.163	0.159	0.168	0.163	0.099	0.099	0.103
1 day, 23:30:00	0.628	0.636	0.644	0.621	0.639	0.618	0.099	0.098	0.105	0.655	0.663	0.645	0.582	0.539	0.53	0.094	0.097	0.098	0.21	0.221	0.223	0.198	0.204	0.212	0.189	0.186	0.186	0.179	0.192	0.183	1.009	1.015	1.017	0.986	0.992	0.978	0.099	0.102	0.099	0.17	0.163	0.165	0.154	0.165	0.163	0.099	0.098	0.103
2 days, 0:00:00	0.632	0.651	0.635	0.628	0.633	0.629	0.099	0.099	0.105	0.664	0.671	0.667	0.587	0.531	0.55	0.094	0.097	0.098	0.216	0.221	0.229	0.185	0.209	0.217	0.191	0.193	0.19	0.196	0.18	0.183	1.014	1.008	1.023	0.983	0.991	0.979	0.099	0.102	0.099	0.164	0.165	0.16	0.157	0.164	0.161	0.099	0.099	0.103
2 days, 0:30:00	0.63	0.638	0.629	0.65	0.637	0.64	0.099	0.099	0.106	0.649	0.661	0.653	0.584	0.54	0.595	0.094	0.097	0.097	0.213	0.218	0.231	0.194	0.216	0.209	0.19	0.184	0.186	0.19	0.195	0.181	1.014	1.002	1.011	0.983	0.98	0.98	0.099	0.102	0.099	0.158	0.172	0.159	0.155	0.165	0.162	0.099	0.099	0.103
2 days, 1:00:00	0.619	0.635	0.643	0.643	0.636	0.638	0.099	0.099	0.105	0.651	0.65	0.649	0.561	0.538	0.61	0.094	0.097	0.098	0.215	0.22	0.223	0.205	0.213	0.211	0.189	0.19	0.19	0.19	0.189	0.19	1.011	0.996	1.008	0.977	0.969	0.97	0.099	0.102	0.099	0.166	0.175	0.16	0.159	0.163	0.159	0.099	0.099	0.103
2 days, 1:29:54	0.622	0.637	0.632	0.608	0.636	0.632	0.099	0.099	0.105	0.672	0.667	0.637	0.615	0.537	0.6	0.094	0.097	0.1	0.205	0.222	0.229	0.203	0.217	0.215	0.184	0.19	0.191	0.185	0.197	0.183	1.007	0.991	1.002	0.975	0.96	0.976	0.099	0.102	0.099	0.168	0.173	0.161	0.16	0.168	0.157	0.099	0.098	0.103
2 days, 2:00:00	0.61	0.626	0.618	0.606	0.617	0.623	0.099	0.099	0.105	0.656	0.637	0.634	0.613	0.568	0.624	0.094	0.097	0.1	0.216	0.219	0.228	0.202	0.225	0.218	0.185	0.185	0.189	0.19	0.185	0.187	1.005	0.987	0.995	0.963	0.943	0.974	0.099	0.102	0.098	0.167	0.176	0.159	0.162	0.163	0.154	0.099	0.099	0.103
2 days, 2:30:00	0.618	0.616	0.629	0.622	0.624	0.625	0.099	0.099	0.105	0.656	0.646	0.632	0.632	0.577	0.618	0.094	0.097	0.098	0.213	0.214	0.23	0.197	0.22	0.212	0.19	0.194	0.188	0.189	0.19	0.189	1.004	0.98	0.985	0.963	0.93	0.973	0.099	0.102	0.099	0.17	0.176	0.159	0.156	0.157	0.153	0.099	0.098	0.103
2 days, 3:00:00	0.602	0.615	0.613	0.604	0.627	0.621	0.099	0.098	0.105	0.641	0.678	0.633	0.632	0.617	0.599	0.094	0.097	0.097	0.217	0.213	0.232	0.206	0.22	0.215	0.195	0.192	0.192	0.196	0.19	0.188	0.999	0.977	0.966	0.963	0.92	0.969	0.1	0.102	0.099	0.172	0.176	0.162	0.157	0.157	0.152	0.098	0.098	0.102
2 days, 3:30:00	0.598	0.618	0.605	0.606	0.62	0.629	0.099	0.098	0.105	0.643	0.647	0.632	0.651	0.633	0.599	0.094	0.097	0.097	0.21	0.226	0.227	0.209	0.212	0.219	0.197	0.189	0.189	0.194	0.188	0.186	0.98	0.965	0.956	0.948	0.903	0.967	0.1	0.102	0.099	0.178	0.172	0.164	0.153	0.153	0.157	0.099	0.099	0.103
2 days, 4:00:00	0.61	0.604	0.601	0.607	0.613	0.616	0.099	0.099	0.105	0.639	0.651	0.629	0.633	0.612	0.598	0.094	0.097	0.098	0.221	0.216	0.216	0.219	0.219	0.211	0.197	0.184	0.192	0.19	0.183	0.189	0.967	0.944	0.944	0.947	0.881	0.973	0.099	0.102	0.098	0.181	0.176	0.166	0.152	0.148	0.152	0.099	0.098	0.103
2 days, 4:30:00	0.58	0.594	0.604	0.611	0.632	0.623	0.099	0.098	0.105	0.627	0.634	0.621	0.611	0.638	0.588	0.094	0.097	0.097	0.222	0.218	0.225	0.203	0.211	0.221	0.189	0.177	0.198	0.197	0.18	0.192	0.957	0.95	0.928	0.935	0.873	0.967	0.1	0.102	0.099	0.181	0.171	0.165	0.153	0.146	0.157	0.098	0.098	0.103
2 days, 5:00:00	0.593	0.589	0.593	0.599	0.598	0.59	0.099	0.098	0.105	0.623	0.646	0.623	0.623	0.622	0.596	0.094	0.097	0.098	0.22	0.215	0.227	0.201	0.213	0.213	0.189	0.176	0.19	0.189	0.191	0.189	0.949	0.926	0.907	0.924	0.862	0.966	0.099	0.102	0.098	0.18	0.171	0.163	0.148	0.151	0.158	0.099	0.099	0.103
2 days, 5:30:00	0.563	0.585	0.584	0.577	0.611	0.585	0.099	0.098	0.105	0.624	0.633	0.613	0.621	0.633	0.625	0.094	0.097	0.098	0.219	0.219	0.22	0.213	0.209	0.215	0.189	0.183	0.192	0.188	0.187	0.189	0.929	0.907	0.89	0.91	0.837	0.957	0.099	0.102	0.099	0.182	0.174	0.165	0.156	0.156	0.16	0.098	0.098	0.102
2 days, 6:00:00	0.566	0.585	0.578	0.585	0.598	0.576	0.099	0.098	0.105	0.624	0.633	0.604	0.607	0.642	0.627	0.094	0.097	0.097	0.222	0.215	0.221	0.21	0.216	0.208	0.188	0.186	0.188	0.189	0.189	0.186	0.915	0.897	0.879	0.899	0.821	0.947	0.099	0.102	0.099	0.179	0.175	0.165	0.159	0.154	0.158	0.098	0.098	0.102
2 days, 6:30:00	0.565	0.571	0.57	0.566	0.602	0.555	0.099	0.099	0.105	0.62	0.628	0.615	0.604	0.645	0.62	0.094	0.097	0.098	0.224	0.22	0.217	0.206	0.212	0.208	0.185	0.19	0.187	0.188	0.192	0.187	0.895	0.877	0.863	0.879	0.801	0.945	0.099	0.102	0.098	0.183	0.175	0.166	0.16	0.16	0.165	0.098	0.098	0.103
2 days, 7:00:00	0.556	0.562	0.565	0.55	0.559	0.546	0.099	0.098	0.105	0.604	0.627	0.591	0.621	0.632	0.648	0.094	0.097	0.097	0.217	0.22	0.221	0.209	0.212	0.214	0.19	0.19	0.188	0.191	0.188	0.184	0.88	0.863	0.846	0.863	0.784	0.941	0.099	0.102	0.098	0.182	0.17	0.164	0.162	0.162	0.166	0.098	0.099	0.102
2 days, 7:30:00	0.541	0.564	0.565	0.554	0.57	0.554	0.099	0.099	0.105	0.598	0.631	0.604	0.617	0.645	0.632	0.094	0.097	0.097	0.216	0.219	0.225	0.213	0.214	0.217	0.185	0.19	0.193	0.185	0.186	0.185	0.863	0.845	0.83	0.853	0.768	0.927	0.099	0.102	0.098	0.184	0.176	0.167	0.162	0.162	0.161	0.098	0.098	0.102
2 days, 8:00:00	0.548	0.554	0.561	0.532	0.557	0.535	0.099	0.098	0.105	0.598	0.618	0.606	0.641	0.622	0.626	0.094	0.097	0.103	0.216	0.215	0.219	0.218	0.214	0.213	0.186	0.194	0.183	0.186	0.189	0.185	0.843	0.829	0.811	0.834	0.752	0.926	0.099	0.102	0.098	0.184	0.175	0.165	0.164	0.163	0.164	0.098	0.099	0.102
2 days, 8:30:00	0.542	0.557	0.549	0.541	0.563	0.528	0.099	0.098	0.105	0.596	0.628	0.597	0.635	0.628	0.62	0.094	0.097	0.098	0.221	0.207	0.226	0.218	0.221	0.211	0.177	0.191	0.19	0.184	0.19	0.185	0.83	0.814	0.795	0.818	0.735	0.909	0.099	0.102	0.099	0.181	0.177	0.164	0.162	0.162	0.166	0.098	0.098	0.102
2 days, 9:00:00	0.541	0.551	0.544	0.523	0.545	0.537	0.099	0.098	0.105	0.589	0.6	0.59	0.626	0.616	0.629	0.094	0.097	0.097	0.219	0.212	0.223	0.214	0.216	0.214	0.174	0.196	0.189	0.185	0.186	0.188	0.814	0.789	0.777	0.801	0.715	0.891	0.099	0.102	0.098	0.183	0.178	0.163	0.165	0.166	0.167	0.098	0.098	0.103
2 days, 9:30:00	0.535	0.544	0.544	0.507	0.528	0.529	0.099	0.099	0.105	0.588	0.595	0.581	0.626	0.631	0.62	0.094	0.097	0.097	0.218	0.211	0.22	0.215	0.218	0.219	0.169	0.192	0.19	0.188	0.188	0.189	0.801	0.779	0.76	0.788	0.702	0.88	0.099	0.102	0.098	0.182	0.174	0.168	0.162	0.163	0.164	0.098	0.099	0.102
2 days, 10:00:00	0.532	0.54	0.538	0.504	0.527	0.492	0.099	0.098	0.105	0.594	0.603	0.592	0.621	0.617	0.634	0.094	0.097	0.106	0.23	0.219	0.221	0.214	0.211	0.217	0.177	0.188	0.188	0.188	0.186	0.189	0.779	0.765	0.746	0.769	0.687	0.868	0.099	0.102	0.098	0.176	0.173	0.165	0.165	0.164	0.168	0.098	0.098	0.102
2 days, 10:30:00	0.527	0.544	0.528	0.501	0.508	0.492	0.099	0.099	0.105	0.572	0.595	0.566	0.627	0.596	0.618	0.094	0.097	0.101	0.222	0.219	0.22	0.213	0.219	0.215	0.183	0.19	0.189	0.195	0.188	0.182	0.766	0.746	0.737	0.756	0.674	0.845	0.099	0.102	0.099	0.181	0.178	0.167	0.166	0.157	0.163	0.098	0.098	0.102
2 days, 11:00:00	0.523	0.538	0.525	0.499	0.496	0.509	0.099	0.099	0.105	0.581	0.587	0.571	0.602	0.632	0.609	0.094	0.097	0.097	0.221	0.222	0.218	0.215	0.218	0.213	0.18	0.188	0.187	0.19	0.186	0.184	0.748	0.734	0.715	0.741	0.66	0.83	0.099	0.102	0.098	0.181	0.178	0.168	0.162	0.159	0.161	0.098	0.099	0.102
2 days, 11:30:00	0.532	0.532	0.529	0.491	0.494	0.476	0.099	0.098	0.105	0.585	0.582	0.567	0.594	0.634	0.606	0.094	0.097	0.102	0.216	0.218	0.22	0.216	0.212	0.211	0.184	0.192	0.19	0.194	0.184	0.186	0.736	0.715	0.708	0.726	0.649	0.816	0.099	0.102	0.098	0.182	0.18	0.167	0.164	0.161	0.159	0.098	0.098	0.102
2 days, 12:00:00	0.517	0.528	0.525	0.509	0.494	0.475	0.099	0.098	0.105	0.563	0.586	0.561	0.632	0.605	0.618	0.094	0.097	0.097	0.218	0.216	0.224	0.213	0.22	0.211	0.178	0.19	0.191	0.193	0.182	0.188	0.722	0.703	0.691	0.71	0.638	0.805	0.099	0.102	0.098	0.18	0.177	0.163	0.161	0.164	0.165	0.098	0.098	0.102

## Sheet: Figure3C
B. dorei Δ5k-PUL33::p_compPartial1/2/3/4
	p_compPartial1	p_compPartial1	p_compPartial1	p_compPartial1	p_compPartial1	p_compPartial1	p_compPartial1	p_compPartial1	p_compPartial1	p_compPartial1	p_compPartial1	p_compPartial1	p_compPartial1	p_compPartial1	p_compPartial1	p_compPartial1	p_compPartial1	p_compPartial1	p_compPartial2	p_compPartial2	p_compPartial2	p_compPartial2	p_compPartial2	p_compPartial2	p_compPartial2	p_compPartial2	p_compPartial2	p_compPartial2	p_compPartial2	p_compPartial2	p_compPartial2	p_compPartial2	p_compPartial2	p_compPartial2	p_compPartial2	p_compPartial2	p_compPartial3	p_compPartial3	p_compPartial3	p_compPartial3	p_compPartial3	p_compPartial3	p_compPartial3	p_compPartial3	p_compPartial3	p_compPartial3	p_compPartial3	p_compPartial3	p_compPartial3
Time	3'-SL bio1 tech1	3'-SL bio1 tech2	3'-SL bio1 tech3	3'-SL bio2 tech1	3'-SL bio2 tech2	3'-SL bio2 tech3	6'-SL bio1 tech1	6'-SL bio1 tech2	6'-SL bio1 tech3	6'-SL bio2 tech1	6'-SL bio2 tech2	6'-SL bio2 tech3	no_carb bio1 tech1	no_carb bio1 tech2	no_carb bio1 tech3	no_carb bio2 tech1	no_carb bio2 tech2	no_carb bio2 tech3	3'-SL bio1 tech1	3'-SL bio1 tech2	3'-SL bio1 tech3	3'-SL bio2 tech1	3'-SL bio2 tech2	3'-SL bio2 tech3	6'-SL bio1 tech1	6'-SL bio1 tech2	6'-SL bio1 tech3	6'-SL bio2 tech1	6'-SL bio2 tech2	6'-SL bio2 tech3	no_carb bio1 tech1	no_carb bio1 tech2	no_carb bio1 tech3	no_carb bio2 tech1	no_carb bio2 tech2	no_carb bio2 tech3	3'-SL bio1 tech1	3'-SL bio1 tech2	3'-SL bio1 tech3	3'-SL bio2 tech1	3'-SL bio2 tech2	3'-SL bio2 tech3	6'-SL bio1 tech1	6'-SL bio1 tech2	6'-SL bio1 tech3	6'-SL bio2 tech1	6'-SL bio2 tech2	6'-SL bio2 tech3	no_carb bio1 tech1
00:00:00	0.117	0.109	0.117	0.11	0.113	0.108	0.108	0.104	0.118	0.116	0.114	0.11	0.106	0.107	0.107	0.111	0.113	0.109	0.117	0.11	0.108	0.11	0.106	0.108	0.102	0.12	0.106	0.109	0.104	0.107	0.107	0.105	0.116	0.113	0.123	0.106	0.11	0.108	0.106	0.113	0.106	0.106	0.12	0.114	0.11	0.109	0.112	0.111	0.112
00:30:00	0.117	0.109	0.114	0.109	0.112	0.108	0.11	0.103	0.116	0.115	0.114	0.109	0.105	0.107	0.107	0.111	0.111	0.11	0.115	0.11	0.107	0.108	0.106	0.107	0.102	0.117	0.105	0.108	0.104	0.106	0.107	0.106	0.115	0.111	0.12	0.106	0.109	0.108	0.105	0.114	0.105	0.106	0.118	0.113	0.109	0.108	0.111	0.11	0.109
01:00:00	0.116	0.109	0.113	0.109	0.112	0.108	0.11	0.103	0.116	0.115	0.114	0.108	0.105	0.106	0.107	0.11	0.11	0.11	0.114	0.109	0.107	0.109	0.106	0.107	0.103	0.117	0.105	0.108	0.104	0.106	0.107	0.106	0.116	0.111	0.12	0.105	0.11	0.108	0.105	0.115	0.106	0.107	0.117	0.113	0.109	0.109	0.111	0.111	0.108
01:30:00	0.114	0.109	0.112	0.108	0.112	0.108	0.109	0.103	0.115	0.114	0.114	0.108	0.104	0.106	0.107	0.11	0.11	0.109	0.113	0.11	0.107	0.108	0.106	0.107	0.103	0.116	0.105	0.108	0.104	0.107	0.107	0.106	0.115	0.11	0.119	0.105	0.11	0.108	0.106	0.115	0.106	0.107	0.117	0.113	0.11	0.109	0.111	0.111	0.108
02:00:00	0.114	0.109	0.112	0.109	0.112	0.108	0.109	0.103	0.115	0.114	0.114	0.109	0.104	0.106	0.107	0.11	0.11	0.109	0.113	0.109	0.107	0.109	0.106	0.107	0.103	0.116	0.105	0.108	0.104	0.106	0.107	0.106	0.115	0.109	0.119	0.105	0.111	0.109	0.107	0.115	0.106	0.108	0.117	0.113	0.11	0.11	0.111	0.111	0.108
02:30:00	0.114	0.11	0.113	0.11	0.113	0.109	0.109	0.104	0.115	0.115	0.115	0.109	0.105	0.106	0.107	0.11	0.11	0.109	0.113	0.109	0.108	0.109	0.106	0.108	0.103	0.117	0.106	0.109	0.105	0.107	0.108	0.106	0.115	0.109	0.118	0.105	0.111	0.11	0.108	0.116	0.107	0.109	0.117	0.113	0.111	0.11	0.112	0.111	0.108
03:00:00	0.114	0.111	0.114	0.111	0.113	0.11	0.11	0.104	0.115	0.116	0.114	0.11	0.105	0.106	0.108	0.111	0.11	0.11	0.113	0.11	0.109	0.11	0.106	0.108	0.104	0.117	0.106	0.11	0.106	0.107	0.108	0.106	0.116	0.108	0.117	0.106	0.113	0.111	0.11	0.116	0.108	0.11	0.117	0.114	0.111	0.111	0.112	0.112	0.108
03:30:00	0.115	0.112	0.115	0.113	0.114	0.112	0.111	0.105	0.115	0.117	0.115	0.112	0.105	0.106	0.108	0.111	0.11	0.109	0.113	0.11	0.11	0.11	0.106	0.108	0.105	0.117	0.107	0.11	0.107	0.108	0.108	0.107	0.116	0.108	0.117	0.106	0.115	0.113	0.114	0.118	0.11	0.112	0.118	0.114	0.112	0.112	0.112	0.113	0.108
04:00:00	0.116	0.114	0.118	0.115	0.116	0.115	0.113	0.106	0.116	0.118	0.117	0.114	0.105	0.107	0.108	0.112	0.111	0.11	0.114	0.111	0.112	0.112	0.107	0.108	0.105	0.117	0.108	0.11	0.108	0.109	0.109	0.107	0.117	0.108	0.117	0.106	0.119	0.116	0.118	0.12	0.111	0.115	0.119	0.115	0.114	0.112	0.113	0.114	0.109
04:30:00	0.119	0.117	0.123	0.119	0.12	0.118	0.115	0.108	0.118	0.12	0.118	0.116	0.106	0.107	0.108	0.113	0.111	0.11	0.114	0.113	0.113	0.112	0.108	0.108	0.106	0.118	0.109	0.111	0.109	0.111	0.11	0.108	0.117	0.108	0.119	0.106	0.122	0.12	0.123	0.123	0.114	0.118	0.12	0.116	0.115	0.114	0.114	0.115	0.109
05:00:00	0.122	0.119	0.128	0.124	0.124	0.124	0.118	0.109	0.119	0.123	0.121	0.119	0.106	0.108	0.108	0.114	0.112	0.11	0.115	0.113	0.114	0.113	0.108	0.109	0.107	0.119	0.109	0.111	0.111	0.112	0.11	0.109	0.118	0.108	0.119	0.107	0.128	0.128	0.13	0.126	0.117	0.123	0.122	0.117	0.118	0.115	0.114	0.118	0.109
05:30:00	0.131	0.126	0.136	0.133	0.132	0.128	0.121	0.112	0.121	0.125	0.125	0.123	0.106	0.109	0.108	0.113	0.113	0.11	0.115	0.115	0.115	0.115	0.108	0.11	0.109	0.119	0.11	0.113	0.112	0.113	0.111	0.11	0.119	0.108	0.119	0.108	0.134	0.136	0.143	0.13	0.121	0.131	0.124	0.119	0.121	0.118	0.116	0.121	0.108
06:00:00	0.141	0.128	0.146	0.145	0.141	0.136	0.125	0.116	0.125	0.132	0.128	0.128	0.106	0.11	0.108	0.115	0.113	0.11	0.116	0.118	0.117	0.117	0.108	0.11	0.11	0.12	0.11	0.113	0.113	0.114	0.111	0.11	0.119	0.108	0.12	0.109	0.145	0.147	0.154	0.135	0.126	0.137	0.127	0.121	0.125	0.119	0.117	0.125	0.108
06:30:00	0.153	0.134	0.163	0.153	0.159	0.149	0.13	0.12	0.127	0.139	0.132	0.136	0.107	0.112	0.108	0.116	0.114	0.11	0.116	0.119	0.118	0.118	0.109	0.111	0.112	0.12	0.111	0.115	0.114	0.115	0.112	0.112	0.119	0.108	0.12	0.11	0.145	0.163	0.167	0.142	0.132	0.143	0.13	0.123	0.132	0.125	0.119	0.129	0.109
07:00:00	0.157	0.148	0.181	0.159	0.181	0.164	0.132	0.125	0.131	0.147	0.138	0.145	0.107	0.112	0.108	0.117	0.112	0.11	0.116	0.122	0.119	0.119	0.112	0.111	0.112	0.121	0.11	0.116	0.114	0.117	0.113	0.111	0.118	0.108	0.122	0.111	0.158	0.177	0.181	0.151	0.139	0.154	0.138	0.127	0.138	0.132	0.123	0.133	0.11
07:30:00	0.161	0.156	0.194	0.186	0.194	0.185	0.139	0.129	0.137	0.161	0.149	0.152	0.108	0.114	0.108	0.118	0.112	0.11	0.117	0.123	0.122	0.12	0.113	0.112	0.113	0.122	0.11	0.114	0.114	0.117	0.113	0.112	0.118	0.107	0.123	0.11	0.177	0.193	0.195	0.164	0.147	0.172	0.147	0.131	0.141	0.138	0.127	0.14	0.11
08:00:00	0.159	0.174	0.204	0.198	0.203	0.198	0.151	0.136	0.139	0.169	0.166	0.168	0.109	0.114	0.108	0.119	0.112	0.11	0.119	0.127	0.125	0.125	0.116	0.115	0.114	0.122	0.11	0.117	0.115	0.118	0.115	0.114	0.119	0.108	0.124	0.112	0.191	0.21	0.216	0.177	0.16	0.193	0.152	0.135	0.149	0.144	0.131	0.152	0.109
08:30:00	0.207	0.182	0.22	0.23	0.223	0.211	0.159	0.154	0.153	0.19	0.181	0.182	0.111	0.115	0.108	0.119	0.113	0.109	0.119	0.131	0.127	0.127	0.121	0.116	0.112	0.12	0.112	0.116	0.118	0.119	0.116	0.116	0.119	0.107	0.123	0.111	0.196	0.209	0.234	0.186	0.171	0.197	0.162	0.145	0.16	0.159	0.141	0.164	0.109
09:00:00	0.234	0.193	0.263	0.248	0.254	0.199	0.164	0.174	0.169	0.199	0.202	0.197	0.111	0.117	0.108	0.118	0.114	0.11	0.121	0.133	0.128	0.129	0.124	0.118	0.114	0.12	0.111	0.118	0.121	0.118	0.116	0.117	0.119	0.107	0.124	0.112	0.199	0.228	0.253	0.197	0.189	0.214	0.179	0.15	0.167	0.166	0.149	0.175	0.11
09:30:00	0.255	0.202	0.274	0.28	0.288	0.214	0.183	0.193	0.174	0.203	0.215	0.218	0.112	0.118	0.107	0.116	0.115	0.11	0.126	0.138	0.137	0.132	0.127	0.119	0.116	0.124	0.111	0.115	0.122	0.12	0.118	0.118	0.119	0.107	0.123	0.112	0.209	0.246	0.268	0.219	0.204	0.21	0.184	0.164	0.178	0.177	0.161	0.184	0.112
10:00:00	0.281	0.208	0.286	0.284	0.314	0.254	0.198	0.217	0.185	0.221	0.222	0.236	0.112	0.118	0.107	0.118	0.114	0.11	0.123	0.142	0.14	0.138	0.124	0.123	0.117	0.125	0.11	0.113	0.12	0.121	0.118	0.119	0.118	0.107	0.126	0.114	0.22	0.254	0.291	0.236	0.219	0.216	0.191	0.171	0.177	0.186	0.166	0.196	0.111
10:30:00	0.315	0.226	0.321	0.288	0.339	0.23	0.215	0.235	0.191	0.244	0.21	0.247	0.114	0.114	0.106	0.121	0.112	0.11	0.127	0.147	0.144	0.144	0.126	0.124	0.117	0.128	0.109	0.118	0.123	0.122	0.118	0.118	0.119	0.107	0.129	0.114	0.237	0.277	0.303	0.258	0.234	0.215	0.218	0.184	0.182	0.195	0.184	0.212	0.113
11:00:00	0.334	0.246	0.354	0.32	0.371	0.241	0.201	0.241	0.203	0.256	0.226	0.273	0.116	0.112	0.106	0.121	0.113	0.11	0.124	0.149	0.146	0.145	0.132	0.128	0.117	0.13	0.108	0.116	0.126	0.119	0.119	0.119	0.118	0.107	0.128	0.115	0.256	0.258	0.321	0.282	0.251	0.226	0.236	0.186	0.184	0.199	0.199	0.226	0.112
11:30:00	0.362	0.267	0.373	0.332	0.402	0.264	0.206	0.256	0.206	0.277	0.257	0.284	0.117	0.114	0.106	0.123	0.116	0.109	0.129	0.151	0.153	0.149	0.139	0.131	0.12	0.131	0.109	0.123	0.124	0.121	0.121	0.12	0.117	0.107	0.13	0.115	0.269	0.272	0.337	0.313	0.264	0.243	0.241	0.194	0.193	0.207	0.205	0.238	0.113
12:00:00	0.415	0.292	0.39	0.379	0.424	0.288	0.216	0.289	0.226	0.293	0.297	0.3	0.117	0.113	0.106	0.125	0.115	0.109	0.13	0.155	0.158	0.156	0.143	0.132	0.122	0.13	0.111	0.125	0.12	0.124	0.121	0.12	0.114	0.107	0.132	0.118	0.29	0.286	0.346	0.348	0.278	0.26	0.238	0.196	0.201	0.218	0.221	0.244	0.11
12:30:00	0.434	0.324	0.411	0.416	0.467	0.315	0.225	0.3	0.228	0.297	0.297	0.322	0.118	0.114	0.106	0.123	0.115	0.109	0.131	0.159	0.16	0.159	0.148	0.134	0.124	0.127	0.111	0.127	0.119	0.122	0.122	0.121	0.113	0.107	0.132	0.112	0.31	0.307	0.35	0.384	0.303	0.279	0.251	0.209	0.206	0.226	0.235	0.248	0.109
13:00:00	0.47	0.362	0.444	0.446	0.507	0.347	0.239	0.334	0.238	0.316	0.302	0.32	0.12	0.113	0.106	0.118	0.117	0.109	0.131	0.163	0.161	0.161	0.154	0.138	0.124	0.129	0.113	0.126	0.116	0.123	0.123	0.119	0.113	0.107	0.132	0.112	0.333	0.323	0.368	0.413	0.328	0.293	0.27	0.214	0.211	0.239	0.249	0.258	0.109
13:30:00	0.504	0.397	0.473	0.503	0.548	0.378	0.261	0.325	0.256	0.327	0.311	0.343	0.123	0.115	0.105	0.122	0.117	0.109	0.135	0.166	0.168	0.158	0.155	0.139	0.128	0.133	0.11	0.13	0.113	0.128	0.125	0.12	0.112	0.107	0.13	0.111	0.361	0.349	0.386	0.434	0.341	0.317	0.245	0.224	0.217	0.251	0.254	0.254	0.109
14:00:00	0.541	0.442	0.489	0.563	0.586	0.413	0.278	0.347	0.277	0.353	0.311	0.363	0.123	0.119	0.105	0.121	0.114	0.109	0.138	0.169	0.169	0.162	0.159	0.144	0.129	0.128	0.112	0.13	0.117	0.122	0.126	0.119	0.111	0.107	0.128	0.114	0.401	0.379	0.396	0.464	0.38	0.339	0.241	0.233	0.225	0.26	0.264	0.249	0.109
14:30:00	0.591	0.486	0.513	0.608	0.63	0.45	0.301	0.362	0.305	0.361	0.329	0.369	0.123	0.122	0.105	0.122	0.114	0.109	0.137	0.171	0.171	0.168	0.161	0.149	0.129	0.127	0.112	0.128	0.12	0.122	0.126	0.12	0.111	0.107	0.131	0.115	0.418	0.41	0.406	0.484	0.41	0.379	0.25	0.252	0.23	0.271	0.269	0.257	0.108
15:00:00	0.634	0.536	0.551	0.655	0.661	0.495	0.33	0.373	0.335	0.377	0.341	0.361	0.123	0.12	0.105	0.125	0.114	0.109	0.136	0.171	0.174	0.174	0.156	0.147	0.128	0.124	0.114	0.133	0.121	0.124	0.128	0.119	0.11	0.107	0.128	0.115	0.453	0.434	0.43	0.509	0.449	0.403	0.269	0.266	0.246	0.281	0.284	0.265	0.108
15:30:00	0.686	0.587	0.583	0.706	0.692	0.538	0.364	0.393	0.371	0.4	0.371	0.367	0.126	0.119	0.105	0.122	0.114	0.109	0.131	0.172	0.172	0.176	0.154	0.151	0.128	0.123	0.117	0.128	0.12	0.122	0.127	0.119	0.11	0.107	0.125	0.119	0.481	0.472	0.446	0.535	0.468	0.424	0.292	0.276	0.266	0.313	0.294	0.286	0.109
16:00:00	0.719	0.631	0.628	0.719	0.736	0.574	0.4	0.428	0.415	0.421	0.411	0.379	0.127	0.123	0.105	0.123	0.114	0.109	0.129	0.179	0.173	0.173	0.15	0.158	0.124	0.124	0.115	0.128	0.123	0.123	0.129	0.119	0.11	0.107	0.126	0.117	0.512	0.517	0.474	0.552	0.489	0.467	0.316	0.296	0.276	0.359	0.299	0.304	0.108
16:30:00	0.748	0.687	0.668	0.777	0.748	0.614	0.442	0.452	0.451	0.46	0.45	0.407	0.128	0.118	0.105	0.123	0.113	0.109	0.131	0.179	0.174	0.166	0.152	0.161	0.125	0.124	0.119	0.131	0.121	0.124	0.129	0.119	0.11	0.106	0.125	0.116	0.531	0.537	0.511	0.558	0.516	0.501	0.344	0.304	0.296	0.387	0.311	0.325	0.108
17:00:00	0.79	0.738	0.713	0.82	0.752	0.654	0.488	0.513	0.494	0.502	0.503	0.44	0.129	0.119	0.105	0.127	0.113	0.109	0.132	0.181	0.175	0.167	0.158	0.158	0.129	0.124	0.12	0.133	0.121	0.124	0.127	0.119	0.109	0.107	0.125	0.115	0.568	0.56	0.545	0.572	0.536	0.53	0.348	0.328	0.312	0.385	0.322	0.338	0.108
17:30:00	0.825	0.79	0.749	0.866	0.768	0.684	0.537	0.562	0.532	0.56	0.545	0.456	0.128	0.12	0.105	0.128	0.115	0.109	0.135	0.177	0.175	0.168	0.164	0.154	0.128	0.124	0.122	0.139	0.126	0.125	0.13	0.118	0.11	0.107	0.126	0.116	0.589	0.592	0.566	0.59	0.564	0.545	0.356	0.343	0.329	0.4	0.324	0.358	0.108
18:00:00	0.851	0.839	0.781	0.897	0.778	0.727	0.597	0.612	0.579	0.616	0.587	0.487	0.128	0.12	0.105	0.127	0.113	0.108	0.139	0.174	0.176	0.174	0.16	0.15	0.129	0.123	0.124	0.138	0.127	0.128	0.128	0.117	0.109	0.106	0.124	0.113	0.614	0.618	0.591	0.623	0.582	0.557	0.379	0.35	0.349	0.409	0.338	0.371	0.109
18:30:00	0.888	0.892	0.804	0.936	0.796	0.762	0.629	0.67	0.628	0.661	0.621	0.519	0.126	0.117	0.105	0.128	0.116	0.108	0.146	0.177	0.18	0.179	0.158	0.153	0.13	0.128	0.123	0.141	0.129	0.122	0.13	0.116	0.108	0.106	0.124	0.116	0.637	0.639	0.631	0.64	0.602	0.577	0.392	0.373	0.373	0.409	0.341	0.391	0.108
19:00:00	0.91	0.934	0.853	0.964	0.826	0.796	0.67	0.713	0.683	0.701	0.657	0.551	0.123	0.119	0.105	0.128	0.12	0.108	0.15	0.18	0.183	0.169	0.157	0.161	0.132	0.125	0.121	0.139	0.134	0.124	0.13	0.116	0.109	0.106	0.124	0.116	0.65	0.646	0.64	0.657	0.615	0.606	0.416	0.381	0.387	0.426	0.34	0.396	0.108
19:30:00	0.937	0.956	0.878	0.995	0.845	0.841	0.705	0.749	0.74	0.747	0.706	0.583	0.123	0.121	0.105	0.13	0.114	0.108	0.145	0.182	0.185	0.163	0.161	0.155	0.133	0.124	0.128	0.14	0.133	0.121	0.132	0.118	0.11	0.106	0.125	0.117	0.669	0.673	0.66	0.678	0.627	0.622	0.429	0.401	0.412	0.43	0.342	0.423	0.108
20:00:00	0.95	0.974	0.908	1.012	0.884	0.881	0.736	0.809	0.799	0.781	0.741	0.61	0.124	0.123	0.105	0.126	0.113	0.108	0.139	0.183	0.184	0.167	0.16	0.164	0.13	0.127	0.124	0.14	0.134	0.121	0.129	0.117	0.111	0.106	0.125	0.12	0.686	0.685	0.69	0.706	0.652	0.648	0.425	0.407	0.418	0.443	0.374	0.428	0.107
20:30:00	0.972	1.001	0.937	1.032	0.934	0.922	0.773	0.823	0.852	0.824	0.765	0.643	0.121	0.122	0.105	0.127	0.115	0.108	0.138	0.183	0.184	0.167	0.16	0.171	0.133	0.131	0.126	0.139	0.132	0.117	0.13	0.121	0.11	0.106	0.125	0.12	0.695	0.708	0.719	0.728	0.663	0.662	0.45	0.433	0.435	0.453	0.375	0.428	0.107
21:00:00	0.996	1.024	0.966	1.061	0.964	0.96	0.805	0.863	0.888	0.848	0.797	0.676	0.126	0.122	0.106	0.125	0.118	0.108	0.141	0.188	0.183	0.173	0.157	0.167	0.13	0.13	0.125	0.14	0.131	0.119	0.131	0.122	0.111	0.106	0.125	0.122	0.724	0.724	0.716	0.742	0.69	0.683	0.455	0.441	0.452	0.469	0.393	0.44	0.107
21:30:00	1.027	1.052	0.996	1.079	1.008	0.989	0.838	0.88	0.928	0.863	0.83	0.71	0.126	0.118	0.105	0.126	0.117	0.108	0.136	0.187	0.182	0.162	0.155	0.169	0.132	0.128	0.123	0.14	0.128	0.116	0.132	0.125	0.113	0.106	0.126	0.119	0.749	0.736	0.737	0.761	0.702	0.694	0.47	0.458	0.45	0.481	0.403	0.443	0.107
22:00:00	1.052	1.069	1.031	1.1	1.039	1.024	0.863	0.912	0.954	0.891	0.865	0.745	0.13	0.116	0.105	0.12	0.119	0.108	0.132	0.185	0.185	0.164	0.152	0.169	0.131	0.124	0.124	0.139	0.132	0.116	0.134	0.128	0.11	0.106	0.128	0.122	0.774	0.758	0.766	0.79	0.723	0.71	0.482	0.464	0.457	0.489	0.416	0.443	0.107
22:30:00	1.077	1.099	1.065	1.111	1.073	1.059	0.892	0.944	0.974	0.907	0.899	0.775	0.133	0.112	0.106	0.125	0.115	0.107	0.13	0.181	0.184	0.168	0.15	0.168	0.129	0.126	0.124	0.14	0.136	0.117	0.131	0.126	0.111	0.106	0.129	0.119	0.79	0.781	0.775	0.811	0.747	0.737	0.506	0.477	0.469	0.506	0.425	0.449	0.107
23:00:00	1.101	1.117	1.104	1.134	1.124	1.092	0.92	0.988	0.991	0.933	0.93	0.813	0.136	0.117	0.108	0.125	0.114	0.107	0.126	0.186	0.187	0.171	0.148	0.178	0.134	0.129	0.126	0.14	0.134	0.119	0.132	0.128	0.11	0.106	0.128	0.122	0.806	0.793	0.796	0.832	0.767	0.759	0.515	0.484	0.488	0.522	0.44	0.453	0.108
23:30:00	1.136	1.154	1.142	1.164	1.157	1.129	0.96	1.001	0.998	0.952	0.96	0.857	0.138	0.123	0.108	0.124	0.114	0.108	0.123	0.188	0.187	0.167	0.146	0.17	0.136	0.131	0.127	0.138	0.136	0.119	0.135	0.125	0.113	0.106	0.127	0.122	0.827	0.817	0.823	0.867	0.795	0.768	0.522	0.507	0.495	0.533	0.443	0.465	0.109
1 day, 0:00:00	1.16	1.188	1.183	1.19	1.198	1.159	0.984	1.041	1.031	0.977	0.996	0.885	0.136	0.12	0.107	0.126	0.116	0.108	0.121	0.174	0.19	0.167	0.143	0.17	0.134	0.139	0.129	0.142	0.135	0.116	0.135	0.124	0.113	0.106	0.13	0.124	0.855	0.838	0.83	0.892	0.81	0.789	0.537	0.516	0.505	0.548	0.455	0.471	0.11
1 day, 0:30:00	1.213	1.232	1.222	1.213	1.238	1.192	1.013	1.054	1.045	1.002	1.01	0.93	0.133	0.119	0.11	0.124	0.115	0.108	0.122	0.182	0.185	0.162	0.142	0.167	0.134	0.142	0.13	0.144	0.138	0.121	0.136	0.123	0.111	0.106	0.132	0.124	0.863	0.858	0.869	0.909	0.829	0.823	0.544	0.517	0.518	0.551	0.453	0.495	0.109
1 day, 1:00:00	1.2	1.2	1.202	1.207	1.243	1.225	1.043	1.085	1.067	1.029	1.046	0.969	0.137	0.115	0.11	0.126	0.114	0.108	0.128	0.183	0.188	0.166	0.141	0.162	0.134	0.144	0.132	0.142	0.135	0.12	0.133	0.128	0.114	0.106	0.128	0.123	0.893	0.872	0.896	0.933	0.859	0.84	0.552	0.523	0.529	0.551	0.471	0.503	0.109
1 day, 1:30:00	1.175	1.183	1.174	1.18	1.206	1.209	1.069	1.104	1.095	1.05	1.076	1.009	0.138	0.117	0.11	0.125	0.111	0.107	0.127	0.18	0.186	0.164	0.142	0.172	0.134	0.142	0.134	0.144	0.135	0.122	0.131	0.126	0.116	0.106	0.13	0.123	0.915	0.891	0.897	0.951	0.887	0.856	0.568	0.535	0.54	0.575	0.476	0.514	0.108
1 day, 2:00:00	1.148	1.159	1.152	1.154	1.18	1.18	1.108	1.115	1.122	1.073	1.099	1.043	0.141	0.125	0.111	0.126	0.108	0.107	0.13	0.165	0.183	0.17	0.14	0.17	0.134	0.142	0.137	0.146	0.134	0.124	0.13	0.128	0.117	0.106	0.13	0.125	0.933	0.92	0.919	0.968	0.918	0.882	0.574	0.549	0.532	0.586	0.487	0.514	0.108
1 day, 2:30:00	1.121	1.126	1.121	1.126	1.157	1.154	1.14	1.148	1.148	1.109	1.137	1.08	0.139	0.125	0.109	0.124	0.109	0.107	0.138	0.169	0.186	0.167	0.146	0.178	0.135	0.141	0.137	0.147	0.139	0.123	0.132	0.129	0.117	0.105	0.128	0.126	0.95	0.94	0.94	0.989	0.916	0.897	0.583	0.567	0.559	0.592	0.503	0.518	0.108
1 day, 3:00:00	1.085	1.11	1.105	1.109	1.127	1.127	1.166	1.183	1.176	1.137	1.157	1.123	0.141	0.124	0.108	0.125	0.108	0.107	0.14	0.177	0.189	0.171	0.15	0.177	0.14	0.143	0.136	0.148	0.138	0.123	0.129	0.127	0.113	0.106	0.126	0.13	0.97	0.951	0.971	0.996	0.943	0.915	0.591	0.57	0.563	0.591	0.507	0.539	0.108
1 day, 3:30:00	1.071	1.077	1.072	1.063	1.111	1.091	1.217	1.212	1.216	1.172	1.194	1.175	0.138	0.123	0.107	0.124	0.108	0.107	0.145	0.182	0.192	0.175	0.151	0.175	0.137	0.143	0.136	0.146	0.144	0.121	0.125	0.128	0.112	0.106	0.133	0.129	0.985	0.978	0.987	1.021	0.957	0.94	0.602	0.57	0.575	0.623	0.526	0.549	0.108
1 day, 4:00:00	1.052	1.063	1.057	1.052	1.087	1.087	1.249	1.24	1.238	1.229	1.256	1.236	0.135	0.123	0.107	0.123	0.109	0.107	0.153	0.181	0.193	0.181	0.156	0.182	0.14	0.147	0.136	0.145	0.14	0.12	0.122	0.129	0.115	0.106	0.132	0.132	1.001	0.987	0.998	1.034	0.992	0.963	0.602	0.582	0.586	0.624	0.527	0.558	0.108
1 day, 4:30:00	1.032	1.033	1.034	1.041	1.067	1.057	1.237	1.244	1.244	1.237	1.252	1.244	0.139	0.125	0.109	0.124	0.108	0.107	0.146	0.187	0.194	0.181	0.16	0.181	0.139	0.148	0.138	0.147	0.136	0.122	0.12	0.129	0.118	0.106	0.132	0.127	1.018	1.018	1.02	1.045	0.996	0.971	0.62	0.595	0.593	0.633	0.539	0.565	0.107
1 day, 5:00:00	1.009	1.018	1.012	1.024	1.046	1.039	1.215	1.224	1.213	1.23	1.225	1.209	0.139	0.122	0.11	0.126	0.108	0.106	0.155	0.185	0.194	0.182	0.16	0.187	0.136	0.15	0.137	0.144	0.136	0.122	0.124	0.127	0.123	0.106	0.135	0.129	1.042	1.031	1.033	1.056	1.013	0.992	0.628	0.601	0.599	0.645	0.558	0.581	0.108
1 day, 5:30:00	0.992	1.002	0.996	1.01	1.024	1.026	1.191	1.21	1.193	1.2	1.196	1.192	0.138	0.126	0.111	0.125	0.108	0.107	0.155	0.184	0.197	0.184	0.161	0.187	0.138	0.147	0.136	0.147	0.133	0.125	0.129	0.125	0.128	0.107	0.135	0.129	1.041	1.04	1.04	1.07	1.037	1.011	0.649	0.616	0.604	0.655	0.564	0.596	0.109
1 day, 6:00:00	0.978	0.985	0.97	0.988	1.006	1.008	1.175	1.164	1.169	1.181	1.181	1.164	0.142	0.127	0.114	0.127	0.111	0.106	0.163	0.192	0.192	0.183	0.164	0.187	0.14	0.144	0.135	0.147	0.14	0.128	0.13	0.127	0.13	0.107	0.134	0.128	1.054	1.057	1.053	1.072	1.051	1.029	0.65	0.625	0.61	0.667	0.579	0.606	0.11
1 day, 6:30:00	0.958	0.974	0.968	0.975	0.995	0.989	1.137	1.159	1.143	1.144	1.162	1.142	0.141	0.129	0.115	0.129	0.11	0.107	0.164	0.188	0.19	0.182	0.165	0.186	0.141	0.148	0.131	0.149	0.141	0.127	0.13	0.128	0.13	0.106	0.134	0.132	1.072	1.065	1.06	1.079	1.066	1.047	0.668	0.64	0.635	0.683	0.595	0.608	0.109
1 day, 7:00:00	0.952	0.957	0.947	0.962	0.976	0.973	1.123	1.125	1.124	1.132	1.133	1.113	0.14	0.127	0.115	0.13	0.112	0.106	0.164	0.188	0.194	0.177	0.167	0.183	0.139	0.149	0.135	0.148	0.14	0.126	0.133	0.131	0.13	0.107	0.131	0.134	1.067	1.07	1.067	1.078	1.071	1.053	0.678	0.652	0.643	0.693	0.593	0.63	0.108
1 day, 7:30:00	0.934	0.935	0.934	0.949	0.966	0.96	1.085	1.106	1.106	1.114	1.113	1.087	0.14	0.128	0.114	0.127	0.114	0.106	0.17	0.189	0.192	0.18	0.168	0.188	0.138	0.149	0.135	0.151	0.14	0.131	0.127	0.129	0.133	0.107	0.135	0.133	1.072	1.072	1.071	1.067	1.085	1.071	0.687	0.653	0.651	0.705	0.615	0.636	0.108
1 day, 8:00:00	0.917	0.929	0.918	0.934	0.949	0.946	1.082	1.093	1.073	1.092	1.09	1.077	0.14	0.131	0.115	0.126	0.113	0.106	0.181	0.19	0.191	0.174	0.169	0.181	0.137	0.144	0.137	0.149	0.145	0.128	0.133	0.131	0.133	0.107	0.136	0.13	1.072	1.075	1.064	1.05	1.097	1.071	0.706	0.676	0.667	0.711	0.612	0.656	0.109
1 day, 8:30:00	0.908	0.916	0.907	0.92	0.935	0.934	1.061	1.071	1.055	1.073	1.066	1.051	0.142	0.132	0.115	0.128	0.114	0.106	0.179	0.193	0.192	0.184	0.177	0.186	0.141	0.143	0.138	0.15	0.142	0.132	0.134	0.132	0.137	0.107	0.134	0.131	1.063	1.071	1.052	1.033	1.095	1.081	0.712	0.681	0.678	0.728	0.631	0.662	0.109
1 day, 9:00:00	0.895	0.906	0.898	0.912	0.928	0.921	1.038	1.046	1.035	1.054	1.052	1.029	0.144	0.13	0.116	0.126	0.115	0.106	0.18	0.192	0.196	0.181	0.185	0.192	0.143	0.148	0.137	0.149	0.138	0.136	0.136	0.132	0.136	0.11	0.131	0.133	1.041	1.048	1.038	1.022	1.086	1.086	0.726	0.701	0.687	0.748	0.645	0.677	0.108
1 day, 9:30:00	0.883	0.897	0.89	0.902	0.916	0.912	1.022	1.032	1.024	1.031	1.029	1.009	0.144	0.128	0.116	0.13	0.117	0.107	0.184	0.194	0.194	0.188	0.184	0.197	0.145	0.144	0.138	0.149	0.149	0.134	0.134	0.133	0.135	0.109	0.131	0.133	1.022	1.026	1.015	0.995	1.085	1.079	0.725	0.708	0.71	0.763	0.656	0.675	0.109
1 day, 10:00:00	0.873	0.883	0.873	0.892	0.902	0.9	1.002	1.013	1.005	1.018	1.012	0.997	0.146	0.13	0.118	0.13	0.118	0.107	0.188	0.197	0.193	0.182	0.18	0.201	0.142	0.145	0.138	0.152	0.15	0.136	0.129	0.134	0.135	0.11	0.133	0.133	1.004	1.007	0.993	0.98	1.072	1.078	0.742	0.726	0.717	0.761	0.654	0.705	0.11
1 day, 10:30:00	0.863	0.873	0.865	0.886	0.895	0.893	0.984	0.989	0.986	1.003	0.991	0.979	0.145	0.134	0.117	0.13	0.121	0.107	0.198	0.198	0.195	0.185	0.184	0.198	0.145	0.15	0.138	0.153	0.149	0.14	0.132	0.131	0.132	0.112	0.133	0.133	0.982	0.993	0.977	0.974	1.052	1.065	0.754	0.733	0.734	0.783	0.683	0.713	0.111
1 day, 11:00:00	0.855	0.867	0.853	0.872	0.885	0.876	0.971	0.981	0.968	0.982	0.977	0.968	0.145	0.133	0.119	0.129	0.121	0.107	0.197	0.199	0.197	0.197	0.184	0.197	0.145	0.148	0.138	0.153	0.153	0.139	0.128	0.134	0.133	0.112	0.134	0.132	0.966	0.97	0.962	0.964	1.034	1.044	0.765	0.755	0.736	0.801	0.693	0.728	0.112
1 day, 11:30:00	0.847	0.859	0.849	0.867	0.873	0.873	0.957	0.962	0.953	0.969	0.966	0.948	0.143	0.138	0.12	0.13	0.122	0.108	0.193	0.197	0.198	0.197	0.19	0.2	0.145	0.148	0.141	0.156	0.154	0.139	0.13	0.128	0.133	0.113	0.135	0.134	0.955	0.958	0.948	0.948	1.016	1.026	0.789	0.766	0.757	0.815	0.704	0.74	0.111
1 day, 12:00:00	0.838	0.852	0.837	0.858	0.871	0.861	0.943	0.941	0.937	0.951	0.949	0.937	0.145	0.134	0.123	0.131	0.12	0.107	0.197	0.2	0.199	0.197	0.19	0.196	0.146	0.15	0.142	0.157	0.154	0.137	0.126	0.132	0.138	0.114	0.137	0.134	0.938	0.945	0.934	0.934	0.998	1.004	0.799	0.778	0.762	0.82	0.727	0.754	0.111
1 day, 12:30:00	0.833	0.845	0.83	0.852	0.862	0.852	0.928	0.938	0.922	0.939	0.931	0.917	0.147	0.136	0.127	0.13	0.124	0.108	0.2	0.201	0.197	0.194	0.196	0.197	0.148	0.151	0.141	0.157	0.154	0.143	0.134	0.131	0.137	0.113	0.137	0.132	0.933	0.934	0.927	0.932	0.982	0.99	0.815	0.792	0.775	0.828	0.729	0.773	0.111
1 day, 13:00:00	0.825	0.838	0.825	0.847	0.852	0.845	0.916	0.927	0.913	0.93	0.919	0.912	0.147	0.14	0.13	0.129	0.124	0.108	0.195	0.203	0.201	0.2	0.198	0.201	0.147	0.151	0.142	0.156	0.155	0.142	0.132	0.131	0.141	0.115	0.139	0.134	0.922	0.926	0.917	0.926	0.969	0.978	0.826	0.803	0.803	0.838	0.747	0.773	0.112
1 day, 13:30:00	0.819	0.833	0.82	0.835	0.85	0.84	0.902	0.911	0.896	0.915	0.912	0.895	0.147	0.138	0.132	0.13	0.122	0.108	0.203	0.204	0.202	0.197	0.199	0.202	0.146	0.154	0.143	0.155	0.156	0.136	0.135	0.132	0.138	0.115	0.14	0.131	0.916	0.916	0.908	0.919	0.959	0.966	0.836	0.803	0.804	0.852	0.763	0.795	0.112
1 day, 14:00:00	0.813	0.825	0.817	0.831	0.846	0.836	0.894	0.896	0.89	0.898	0.893	0.882	0.147	0.139	0.137	0.13	0.124	0.108	0.204	0.202	0.198	0.203	0.2	0.198	0.148	0.154	0.143	0.156	0.152	0.137	0.136	0.133	0.137	0.114	0.142	0.124	0.909	0.911	0.904	0.919	0.951	0.952	0.854	0.837	0.822	0.868	0.767	0.805	0.112
1 day, 14:30:00	0.809	0.817	0.808	0.824	0.836	0.828	0.873	0.885	0.876	0.887	0.884	0.874	0.149	0.141	0.134	0.133	0.128	0.109	0.199	0.202	0.199	0.207	0.195	0.199	0.148	0.156	0.145	0.155	0.153	0.14	0.132	0.133	0.135	0.115	0.138	0.127	0.903	0.902	0.898	0.913	0.947	0.944	0.861	0.846	0.826	0.886	0.776	0.814	0.113
1 day, 15:00:00	0.809	0.811	0.803	0.815	0.835	0.822	0.869	0.877	0.873	0.881	0.876	0.862	0.148	0.143	0.138	0.132	0.129	0.109	0.204	0.204	0.202	0.198	0.202	0.199	0.149	0.156	0.146	0.154	0.154	0.141	0.135	0.137	0.141	0.118	0.138	0.132	0.901	0.899	0.891	0.906	0.936	0.935	0.876	0.861	0.842	0.902	0.785	0.819	0.115
1 day, 15:30:00	0.798	0.812	0.802	0.813	0.826	0.814	0.861	0.866	0.857	0.873	0.866	0.854	0.149	0.144	0.137	0.132	0.128	0.109	0.207	0.2	0.198	0.198	0.201	0.201	0.15	0.157	0.148	0.156	0.154	0.143	0.138	0.134	0.14	0.119	0.142	0.133	0.896	0.896	0.891	0.907	0.93	0.927	0.883	0.86	0.859	0.907	0.809	0.837	0.115
1 day, 16:00:00	0.794	0.799	0.798	0.808	0.816	0.81	0.851	0.86	0.848	0.862	0.857	0.845	0.151	0.142	0.14	0.136	0.126	0.109	0.211	0.199	0.2	0.206	0.204	0.203	0.151	0.156	0.151	0.156	0.151	0.144	0.135	0.134	0.14	0.119	0.143	0.132	0.894	0.895	0.884	0.901	0.925	0.92	0.901	0.873	0.867	0.921	0.821	0.837	0.116
1 day, 16:30:00	0.785	0.801	0.787	0.805	0.813	0.805	0.84	0.851	0.841	0.855	0.848	0.836	0.151	0.144	0.141	0.136	0.123	0.108	0.206	0.198	0.203	0.203	0.205	0.201	0.151	0.159	0.15	0.155	0.149	0.147	0.134	0.136	0.142	0.126	0.145	0.132	0.889	0.89	0.881	0.901	0.922	0.917	0.906	0.899	0.879	0.93	0.831	0.864	0.116
1 day, 17:00:00	0.784	0.794	0.784	0.798	0.808	0.8	0.833	0.84	0.831	0.845	0.845	0.83	0.15	0.142	0.142	0.135	0.122	0.109	0.204	0.201	0.2	0.204	0.204	0.204	0.151	0.159	0.15	0.155	0.155	0.149	0.136	0.131	0.141	0.124	0.145	0.132	0.884	0.888	0.878	0.895	0.918	0.91	0.921	0.9	0.89	0.933	0.844	0.872	0.117
1 day, 17:30:00	0.783	0.789	0.778	0.793	0.801	0.796	0.827	0.835	0.829	0.844	0.831	0.826	0.151	0.146	0.14	0.137	0.124	0.11	0.21	0.203	0.204	0.206	0.206	0.203	0.152	0.158	0.152	0.153	0.156	0.151	0.138	0.134	0.142	0.124	0.148	0.137	0.881	0.885	0.875	0.89	0.914	0.905	0.93	0.918	0.907	0.949	0.853	0.879	0.117
1 day, 18:00:00	0.772	0.785	0.777	0.791	0.8	0.791	0.819	0.827	0.818	0.829	0.826	0.813	0.151	0.145	0.143	0.139	0.126	0.112	0.21	0.205	0.202	0.209	0.203	0.206	0.153	0.158	0.151	0.153	0.156	0.152	0.13	0.137	0.139	0.122	0.144	0.134	0.88	0.882	0.872	0.893	0.913	0.903	0.943	0.931	0.908	0.963	0.865	0.885	0.12
1 day, 18:30:00	0.772	0.779	0.768	0.787	0.797	0.786	0.812	0.826	0.81	0.828	0.82	0.809	0.151	0.144	0.144	0.137	0.128	0.113	0.21	0.204	0.201	0.206	0.207	0.204	0.155	0.158	0.152	0.158	0.159	0.151	0.132	0.134	0.135	0.125	0.148	0.135	0.878	0.876	0.871	0.886	0.905	0.901	0.952	0.93	0.918	0.963	0.873	0.896	0.123
1 day, 19:00:00	0.767	0.776	0.767	0.781	0.793	0.782	0.806	0.814	0.808	0.82	0.813	0.805	0.151	0.146	0.142	0.135	0.127	0.116	0.205	0.203	0.204	0.206	0.206	0.205	0.155	0.16	0.154	0.158	0.156	0.151	0.134	0.131	0.14	0.128	0.144	0.133	0.868	0.877	0.865	0.882	0.904	0.899	0.956	0.935	0.921	0.977	0.878	0.903	0.124
1 day, 19:30:00	0.758	0.771	0.76	0.776	0.787	0.78	0.805	0.808	0.803	0.815	0.811	0.799	0.15	0.148	0.143	0.137	0.126	0.116	0.203	0.203	0.201	0.209	0.204	0.203	0.154	0.16	0.155	0.159	0.159	0.151	0.134	0.133	0.137	0.128	0.139	0.134	0.87	0.872	0.864	0.878	0.9	0.893	0.969	0.951	0.938	0.98	0.882	0.909	0.125
1 day, 20:00:00	0.757	0.765	0.754	0.773	0.78	0.773	0.796	0.803	0.792	0.809	0.805	0.793	0.15	0.147	0.143	0.138	0.124	0.117	0.204	0.204	0.203	0.205	0.204	0.205	0.155	0.162	0.154	0.157	0.159	0.155	0.137	0.128	0.14	0.127	0.136	0.131	0.866	0.866	0.856	0.872	0.894	0.893	0.979	0.961	0.942	0.986	0.89	0.922	0.126
1 day, 20:30:00	0.753	0.767	0.751	0.769	0.778	0.769	0.79	0.799	0.789	0.808	0.798	0.788	0.149	0.148	0.144	0.139	0.125	0.115	0.206	0.207	0.199	0.203	0.207	0.208	0.15	0.162	0.159	0.158	0.159	0.154	0.141	0.131	0.14	0.129	0.143	0.139	0.861	0.863	0.856	0.868	0.904	0.888	0.978	0.987	0.954	0.996	0.915	0.941	0.125
1 day, 21:00:00	0.748	0.76	0.75	0.768	0.778	0.764	0.781	0.793	0.789	0.803	0.792	0.785	0.152	0.148	0.144	0.141	0.126	0.119	0.206	0.207	0.202	0.208	0.206	0.206	0.155	0.163	0.159	0.159	0.159	0.153	0.14	0.133	0.138	0.13	0.15	0.133	0.857	0.861	0.851	0.863	0.894	0.887	0.99	0.98	0.962	1.008	0.913	0.947	0.127
1 day, 21:30:00	0.746	0.758	0.75	0.758	0.771	0.762	0.781	0.788	0.782	0.797	0.789	0.782	0.154	0.15	0.146	0.141	0.129	0.118	0.209	0.206	0.207	0.207	0.21	0.204	0.155	0.163	0.162	0.16	0.161	0.154	0.143	0.131	0.141	0.131	0.153	0.14	0.854	0.854	0.845	0.863	0.894	0.881	1.002	0.988	0.971	1.006	0.917	0.959	0.133
1 day, 22:00:00	0.741	0.751	0.744	0.757	0.764	0.755	0.778	0.788	0.778	0.791	0.785	0.775	0.155	0.15	0.148	0.141	0.129	0.119	0.207	0.204	0.204	0.208	0.206	0.207	0.157	0.164	0.162	0.159	0.16	0.155	0.139	0.131	0.141	0.132	0.154	0.137	0.852	0.852	0.843	0.856	0.89	0.875	1.008	0.994	0.97	1.013	0.927	0.966	0.131
1 day, 22:30:00	0.739	0.747	0.738	0.752	0.762	0.755	0.775	0.778	0.773	0.791	0.78	0.77	0.154	0.148	0.151	0.141	0.131	0.118	0.211	0.21	0.206	0.205	0.206	0.208	0.156	0.161	0.161	0.158	0.16	0.158	0.14	0.136	0.139	0.134	0.154	0.14	0.847	0.848	0.838	0.855	0.883	0.869	1.012	1.003	0.982	1.024	0.938	0.977	0.134
1 day, 23:00:00	0.735	0.744	0.733	0.746	0.755	0.75	0.768	0.771	0.767	0.785	0.777	0.766	0.154	0.149	0.152	0.144	0.132	0.118	0.209	0.207	0.206	0.21	0.208	0.206	0.157	0.165	0.162	0.16	0.161	0.157	0.137	0.139	0.143	0.134	0.151	0.137	0.841	0.844	0.834	0.846	0.878	0.869	1.016	1.002	0.993	1.029	0.944	0.975	0.136
1 day, 23:30:00	0.726	0.739	0.73	0.745	0.756	0.745	0.763	0.77	0.762	0.779	0.773	0.766	0.155	0.15	0.152	0.146	0.135	0.12	0.207	0.207	0.204	0.213	0.206	0.209	0.157	0.164	0.162	0.159	0.162	0.158	0.143	0.144	0.141	0.13	0.148	0.139	0.836	0.842	0.826	0.839	0.87	0.867	1.022	1.006	0.996	1.036	0.961	0.984	0.139
2 days, 0:00:00	0.731	0.739	0.73	0.74	0.748	0.738	0.762	0.765	0.756	0.775	0.771	0.759	0.155	0.148	0.152	0.146	0.14	0.122	0.205	0.206	0.206	0.211	0.208	0.207	0.155	0.161	0.161	0.16	0.162	0.159	0.138	0.14	0.139	0.134	0.146	0.14	0.831	0.834	0.826	0.835	0.873	0.861	1.029	1.02	1.006	1.036	0.961	0.989	0.137
2 days, 0:30:00	0.724	0.732	0.727	0.737	0.745	0.737	0.755	0.763	0.753	0.769	0.763	0.759	0.157	0.149	0.154	0.149	0.141	0.122	0.204	0.206	0.205	0.209	0.212	0.21	0.158	0.163	0.165	0.161	0.163	0.161	0.138	0.142	0.14	0.131	0.145	0.139	0.826	0.831	0.817	0.83	0.873	0.857	1.033	1.019	1.027	1.034	0.965	0.992	0.141
2 days, 1:00:00	0.721	0.735	0.724	0.736	0.74	0.733	0.751	0.76	0.749	0.767	0.76	0.749	0.155	0.151	0.154	0.151	0.144	0.123	0.206	0.206	0.205	0.208	0.207	0.207	0.158	0.163	0.164	0.161	0.163	0.158	0.138	0.142	0.143	0.124	0.148	0.141	0.822	0.828	0.815	0.825	0.86	0.852	1.044	1.021	1.029	1.032	0.985	0.999	0.142
2 days, 1:29:54	0.716	0.726	0.72	0.728	0.742	0.734	0.749	0.755	0.745	0.763	0.756	0.748	0.157	0.153	0.155	0.153	0.145	0.125	0.205	0.21	0.207	0.209	0.207	0.209	0.158	0.164	0.166	0.16	0.163	0.16	0.139	0.136	0.144	0.131	0.148	0.137	0.818	0.819	0.811	0.822	0.856	0.847	1.038	1.024	1.025	1.029	0.976	1.007	0.144
2 days, 2:00:00	0.715	0.72	0.717	0.729	0.74	0.733	0.747	0.753	0.742	0.757	0.753	0.744	0.157	0.155	0.155	0.153	0.149	0.129	0.205	0.209	0.207	0.207	0.207	0.204	0.158	0.163	0.165	0.162	0.165	0.163	0.141	0.142	0.145	0.136	0.146	0.132	0.813	0.815	0.808	0.817	0.848	0.843	1.045	1.022	1.026	1.024	0.993	1.011	0.147
2 days, 2:30:00	0.712	0.725	0.713	0.725	0.739	0.728	0.74	0.748	0.743	0.759	0.75	0.739	0.157	0.155	0.159	0.154	0.147	0.131	0.207	0.207	0.208	0.208	0.207	0.202	0.16	0.166	0.165	0.162	0.165	0.164	0.139	0.14	0.143	0.14	0.144	0.136	0.81	0.81	0.803	0.809	0.846	0.838	1.044	1.026	1.028	1.021	0.986	1.005	0.149
2 days, 3:00:00	0.711	0.716	0.714	0.723	0.731	0.726	0.737	0.741	0.738	0.753	0.746	0.737	0.159	0.157	0.158	0.153	0.148	0.135	0.205	0.209	0.208	0.205	0.205	0.203	0.158	0.166	0.165	0.164	0.165	0.164	0.136	0.141	0.143	0.142	0.149	0.138	0.805	0.809	0.798	0.808	0.837	0.833	1.037	1.024	1.022	1.011	0.999	1.007	0.149
2 days, 3:30:00	0.709	0.715	0.707	0.721	0.732	0.72	0.734	0.74	0.736	0.749	0.742	0.734	0.16	0.157	0.159	0.157	0.147	0.138	0.202	0.208	0.206	0.208	0.207	0.206	0.161	0.168	0.166	0.162	0.166	0.164	0.135	0.146	0.147	0.146	0.148	0.14	0.801	0.803	0.795	0.805	0.835	0.829	1.03	1.02	1.01	1.004	1.004	1.008	0.149
2 days, 4:00:00	0.705	0.717	0.708	0.718	0.725	0.721	0.729	0.736	0.73	0.749	0.739	0.731	0.159	0.157	0.159	0.155	0.152	0.143	0.204	0.206	0.207	0.211	0.204	0.204	0.163	0.167	0.163	0.164	0.165	0.166	0.137	0.147	0.144	0.146	0.153	0.135	0.794	0.795	0.788	0.797	0.834	0.826	1.02	1.011	1	0.995	0.997	1.006	0.151
2 days, 4:30:00	0.704	0.711	0.704	0.718	0.723	0.713	0.726	0.732	0.727	0.743	0.735	0.729	0.161	0.159	0.159	0.155	0.153	0.145	0.205	0.204	0.205	0.206	0.203	0.206	0.162	0.165	0.164	0.165	0.167	0.166	0.136	0.142	0.144	0.149	0.154	0.14	0.79	0.793	0.785	0.796	0.825	0.821	1.013	1	0.993	0.991	1.004	0.995	0.153
2 days, 5:00:00	0.699	0.712	0.705	0.714	0.725	0.715	0.726	0.732	0.728	0.74	0.731	0.723	0.159	0.157	0.157	0.158	0.155	0.142	0.207	0.205	0.208	0.205	0.203	0.209	0.163	0.165	0.168	0.166	0.168	0.167	0.138	0.144	0.144	0.148	0.153	0.144	0.786	0.788	0.779	0.791	0.821	0.816	1.004	0.99	0.983	0.987	1.011	0.995	0.15
2 days, 5:30:00	0.701	0.71	0.701	0.712	0.72	0.715	0.724	0.73	0.718	0.737	0.731	0.723	0.16	0.157	0.16	0.162	0.156	0.144	0.207	0.204	0.206	0.205	0.206	0.207	0.163	0.167	0.168	0.164	0.165	0.167	0.14	0.145	0.147	0.15	0.149	0.142	0.781	0.785	0.774	0.788	0.813	0.811	0.998	0.985	0.976	0.982	1.008	0.991	0.152
2 days, 6:00:00	0.697	0.708	0.705	0.714	0.722	0.712	0.721	0.726	0.717	0.736	0.728	0.726	0.162	0.161	0.161	0.162	0.157	0.145	0.205	0.207	0.207	0.208	0.207	0.204	0.163	0.169	0.166	0.166	0.165	0.167	0.139	0.138	0.148	0.149	0.152	0.143	0.779	0.783	0.773	0.784	0.809	0.807	0.991	0.974	0.968	0.975	1.006	0.982	0.151
2 days, 6:30:00	0.698	0.705	0.696	0.71	0.72	0.709	0.717	0.722	0.718	0.731	0.725	0.72	0.159	0.162	0.16	0.16	0.153	0.149	0.204	0.206	0.204	0.208	0.205	0.206	0.163	0.166	0.167	0.166	0.166	0.168	0.142	0.143	0.143	0.149	0.152	0.144	0.774	0.776	0.77	0.78	0.806	0.802	0.983	0.97	0.96	0.971	1	0.98	0.151
2 days, 7:00:00	0.694	0.708	0.697	0.709	0.716	0.717	0.717	0.721	0.716	0.736	0.724	0.714	0.162	0.164	0.16	0.16	0.158	0.151	0.204	0.206	0.205	0.207	0.204	0.204	0.163	0.17	0.166	0.166	0.168	0.169	0.141	0.142	0.146	0.147	0.149	0.148	0.771	0.776	0.766	0.778	0.799	0.8	0.978	0.967	0.955	0.964	0.997	0.969	0.154
2 days, 7:30:00	0.691	0.705	0.703	0.706	0.717	0.708	0.714	0.721	0.714	0.727	0.724	0.713	0.162	0.162	0.162	0.162	0.159	0.148	0.202	0.205	0.208	0.209	0.207	0.208	0.162	0.169	0.165	0.165	0.167	0.168	0.138	0.141	0.148	0.142	0.156	0.148	0.768	0.773	0.759	0.778	0.802	0.794	0.971	0.959	0.947	0.959	0.99	0.962	0.155
2 days, 8:00:00	0.695	0.704	0.694	0.708	0.714	0.705	0.714	0.718	0.71	0.724	0.72	0.713	0.163	0.164	0.159	0.163	0.16	0.145	0.202	0.207	0.203	0.204	0.203	0.206	0.166	0.169	0.168	0.167	0.169	0.168	0.138	0.138	0.147	0.143	0.155	0.149	0.764	0.769	0.754	0.776	0.798	0.792	0.966	0.954	0.944	0.953	0.982	0.957	0.155
2 days, 8:30:00	0.691	0.701	0.694	0.707	0.715	0.703	0.712	0.718	0.712	0.727	0.722	0.709	0.166	0.166	0.159	0.163	0.162	0.148	0.202	0.208	0.207	0.202	0.206	0.207	0.165	0.167	0.167	0.167	0.169	0.17	0.142	0.145	0.147	0.145	0.159	0.145	0.757	0.762	0.757	0.77	0.797	0.787	0.96	0.947	0.936	0.949	0.974	0.953	0.157
2 days, 9:00:00	0.69	0.702	0.691	0.704	0.715	0.707	0.709	0.715	0.708	0.728	0.716	0.709	0.165	0.165	0.16	0.166	0.162	0.143	0.201	0.206	0.202	0.202	0.204	0.206	0.166	0.169	0.168	0.168	0.168	0.171	0.143	0.147	0.143	0.144	0.161	0.148	0.754	0.76	0.752	0.773	0.789	0.783	0.955	0.942	0.939	0.943	0.969	0.945	0.157
2 days, 9:30:00	0.687	0.7	0.693	0.702	0.716	0.704	0.711	0.712	0.707	0.723	0.718	0.71	0.166	0.164	0.16	0.164	0.162	0.15	0.203	0.209	0.206	0.203	0.208	0.206	0.165	0.171	0.168	0.17	0.17	0.168	0.145	0.147	0.149	0.151	0.159	0.148	0.756	0.758	0.75	0.767	0.786	0.78	0.952	0.935	0.929	0.94	0.966	0.942	0.157
2 days, 10:00:00	0.688	0.697	0.691	0.702	0.71	0.703	0.706	0.716	0.707	0.721	0.716	0.706	0.165	0.166	0.161	0.164	0.156	0.152	0.202	0.207	0.204	0.207	0.205	0.206	0.165	0.169	0.166	0.164	0.167	0.168	0.143	0.146	0.154	0.146	0.156	0.15	0.754	0.753	0.744	0.763	0.785	0.779	0.947	0.93	0.931	0.935	0.954	0.938	0.156
2 days, 10:30:00	0.685	0.694	0.692	0.702	0.71	0.701	0.71	0.713	0.703	0.722	0.714	0.709	0.164	0.165	0.162	0.164	0.155	0.153	0.203	0.209	0.205	0.205	0.203	0.206	0.165	0.168	0.166	0.168	0.169	0.17	0.143	0.144	0.15	0.144	0.159	0.15	0.749	0.752	0.745	0.762	0.778	0.772	0.941	0.929	0.919	0.932	0.951	0.931	0.155
2 days, 11:00:00	0.687	0.694	0.687	0.699	0.707	0.699	0.705	0.712	0.706	0.723	0.714	0.708	0.166	0.167	0.164	0.166	0.162	0.158	0.202	0.209	0.205	0.206	0.201	0.206	0.165	0.169	0.167	0.169	0.169	0.172	0.144	0.146	0.155	0.148	0.156	0.145	0.747	0.747	0.743	0.758	0.777	0.773	0.936	0.921	0.915	0.924	0.941	0.926	0.159
2 days, 11:30:00	0.689	0.693	0.687	0.698	0.708	0.699	0.704	0.707	0.703	0.717	0.71	0.706	0.166	0.166	0.163	0.165	0.161	0.16	0.202	0.209	0.205	0.202	0.201	0.207	0.166	0.169	0.168	0.168	0.168	0.17	0.145	0.146	0.148	0.149	0.157	0.146	0.744	0.748	0.735	0.758	0.777	0.766	0.93	0.917	0.911	0.92	0.937	0.922	0.157
2 days, 12:00:00	0.684	0.694	0.683	0.698	0.709	0.7	0.705	0.708	0.702	0.717	0.709	0.706	0.165	0.169	0.164	0.165	0.158	0.156	0.201	0.207	0.204	0.203	0.206	0.207	0.164	0.17	0.169	0.169	0.167	0.17	0.142	0.146	0.15	0.15	0.155	0.14	0.742	0.745	0.734	0.756	0.778	0.768	0.927	0.912	0.907	0.914	0.931	0.918	0.16
B. uniformis CL03T12C37 WT::p_compPartial1/2/3/4
	p_compPartial1	p_compPartial1	p_compPartial1	p_compPartial1	p_compPartial1	p_compPartial1	p_compPartial1	p_compPartial1	p_compPartial1	p_compPartial1	p_compPartial1	p_compPartial1	p_compPartial1	p_compPartial1	p_compPartial1	p_compPartial1	p_compPartial1	p_compPartial1	p_compPartial2	p_compPartial2	p_compPartial2	p_compPartial2	p_compPartial2	p_compPartial2	p_compPartial2	p_compPartial2	p_compPartial2	p_compPartial2	p_compPartial2	p_compPartial2	p_compPartial2	p_compPartial2	p_compPartial2	p_compPartial2	p_compPartial2	p_compPartial2	p_compPartial3	p_compPartial3	p_compPartial3	p_compPartial3	p_compPartial3	p_compPartial3	p_compPartial3	p_compPartial3	p_compPartial3	p_compPartial3	p_compPartial3	p_compPartial3	p_compPartial3
Time	3'-SL bio1 tech1	3'-SL bio1 tech2	3'-SL bio1 tech3	3'-SL bio2 tech1	3'-SL bio2 tech2	3'-SL bio2 tech3	6'-SL bio1 tech1	6'-SL bio1 tech2	6'-SL bio1 tech3	6'-SL bio2 tech1	6'-SL bio2 tech2	6'-SL bio2 tech3	no_carb bio1 tech1	no_carb bio1 tech2	no_carb bio1 tech3	no_carb bio2 tech1	no_carb bio2 tech2	no_carb bio2 tech3	3'-SL bio1 tech1	3'-SL bio1 tech2	3'-SL bio1 tech3	3'-SL bio2 tech1	3'-SL bio2 tech2	3'-SL bio2 tech3	6'-SL bio1 tech1	6'-SL bio1 tech2	6'-SL bio1 tech3	6'-SL bio2 tech1	6'-SL bio2 tech2	6'-SL bio2 tech3	no_carb bio1 tech1	no_carb bio1 tech2	no_carb bio1 tech3	no_carb bio2 tech1	no_carb bio2 tech2	no_carb bio2 tech3	3'-SL bio1 tech1	3'-SL bio1 tech2	3'-SL bio1 tech3	3'-SL bio2 tech1	3'-SL bio2 tech2	3'-SL bio2 tech3	6'-SL bio1 tech1	6'-SL bio1 tech2	6'-SL bio1 tech3	6'-SL bio2 tech1	6'-SL bio2 tech2	6'-SL bio2 tech3	no_carb bio1 tech1
00:00:00	0.105	0.107	0.112	0.112	0.106	0.115	0.105	0.104	0.11	0.116	0.114	0.109	0.104	0.109	0.114	0.12	0.11	0.11	0.107	0.11	0.109	0.11	0.119	0.115	0.106	0.109	0.109	0.112	0.106	0.111	0.107	0.106	0.106	0.111	0.107	0.116	0.112	0.107	0.105	0.114	0.107	0.115	0.104	0.107	0.114	0.107	0.112	0.108	0.109
00:30:00	0.106	0.107	0.111	0.111	0.106	0.114	0.106	0.104	0.111	0.115	0.113	0.109	0.104	0.111	0.113	0.121	0.11	0.109	0.107	0.109	0.109	0.111	0.118	0.115	0.106	0.109	0.109	0.112	0.106	0.112	0.107	0.106	0.107	0.111	0.107	0.114	0.113	0.106	0.106	0.114	0.106	0.115	0.104	0.107	0.113	0.107	0.112	0.108	0.109
01:00:00	0.106	0.107	0.111	0.111	0.106	0.114	0.107	0.105	0.111	0.115	0.113	0.109	0.104	0.111	0.113	0.12	0.109	0.109	0.107	0.109	0.109	0.111	0.117	0.115	0.106	0.109	0.109	0.112	0.107	0.112	0.108	0.106	0.107	0.111	0.107	0.114	0.113	0.107	0.107	0.114	0.106	0.115	0.105	0.108	0.113	0.108	0.113	0.109	0.109
01:30:00	0.107	0.107	0.112	0.112	0.106	0.114	0.107	0.105	0.112	0.115	0.113	0.11	0.104	0.111	0.114	0.12	0.11	0.11	0.108	0.109	0.11	0.111	0.117	0.115	0.107	0.11	0.11	0.112	0.107	0.113	0.108	0.107	0.107	0.111	0.107	0.114	0.114	0.108	0.108	0.115	0.107	0.116	0.105	0.109	0.114	0.108	0.113	0.109	0.11
02:00:00	0.107	0.108	0.112	0.112	0.107	0.115	0.108	0.106	0.113	0.116	0.114	0.11	0.105	0.112	0.115	0.121	0.11	0.11	0.108	0.11	0.111	0.112	0.118	0.116	0.107	0.11	0.11	0.112	0.108	0.113	0.109	0.108	0.108	0.112	0.108	0.115	0.115	0.11	0.11	0.115	0.108	0.117	0.107	0.11	0.115	0.109	0.114	0.11	0.111
02:30:00	0.108	0.11	0.113	0.113	0.108	0.116	0.108	0.107	0.114	0.116	0.114	0.111	0.106	0.113	0.115	0.121	0.111	0.11	0.109	0.111	0.112	0.112	0.118	0.117	0.108	0.111	0.111	0.113	0.108	0.115	0.11	0.108	0.109	0.112	0.109	0.115	0.116	0.111	0.111	0.116	0.109	0.118	0.108	0.111	0.116	0.109	0.115	0.111	0.112
03:00:00	0.11	0.111	0.114	0.114	0.109	0.117	0.11	0.108	0.115	0.117	0.115	0.112	0.107	0.113	0.116	0.12	0.111	0.111	0.111	0.113	0.114	0.113	0.119	0.118	0.109	0.113	0.113	0.114	0.11	0.116	0.111	0.109	0.11	0.113	0.11	0.116	0.118	0.113	0.114	0.117	0.111	0.12	0.109	0.112	0.118	0.11	0.117	0.113	0.114
03:30:00	0.111	0.114	0.116	0.115	0.111	0.119	0.111	0.11	0.116	0.118	0.116	0.113	0.108	0.114	0.117	0.121	0.112	0.112	0.112	0.115	0.116	0.114	0.12	0.12	0.11	0.114	0.114	0.115	0.112	0.117	0.112	0.11	0.111	0.114	0.111	0.117	0.12	0.116	0.116	0.119	0.113	0.122	0.111	0.115	0.121	0.111	0.119	0.116	0.115
04:00:00	0.113	0.115	0.118	0.117	0.112	0.121	0.112	0.111	0.118	0.119	0.117	0.115	0.108	0.114	0.117	0.12	0.113	0.112	0.114	0.116	0.118	0.116	0.121	0.122	0.111	0.115	0.115	0.117	0.114	0.119	0.113	0.111	0.112	0.115	0.111	0.117	0.122	0.118	0.118	0.12	0.116	0.124	0.113	0.117	0.123	0.113	0.121	0.118	0.116
04:30:00	0.114	0.117	0.119	0.118	0.114	0.123	0.113	0.112	0.119	0.12	0.119	0.116	0.109	0.116	0.118	0.121	0.114	0.113	0.115	0.118	0.119	0.117	0.123	0.123	0.113	0.116	0.116	0.118	0.115	0.12	0.114	0.112	0.113	0.115	0.112	0.118	0.124	0.12	0.12	0.122	0.118	0.127	0.114	0.118	0.125	0.114	0.122	0.12	0.118
05:00:00	0.115	0.118	0.12	0.119	0.115	0.124	0.114	0.114	0.121	0.121	0.119	0.117	0.111	0.116	0.12	0.122	0.115	0.113	0.117	0.119	0.121	0.119	0.124	0.125	0.114	0.118	0.117	0.119	0.117	0.121	0.116	0.113	0.114	0.116	0.113	0.119	0.126	0.122	0.123	0.123	0.119	0.129	0.116	0.12	0.128	0.116	0.124	0.123	0.119
05:30:00	0.117	0.12	0.122	0.12	0.116	0.126	0.115	0.115	0.121	0.121	0.12	0.118	0.112	0.117	0.12	0.123	0.116	0.114	0.117	0.12	0.123	0.12	0.125	0.127	0.115	0.12	0.118	0.12	0.119	0.123	0.117	0.114	0.116	0.117	0.114	0.12	0.128	0.124	0.125	0.125	0.121	0.131	0.118	0.122	0.13	0.117	0.126	0.125	0.12
06:00:00	0.118	0.121	0.123	0.12	0.117	0.128	0.116	0.116	0.122	0.122	0.121	0.119	0.113	0.117	0.121	0.123	0.117	0.114	0.118	0.121	0.124	0.121	0.126	0.13	0.116	0.123	0.119	0.121	0.12	0.124	0.119	0.114	0.116	0.118	0.115	0.12	0.13	0.127	0.127	0.126	0.123	0.134	0.119	0.123	0.132	0.118	0.128	0.128	0.122
06:30:00	0.119	0.123	0.124	0.122	0.119	0.13	0.117	0.117	0.124	0.123	0.123	0.12	0.114	0.119	0.122	0.124	0.118	0.115	0.119	0.122	0.126	0.122	0.127	0.133	0.117	0.125	0.121	0.122	0.122	0.125	0.121	0.115	0.118	0.119	0.116	0.121	0.132	0.129	0.131	0.128	0.127	0.138	0.121	0.126	0.134	0.12	0.131	0.131	0.123
07:00:00	0.121	0.125	0.126	0.123	0.12	0.132	0.118	0.118	0.126	0.124	0.124	0.121	0.115	0.12	0.123	0.125	0.118	0.116	0.12	0.124	0.128	0.123	0.128	0.134	0.119	0.127	0.121	0.122	0.123	0.127	0.123	0.116	0.119	0.12	0.117	0.122	0.134	0.132	0.135	0.13	0.13	0.141	0.123	0.128	0.136	0.122	0.133	0.133	0.124
07:30:00	0.122	0.127	0.128	0.125	0.121	0.133	0.119	0.12	0.128	0.124	0.125	0.123	0.116	0.121	0.124	0.126	0.119	0.117	0.121	0.125	0.13	0.125	0.129	0.134	0.121	0.129	0.122	0.123	0.125	0.128	0.124	0.117	0.121	0.121	0.118	0.122	0.136	0.134	0.137	0.132	0.13	0.144	0.125	0.13	0.139	0.124	0.136	0.135	0.126
08:00:00	0.124	0.129	0.129	0.126	0.123	0.136	0.12	0.121	0.129	0.126	0.126	0.124	0.117	0.121	0.125	0.127	0.12	0.117	0.123	0.127	0.132	0.126	0.13	0.137	0.123	0.131	0.124	0.124	0.126	0.13	0.126	0.118	0.122	0.122	0.12	0.123	0.139	0.137	0.14	0.134	0.133	0.148	0.127	0.132	0.141	0.126	0.139	0.138	0.127
08:30:00	0.126	0.131	0.131	0.128	0.125	0.139	0.122	0.123	0.131	0.127	0.128	0.126	0.118	0.122	0.126	0.127	0.121	0.118	0.124	0.128	0.135	0.128	0.132	0.141	0.125	0.133	0.125	0.125	0.128	0.131	0.128	0.12	0.123	0.123	0.121	0.124	0.141	0.14	0.139	0.136	0.135	0.154	0.13	0.135	0.144	0.128	0.142	0.141	0.129
09:00:00	0.128	0.132	0.133	0.129	0.126	0.142	0.123	0.126	0.133	0.128	0.13	0.128	0.12	0.122	0.127	0.129	0.122	0.119	0.125	0.13	0.137	0.13	0.134	0.144	0.127	0.135	0.127	0.127	0.13	0.133	0.13	0.121	0.125	0.125	0.123	0.126	0.144	0.144	0.143	0.139	0.138	0.158	0.133	0.137	0.146	0.13	0.145	0.141	0.131
09:30:00	0.13	0.134	0.135	0.131	0.128	0.143	0.125	0.129	0.134	0.129	0.131	0.129	0.121	0.123	0.128	0.129	0.122	0.12	0.126	0.131	0.14	0.132	0.135	0.146	0.128	0.136	0.129	0.128	0.131	0.135	0.132	0.123	0.126	0.126	0.124	0.127	0.146	0.147	0.147	0.142	0.14	0.162	0.135	0.139	0.149	0.133	0.149	0.142	0.132
10:00:00	0.131	0.136	0.137	0.133	0.13	0.144	0.126	0.131	0.136	0.131	0.133	0.131	0.122	0.124	0.129	0.13	0.124	0.121	0.128	0.133	0.142	0.133	0.138	0.149	0.129	0.138	0.13	0.129	0.133	0.136	0.133	0.125	0.127	0.128	0.126	0.128	0.148	0.149	0.152	0.145	0.142	0.166	0.136	0.141	0.152	0.135	0.152	0.145	0.134
10:30:00	0.133	0.138	0.139	0.135	0.131	0.145	0.128	0.134	0.138	0.132	0.135	0.133	0.123	0.126	0.13	0.131	0.124	0.122	0.129	0.134	0.145	0.135	0.141	0.151	0.131	0.139	0.131	0.129	0.135	0.137	0.134	0.127	0.129	0.129	0.128	0.129	0.15	0.148	0.157	0.147	0.143	0.167	0.139	0.143	0.156	0.137	0.156	0.147	0.135
11:00:00	0.135	0.14	0.142	0.136	0.133	0.147	0.131	0.137	0.14	0.133	0.136	0.135	0.124	0.127	0.131	0.132	0.125	0.122	0.13	0.135	0.147	0.137	0.143	0.154	0.131	0.141	0.132	0.13	0.136	0.138	0.135	0.129	0.131	0.13	0.129	0.13	0.155	0.152	0.157	0.15	0.145	0.171	0.139	0.145	0.158	0.139	0.16	0.148	0.136
11:30:00	0.136	0.142	0.144	0.138	0.134	0.15	0.133	0.139	0.141	0.134	0.138	0.136	0.126	0.127	0.132	0.132	0.126	0.123	0.132	0.137	0.149	0.139	0.145	0.156	0.132	0.141	0.133	0.131	0.137	0.139	0.136	0.128	0.133	0.131	0.13	0.131	0.161	0.155	0.16	0.151	0.147	0.174	0.141	0.146	0.159	0.14	0.163	0.149	0.137
12:00:00	0.138	0.145	0.146	0.139	0.135	0.151	0.134	0.141	0.142	0.137	0.14	0.138	0.127	0.128	0.133	0.133	0.127	0.124	0.134	0.138	0.15	0.14	0.146	0.159	0.132	0.142	0.134	0.132	0.138	0.14	0.138	0.128	0.135	0.133	0.132	0.133	0.167	0.158	0.164	0.152	0.149	0.172	0.141	0.147	0.158	0.142	0.165	0.15	0.138
12:30:00	0.139	0.146	0.15	0.14	0.137	0.152	0.136	0.14	0.144	0.138	0.141	0.139	0.129	0.129	0.134	0.134	0.128	0.125	0.137	0.139	0.151	0.141	0.147	0.157	0.133	0.143	0.135	0.133	0.139	0.141	0.139	0.13	0.136	0.135	0.133	0.134	0.168	0.162	0.17	0.154	0.152	0.172	0.142	0.148	0.161	0.143	0.166	0.151	0.139
13:00:00	0.141	0.149	0.152	0.145	0.138	0.152	0.138	0.138	0.146	0.14	0.143	0.14	0.132	0.13	0.134	0.134	0.128	0.126	0.139	0.14	0.152	0.141	0.148	0.156	0.136	0.144	0.135	0.134	0.14	0.142	0.14	0.129	0.135	0.137	0.135	0.135	0.17	0.168	0.175	0.159	0.156	0.172	0.144	0.149	0.166	0.144	0.168	0.152	0.14
13:30:00	0.143	0.148	0.154	0.147	0.14	0.152	0.139	0.137	0.145	0.142	0.144	0.142	0.132	0.131	0.135	0.135	0.128	0.126	0.14	0.14	0.153	0.141	0.149	0.156	0.138	0.144	0.136	0.135	0.141	0.143	0.141	0.133	0.135	0.139	0.136	0.137	0.173	0.173	0.176	0.158	0.158	0.174	0.145	0.15	0.17	0.145	0.165	0.154	0.14
14:00:00	0.145	0.148	0.157	0.152	0.141	0.153	0.14	0.139	0.144	0.142	0.146	0.149	0.132	0.132	0.136	0.135	0.129	0.127	0.141	0.141	0.154	0.141	0.149	0.159	0.139	0.145	0.139	0.135	0.142	0.143	0.142	0.133	0.137	0.138	0.136	0.137	0.179	0.177	0.173	0.158	0.154	0.177	0.145	0.151	0.171	0.146	0.166	0.156	0.141
14:30:00	0.148	0.153	0.156	0.153	0.143	0.156	0.143	0.141	0.146	0.146	0.148	0.151	0.132	0.132	0.136	0.136	0.13	0.128	0.14	0.142	0.154	0.143	0.149	0.164	0.14	0.145	0.142	0.136	0.142	0.143	0.143	0.135	0.138	0.137	0.137	0.138	0.182	0.179	0.182	0.16	0.154	0.178	0.145	0.151	0.168	0.146	0.17	0.161	0.141
15:00:00	0.15	0.159	0.163	0.153	0.148	0.158	0.143	0.141	0.149	0.149	0.153	0.155	0.132	0.132	0.136	0.136	0.131	0.129	0.139	0.142	0.154	0.141	0.151	0.169	0.141	0.143	0.145	0.137	0.143	0.144	0.143	0.136	0.138	0.135	0.138	0.138	0.18	0.184	0.178	0.16	0.156	0.179	0.145	0.151	0.168	0.147	0.175	0.162	0.141
15:30:00	0.151	0.163	0.161	0.156	0.15	0.16	0.144	0.142	0.151	0.149	0.154	0.155	0.131	0.133	0.137	0.137	0.131	0.128	0.14	0.143	0.155	0.139	0.151	0.169	0.141	0.145	0.146	0.137	0.143	0.145	0.143	0.137	0.137	0.135	0.139	0.138	0.181	0.187	0.186	0.163	0.159	0.182	0.146	0.152	0.168	0.147	0.178	0.161	0.142
16:00:00	0.152	0.164	0.163	0.157	0.158	0.158	0.148	0.146	0.153	0.151	0.154	0.157	0.131	0.134	0.137	0.137	0.132	0.128	0.148	0.144	0.156	0.143	0.153	0.169	0.142	0.141	0.146	0.138	0.144	0.146	0.144	0.136	0.138	0.135	0.141	0.138	0.187	0.189	0.19	0.164	0.161	0.184	0.146	0.153	0.169	0.149	0.181	0.166	0.144
16:30:00	0.155	0.164	0.165	0.158	0.155	0.161	0.147	0.147	0.159	0.148	0.157	0.158	0.131	0.134	0.138	0.137	0.132	0.129	0.151	0.148	0.16	0.148	0.155	0.168	0.142	0.147	0.146	0.141	0.144	0.148	0.144	0.135	0.138	0.136	0.14	0.14	0.189	0.19	0.189	0.166	0.162	0.192	0.147	0.155	0.173	0.151	0.179	0.166	0.144
17:00:00	0.158	0.166	0.166	0.158	0.15	0.165	0.15	0.151	0.158	0.145	0.158	0.162	0.131	0.135	0.138	0.137	0.132	0.13	0.151	0.15	0.162	0.147	0.157	0.168	0.144	0.152	0.147	0.144	0.143	0.149	0.145	0.136	0.138	0.136	0.141	0.139	0.188	0.192	0.189	0.163	0.161	0.189	0.149	0.157	0.176	0.154	0.186	0.166	0.144
17:30:00	0.163	0.17	0.169	0.159	0.15	0.168	0.155	0.152	0.16	0.151	0.16	0.161	0.132	0.137	0.138	0.138	0.135	0.131	0.153	0.151	0.161	0.15	0.158	0.172	0.146	0.158	0.149	0.148	0.144	0.151	0.147	0.138	0.14	0.14	0.142	0.139	0.19	0.194	0.191	0.167	0.166	0.188	0.149	0.16	0.177	0.156	0.187	0.165	0.145
18:00:00	0.166	0.173	0.169	0.16	0.151	0.171	0.152	0.152	0.162	0.155	0.16	0.162	0.132	0.139	0.138	0.139	0.136	0.132	0.154	0.157	0.162	0.152	0.16	0.169	0.145	0.156	0.153	0.149	0.145	0.153	0.148	0.139	0.14	0.14	0.142	0.138	0.189	0.196	0.192	0.177	0.165	0.185	0.153	0.156	0.178	0.16	0.191	0.167	0.147
18:30:00	0.163	0.169	0.17	0.157	0.158	0.177	0.155	0.153	0.165	0.158	0.161	0.159	0.132	0.139	0.139	0.14	0.135	0.131	0.155	0.155	0.166	0.153	0.161	0.173	0.145	0.156	0.153	0.15	0.145	0.157	0.149	0.139	0.139	0.14	0.142	0.137	0.191	0.198	0.189	0.176	0.168	0.186	0.16	0.157	0.18	0.163	0.188	0.172	0.149
19:00:00	0.167	0.175	0.169	0.16	0.159	0.176	0.156	0.157	0.166	0.16	0.161	0.165	0.133	0.141	0.14	0.14	0.133	0.133	0.153	0.153	0.166	0.153	0.16	0.177	0.147	0.159	0.157	0.15	0.146	0.162	0.15	0.14	0.142	0.139	0.141	0.138	0.195	0.199	0.19	0.171	0.165	0.187	0.161	0.16	0.181	0.165	0.182	0.173	0.15
19:30:00	0.171	0.177	0.173	0.166	0.155	0.175	0.159	0.159	0.163	0.159	0.163	0.164	0.137	0.143	0.143	0.141	0.133	0.136	0.157	0.16	0.168	0.158	0.16	0.176	0.148	0.159	0.158	0.152	0.148	0.161	0.148	0.14	0.142	0.14	0.141	0.138	0.196	0.199	0.188	0.168	0.183	0.192	0.168	0.162	0.185	0.17	0.186	0.172	0.152
20:00:00	0.169	0.177	0.175	0.166	0.158	0.181	0.159	0.16	0.164	0.161	0.164	0.166	0.139	0.143	0.148	0.14	0.134	0.139	0.155	0.161	0.167	0.161	0.163	0.177	0.148	0.158	0.159	0.152	0.149	0.165	0.151	0.138	0.141	0.141	0.142	0.141	0.198	0.198	0.191	0.183	0.187	0.199	0.172	0.161	0.186	0.172	0.183	0.18	0.152
20:30:00	0.171	0.179	0.174	0.166	0.163	0.181	0.159	0.16	0.166	0.159	0.163	0.167	0.141	0.143	0.15	0.139	0.137	0.139	0.158	0.164	0.166	0.163	0.161	0.176	0.15	0.16	0.159	0.153	0.151	0.166	0.15	0.14	0.141	0.143	0.143	0.142	0.197	0.198	0.196	0.182	0.189	0.201	0.176	0.169	0.189	0.177	0.187	0.178	0.155
21:00:00	0.17	0.178	0.175	0.166	0.163	0.183	0.157	0.162	0.169	0.16	0.164	0.165	0.144	0.144	0.152	0.14	0.142	0.14	0.159	0.166	0.17	0.161	0.163	0.178	0.151	0.159	0.157	0.156	0.15	0.165	0.15	0.14	0.145	0.143	0.146	0.142	0.197	0.2	0.201	0.187	0.19	0.198	0.178	0.174	0.189	0.176	0.197	0.184	0.158
21:30:00	0.172	0.174	0.177	0.164	0.162	0.183	0.16	0.163	0.168	0.162	0.165	0.165	0.145	0.146	0.146	0.142	0.145	0.139	0.159	0.162	0.166	0.161	0.165	0.179	0.15	0.155	0.162	0.155	0.15	0.167	0.152	0.142	0.145	0.144	0.143	0.143	0.198	0.206	0.2	0.191	0.192	0.204	0.182	0.176	0.193	0.177	0.197	0.186	0.161
22:00:00	0.177	0.179	0.179	0.169	0.165	0.184	0.161	0.162	0.17	0.164	0.164	0.167	0.148	0.148	0.153	0.141	0.145	0.137	0.157	0.168	0.169	0.162	0.165	0.18	0.149	0.16	0.162	0.157	0.153	0.17	0.153	0.141	0.145	0.144	0.142	0.146	0.199	0.203	0.203	0.193	0.194	0.205	0.184	0.173	0.192	0.178	0.198	0.187	0.16
22:30:00	0.175	0.179	0.179	0.173	0.161	0.187	0.161	0.165	0.167	0.163	0.163	0.167	0.149	0.147	0.154	0.141	0.144	0.139	0.157	0.168	0.172	0.163	0.165	0.182	0.153	0.163	0.159	0.158	0.152	0.171	0.151	0.141	0.146	0.144	0.142	0.147	0.201	0.204	0.201	0.194	0.194	0.204	0.182	0.183	0.196	0.179	0.199	0.185	0.166
23:00:00	0.175	0.179	0.179	0.175	0.167	0.185	0.163	0.161	0.17	0.163	0.168	0.168	0.148	0.148	0.152	0.142	0.146	0.14	0.159	0.161	0.174	0.165	0.167	0.177	0.152	0.163	0.159	0.157	0.152	0.171	0.151	0.14	0.147	0.144	0.141	0.147	0.2	0.204	0.202	0.196	0.198	0.207	0.188	0.183	0.197	0.181	0.197	0.185	0.166
23:30:00	0.176	0.184	0.178	0.176	0.169	0.186	0.164	0.16	0.171	0.166	0.166	0.166	0.148	0.148	0.154	0.144	0.143	0.137	0.157	0.166	0.173	0.164	0.165	0.182	0.151	0.161	0.159	0.157	0.153	0.171	0.15	0.141	0.148	0.146	0.141	0.148	0.202	0.205	0.204	0.192	0.196	0.209	0.185	0.184	0.197	0.178	0.199	0.191	0.162
1 day, 0:00:00	0.175	0.181	0.181	0.176	0.171	0.189	0.165	0.158	0.172	0.167	0.169	0.169	0.151	0.152	0.155	0.146	0.143	0.134	0.159	0.166	0.172	0.167	0.166	0.18	0.152	0.162	0.162	0.16	0.157	0.171	0.149	0.14	0.148	0.146	0.142	0.148	0.199	0.206	0.204	0.191	0.199	0.21	0.187	0.184	0.198	0.183	0.201	0.191	0.159
1 day, 0:30:00	0.176	0.185	0.181	0.179	0.171	0.189	0.159	0.159	0.173	0.167	0.167	0.169	0.152	0.152	0.159	0.149	0.144	0.133	0.16	0.167	0.171	0.167	0.164	0.184	0.153	0.162	0.16	0.16	0.157	0.172	0.152	0.14	0.149	0.146	0.147	0.147	0.203	0.205	0.206	0.195	0.201	0.208	0.191	0.186	0.198	0.182	0.2	0.188	0.162
1 day, 1:00:00	0.175	0.184	0.182	0.176	0.171	0.191	0.157	0.164	0.173	0.163	0.168	0.166	0.153	0.152	0.158	0.146	0.147	0.135	0.156	0.172	0.173	0.165	0.168	0.18	0.153	0.164	0.159	0.16	0.156	0.17	0.152	0.141	0.148	0.145	0.146	0.142	0.201	0.204	0.209	0.197	0.199	0.209	0.19	0.187	0.198	0.182	0.204	0.189	0.155
1 day, 1:30:00	0.178	0.188	0.183	0.176	0.172	0.196	0.157	0.167	0.172	0.168	0.168	0.168	0.151	0.15	0.153	0.147	0.143	0.137	0.162	0.171	0.174	0.164	0.17	0.181	0.153	0.164	0.159	0.159	0.154	0.171	0.152	0.143	0.149	0.145	0.147	0.141	0.201	0.211	0.208	0.192	0.202	0.211	0.191	0.182	0.198	0.181	0.202	0.192	0.156
1 day, 2:00:00	0.178	0.185	0.186	0.176	0.174	0.193	0.166	0.162	0.171	0.168	0.167	0.171	0.154	0.152	0.154	0.146	0.146	0.134	0.158	0.172	0.175	0.168	0.17	0.182	0.152	0.163	0.157	0.16	0.155	0.174	0.153	0.144	0.15	0.146	0.148	0.143	0.202	0.211	0.208	0.199	0.203	0.211	0.19	0.183	0.198	0.188	0.204	0.192	0.154
1 day, 2:30:00	0.177	0.189	0.185	0.179	0.175	0.192	0.165	0.165	0.171	0.168	0.172	0.169	0.154	0.152	0.157	0.148	0.147	0.133	0.159	0.171	0.172	0.167	0.17	0.18	0.153	0.161	0.158	0.163	0.159	0.172	0.152	0.144	0.147	0.146	0.147	0.141	0.203	0.208	0.209	0.2	0.206	0.207	0.188	0.184	0.196	0.188	0.204	0.195	0.158
1 day, 3:00:00	0.184	0.19	0.185	0.178	0.174	0.193	0.164	0.165	0.172	0.167	0.17	0.169	0.15	0.152	0.156	0.149	0.141	0.133	0.161	0.172	0.171	0.166	0.17	0.184	0.154	0.162	0.162	0.162	0.156	0.173	0.152	0.149	0.151	0.146	0.148	0.138	0.201	0.208	0.209	0.195	0.207	0.21	0.19	0.185	0.2	0.186	0.204	0.194	0.161
1 day, 3:30:00	0.182	0.188	0.187	0.178	0.176	0.193	0.167	0.168	0.174	0.171	0.171	0.169	0.146	0.151	0.154	0.149	0.142	0.137	0.163	0.172	0.171	0.166	0.169	0.183	0.155	0.164	0.161	0.164	0.157	0.173	0.155	0.147	0.152	0.148	0.147	0.137	0.202	0.209	0.209	0.198	0.206	0.21	0.193	0.185	0.201	0.189	0.199	0.197	0.169
1 day, 4:00:00	0.183	0.19	0.188	0.179	0.176	0.192	0.165	0.171	0.172	0.17	0.172	0.171	0.154	0.152	0.152	0.15	0.144	0.136	0.163	0.169	0.173	0.169	0.169	0.183	0.157	0.165	0.161	0.163	0.16	0.172	0.153	0.147	0.151	0.148	0.147	0.138	0.204	0.209	0.21	0.203	0.205	0.212	0.195	0.184	0.201	0.188	0.203	0.197	0.175
1 day, 4:30:00	0.185	0.192	0.189	0.179	0.18	0.191	0.17	0.171	0.175	0.169	0.173	0.174	0.152	0.153	0.161	0.152	0.146	0.139	0.163	0.172	0.177	0.166	0.17	0.186	0.154	0.163	0.166	0.163	0.16	0.171	0.154	0.148	0.152	0.149	0.147	0.136	0.205	0.215	0.211	0.199	0.205	0.216	0.194	0.191	0.202	0.189	0.207	0.196	0.17
1 day, 5:00:00	0.182	0.194	0.188	0.18	0.18	0.192	0.17	0.17	0.175	0.168	0.172	0.171	0.15	0.155	0.158	0.151	0.147	0.14	0.166	0.174	0.172	0.166	0.172	0.187	0.154	0.162	0.164	0.163	0.162	0.17	0.152	0.149	0.151	0.149	0.148	0.137	0.209	0.212	0.21	0.202	0.203	0.214	0.189	0.191	0.201	0.192	0.206	0.197	0.168
1 day, 5:30:00	0.183	0.193	0.189	0.182	0.179	0.191	0.17	0.171	0.175	0.169	0.173	0.172	0.154	0.15	0.159	0.146	0.144	0.142	0.163	0.173	0.174	0.169	0.17	0.187	0.154	0.164	0.162	0.164	0.16	0.173	0.154	0.147	0.153	0.15	0.15	0.137	0.203	0.213	0.216	0.204	0.207	0.214	0.195	0.193	0.2	0.193	0.208	0.203	0.166
1 day, 6:00:00	0.183	0.195	0.19	0.182	0.179	0.192	0.171	0.17	0.177	0.172	0.174	0.172	0.151	0.149	0.157	0.15	0.152	0.142	0.164	0.173	0.177	0.172	0.173	0.186	0.155	0.158	0.162	0.164	0.161	0.174	0.156	0.149	0.152	0.15	0.149	0.139	0.207	0.216	0.211	0.203	0.206	0.22	0.193	0.196	0.204	0.194	0.208	0.199	0.163
1 day, 6:30:00	0.191	0.196	0.193	0.183	0.18	0.193	0.172	0.172	0.177	0.173	0.175	0.173	0.154	0.153	0.161	0.151	0.147	0.146	0.164	0.171	0.177	0.17	0.171	0.186	0.152	0.16	0.162	0.163	0.165	0.175	0.156	0.15	0.154	0.147	0.15	0.148	0.207	0.213	0.215	0.201	0.209	0.218	0.192	0.197	0.202	0.198	0.208	0.202	0.165
1 day, 7:00:00	0.186	0.193	0.189	0.186	0.184	0.192	0.173	0.173	0.175	0.171	0.173	0.174	0.151	0.157	0.162	0.148	0.151	0.145	0.167	0.172	0.178	0.171	0.17	0.186	0.154	0.159	0.164	0.163	0.162	0.175	0.157	0.151	0.154	0.151	0.148	0.147	0.208	0.211	0.216	0.201	0.209	0.218	0.196	0.2	0.2	0.201	0.207	0.201	0.168
1 day, 7:30:00	0.192	0.191	0.189	0.182	0.182	0.192	0.172	0.174	0.173	0.173	0.173	0.173	0.154	0.153	0.158	0.15	0.152	0.145	0.168	0.173	0.174	0.168	0.171	0.187	0.156	0.161	0.164	0.164	0.163	0.176	0.155	0.15	0.155	0.151	0.151	0.147	0.21	0.212	0.215	0.203	0.205	0.218	0.195	0.2	0.204	0.198	0.212	0.2	0.172
1 day, 8:00:00	0.189	0.193	0.192	0.183	0.184	0.192	0.174	0.176	0.176	0.174	0.174	0.175	0.154	0.154	0.16	0.153	0.15	0.146	0.166	0.173	0.177	0.171	0.172	0.185	0.155	0.161	0.163	0.163	0.164	0.174	0.155	0.151	0.154	0.152	0.149	0.146	0.207	0.22	0.212	0.197	0.209	0.221	0.194	0.2	0.202	0.194	0.211	0.201	0.174
1 day, 8:30:00	0.193	0.194	0.195	0.186	0.185	0.195	0.177	0.172	0.177	0.172	0.175	0.174	0.152	0.152	0.16	0.153	0.154	0.148	0.164	0.172	0.173	0.17	0.173	0.186	0.156	0.164	0.161	0.163	0.164	0.176	0.156	0.152	0.154	0.15	0.15	0.149	0.207	0.216	0.216	0.201	0.211	0.222	0.194	0.197	0.203	0.197	0.211	0.203	0.17
1 day, 9:00:00	0.188	0.198	0.193	0.187	0.186	0.192	0.178	0.176	0.178	0.174	0.176	0.175	0.155	0.154	0.161	0.156	0.152	0.145	0.167	0.174	0.174	0.17	0.175	0.185	0.157	0.161	0.164	0.166	0.161	0.176	0.155	0.153	0.153	0.152	0.152	0.147	0.208	0.216	0.215	0.203	0.209	0.224	0.196	0.202	0.202	0.198	0.213	0.204	0.172
1 day, 9:30:00	0.191	0.198	0.195	0.185	0.184	0.193	0.177	0.175	0.181	0.175	0.175	0.174	0.156	0.152	0.159	0.154	0.153	0.145	0.169	0.175	0.175	0.172	0.172	0.184	0.158	0.166	0.163	0.165	0.163	0.174	0.154	0.149	0.154	0.152	0.153	0.152	0.211	0.221	0.217	0.204	0.209	0.224	0.195	0.2	0.203	0.2	0.211	0.205	0.176
1 day, 10:00:00	0.19	0.2	0.197	0.187	0.184	0.198	0.177	0.176	0.177	0.173	0.175	0.177	0.156	0.155	0.157	0.157	0.153	0.147	0.168	0.175	0.172	0.173	0.171	0.187	0.155	0.161	0.164	0.164	0.163	0.174	0.154	0.151	0.152	0.151	0.152	0.149	0.212	0.222	0.218	0.203	0.206	0.223	0.199	0.199	0.206	0.199	0.212	0.208	0.176
1 day, 10:30:00	0.191	0.201	0.199	0.188	0.187	0.196	0.176	0.176	0.184	0.177	0.174	0.176	0.154	0.153	0.157	0.159	0.154	0.146	0.164	0.176	0.174	0.175	0.169	0.187	0.158	0.162	0.164	0.166	0.165	0.175	0.155	0.152	0.153	0.154	0.153	0.152	0.211	0.223	0.22	0.204	0.208	0.223	0.199	0.2	0.207	0.199	0.212	0.206	0.177
1 day, 11:00:00	0.192	0.204	0.194	0.188	0.187	0.194	0.178	0.175	0.179	0.174	0.177	0.176	0.157	0.154	0.159	0.156	0.156	0.145	0.168	0.179	0.176	0.176	0.173	0.187	0.156	0.161	0.163	0.167	0.163	0.173	0.156	0.151	0.152	0.154	0.153	0.153	0.208	0.218	0.221	0.202	0.211	0.222	0.201	0.203	0.207	0.201	0.218	0.208	0.176
1 day, 11:30:00	0.193	0.205	0.196	0.187	0.186	0.193	0.179	0.178	0.181	0.173	0.178	0.18	0.156	0.153	0.16	0.157	0.153	0.147	0.169	0.178	0.177	0.175	0.172	0.186	0.155	0.161	0.16	0.166	0.164	0.173	0.156	0.153	0.15	0.153	0.153	0.153	0.209	0.222	0.216	0.206	0.209	0.221	0.201	0.205	0.209	0.202	0.215	0.208	0.177
1 day, 12:00:00	0.196	0.205	0.202	0.191	0.187	0.201	0.179	0.174	0.181	0.173	0.177	0.181	0.155	0.155	0.158	0.159	0.153	0.145	0.167	0.174	0.177	0.175	0.172	0.187	0.157	0.163	0.163	0.166	0.163	0.173	0.156	0.153	0.156	0.154	0.155	0.154	0.21	0.223	0.218	0.202	0.208	0.225	0.201	0.204	0.21	0.203	0.211	0.206	0.177
1 day, 12:30:00	0.192	0.204	0.201	0.188	0.187	0.198	0.179	0.174	0.182	0.172	0.18	0.178	0.156	0.157	0.159	0.158	0.151	0.147	0.166	0.173	0.177	0.175	0.175	0.19	0.156	0.158	0.164	0.167	0.164	0.175	0.159	0.154	0.155	0.157	0.154	0.152	0.21	0.22	0.221	0.205	0.207	0.225	0.199	0.204	0.207	0.209	0.215	0.208	0.18
1 day, 13:00:00	0.195	0.204	0.203	0.19	0.189	0.201	0.18	0.177	0.18	0.174	0.176	0.177	0.154	0.156	0.159	0.158	0.152	0.145	0.168	0.176	0.173	0.173	0.173	0.189	0.156	0.161	0.164	0.168	0.163	0.173	0.155	0.153	0.159	0.155	0.153	0.153	0.213	0.221	0.22	0.203	0.208	0.225	0.203	0.208	0.208	0.21	0.217	0.208	0.179
1 day, 13:30:00	0.199	0.208	0.201	0.192	0.191	0.2	0.179	0.178	0.18	0.177	0.18	0.179	0.155	0.154	0.157	0.157	0.153	0.148	0.167	0.174	0.178	0.176	0.176	0.188	0.159	0.16	0.161	0.168	0.161	0.174	0.157	0.155	0.157	0.157	0.154	0.153	0.211	0.222	0.223	0.207	0.213	0.228	0.203	0.209	0.211	0.206	0.219	0.214	0.18
1 day, 14:00:00	0.198	0.212	0.208	0.194	0.192	0.201	0.182	0.178	0.184	0.172	0.18	0.178	0.155	0.154	0.156	0.157	0.153	0.148	0.168	0.172	0.178	0.176	0.173	0.19	0.157	0.162	0.164	0.169	0.165	0.178	0.158	0.155	0.158	0.155	0.154	0.151	0.213	0.223	0.225	0.206	0.213	0.224	0.202	0.213	0.209	0.205	0.221	0.211	0.178
1 day, 14:30:00	0.2	0.208	0.206	0.195	0.189	0.203	0.179	0.18	0.182	0.177	0.179	0.179	0.156	0.159	0.159	0.156	0.153	0.147	0.17	0.177	0.176	0.175	0.176	0.191	0.159	0.159	0.166	0.166	0.163	0.177	0.159	0.155	0.156	0.157	0.154	0.153	0.213	0.227	0.222	0.205	0.215	0.228	0.203	0.209	0.21	0.206	0.221	0.212	0.18
1 day, 15:00:00	0.199	0.212	0.203	0.195	0.194	0.207	0.185	0.181	0.183	0.177	0.182	0.181	0.158	0.156	0.159	0.157	0.154	0.149	0.171	0.176	0.179	0.178	0.175	0.188	0.158	0.163	0.166	0.166	0.162	0.176	0.156	0.154	0.158	0.157	0.152	0.151	0.213	0.225	0.226	0.204	0.214	0.227	0.205	0.206	0.211	0.205	0.216	0.208	0.177
1 day, 15:30:00	0.202	0.212	0.203	0.195	0.195	0.206	0.182	0.181	0.189	0.178	0.18	0.181	0.156	0.157	0.16	0.159	0.155	0.147	0.169	0.177	0.178	0.176	0.175	0.19	0.16	0.164	0.164	0.168	0.163	0.175	0.159	0.154	0.156	0.157	0.152	0.154	0.214	0.226	0.223	0.199	0.215	0.227	0.206	0.21	0.208	0.209	0.216	0.214	0.176
1 day, 16:00:00	0.206	0.215	0.204	0.196	0.192	0.209	0.184	0.18	0.184	0.176	0.183	0.181	0.154	0.155	0.158	0.159	0.154	0.15	0.168	0.178	0.175	0.178	0.177	0.189	0.157	0.162	0.165	0.164	0.162	0.174	0.154	0.151	0.155	0.156	0.156	0.156	0.216	0.224	0.225	0.206	0.216	0.227	0.203	0.212	0.21	0.208	0.218	0.214	0.177
1 day, 16:30:00	0.207	0.219	0.21	0.193	0.193	0.209	0.184	0.185	0.185	0.179	0.183	0.18	0.155	0.156	0.158	0.159	0.155	0.146	0.17	0.176	0.176	0.178	0.174	0.189	0.156	0.163	0.164	0.165	0.161	0.177	0.154	0.155	0.158	0.159	0.155	0.155	0.215	0.228	0.225	0.208	0.215	0.23	0.204	0.214	0.214	0.215	0.216	0.216	0.179
1 day, 17:00:00	0.208	0.218	0.208	0.194	0.194	0.208	0.186	0.182	0.183	0.178	0.184	0.181	0.155	0.154	0.16	0.158	0.156	0.146	0.17	0.177	0.179	0.179	0.174	0.19	0.155	0.165	0.164	0.168	0.162	0.176	0.156	0.153	0.158	0.158	0.156	0.155	0.219	0.228	0.223	0.21	0.216	0.231	0.207	0.215	0.213	0.211	0.221	0.213	0.178
1 day, 17:30:00	0.209	0.219	0.207	0.197	0.197	0.208	0.188	0.181	0.186	0.181	0.185	0.182	0.154	0.155	0.158	0.161	0.154	0.147	0.17	0.178	0.176	0.178	0.178	0.186	0.158	0.164	0.164	0.169	0.162	0.177	0.156	0.154	0.157	0.157	0.154	0.155	0.219	0.23	0.224	0.206	0.217	0.233	0.209	0.215	0.209	0.216	0.223	0.216	0.179
1 day, 18:00:00	0.21	0.22	0.204	0.198	0.196	0.207	0.188	0.183	0.186	0.182	0.184	0.179	0.155	0.154	0.158	0.16	0.152	0.15	0.169	0.176	0.178	0.179	0.176	0.191	0.157	0.162	0.165	0.167	0.161	0.176	0.154	0.157	0.16	0.158	0.155	0.156	0.223	0.231	0.225	0.208	0.215	0.233	0.208	0.217	0.207	0.211	0.222	0.219	0.18
1 day, 18:30:00	0.216	0.221	0.213	0.2	0.201	0.204	0.189	0.185	0.186	0.181	0.185	0.185	0.154	0.154	0.161	0.157	0.155	0.145	0.17	0.179	0.179	0.178	0.174	0.191	0.156	0.161	0.163	0.166	0.164	0.175	0.159	0.155	0.157	0.157	0.156	0.157	0.22	0.229	0.225	0.21	0.216	0.233	0.214	0.212	0.215	0.213	0.227	0.214	0.175
1 day, 19:00:00	0.211	0.22	0.207	0.199	0.202	0.203	0.188	0.188	0.186	0.18	0.188	0.186	0.156	0.151	0.16	0.156	0.154	0.146	0.171	0.183	0.181	0.174	0.174	0.19	0.156	0.163	0.165	0.166	0.161	0.174	0.16	0.156	0.157	0.156	0.157	0.156	0.22	0.228	0.228	0.212	0.218	0.23	0.214	0.213	0.215	0.217	0.226	0.216	0.175
1 day, 19:30:00	0.212	0.223	0.214	0.201	0.199	0.209	0.193	0.19	0.19	0.183	0.187	0.185	0.156	0.149	0.158	0.153	0.155	0.143	0.171	0.18	0.178	0.18	0.177	0.194	0.156	0.166	0.167	0.167	0.161	0.175	0.159	0.154	0.158	0.157	0.157	0.157	0.218	0.231	0.23	0.212	0.221	0.232	0.213	0.214	0.214	0.216	0.226	0.218	0.17
1 day, 20:00:00	0.213	0.222	0.211	0.205	0.199	0.208	0.192	0.189	0.188	0.184	0.19	0.184	0.157	0.155	0.158	0.156	0.157	0.15	0.173	0.18	0.177	0.177	0.175	0.195	0.156	0.165	0.163	0.167	0.164	0.176	0.159	0.153	0.16	0.158	0.157	0.156	0.219	0.234	0.231	0.214	0.217	0.232	0.215	0.216	0.215	0.216	0.227	0.218	0.171
1 day, 20:30:00	0.214	0.225	0.212	0.203	0.2	0.207	0.191	0.19	0.188	0.183	0.192	0.186	0.156	0.151	0.158	0.155	0.156	0.15	0.172	0.18	0.177	0.181	0.174	0.195	0.156	0.166	0.164	0.167	0.161	0.177	0.161	0.154	0.158	0.158	0.156	0.153	0.216	0.234	0.229	0.212	0.219	0.232	0.212	0.22	0.216	0.218	0.228	0.223	0.176
1 day, 21:00:00	0.215	0.228	0.214	0.207	0.199	0.21	0.192	0.193	0.192	0.181	0.19	0.19	0.156	0.155	0.158	0.158	0.156	0.148	0.173	0.181	0.176	0.178	0.173	0.192	0.158	0.165	0.164	0.168	0.161	0.179	0.159	0.157	0.157	0.159	0.16	0.156	0.217	0.232	0.23	0.214	0.22	0.23	0.212	0.215	0.221	0.217	0.228	0.227	0.177
1 day, 21:30:00	0.218	0.228	0.218	0.207	0.198	0.215	0.194	0.191	0.189	0.187	0.191	0.19	0.156	0.155	0.158	0.157	0.155	0.147	0.172	0.183	0.179	0.178	0.174	0.195	0.158	0.165	0.164	0.167	0.163	0.178	0.158	0.159	0.159	0.16	0.158	0.157	0.216	0.233	0.229	0.214	0.213	0.232	0.216	0.217	0.22	0.221	0.231	0.226	0.17
1 day, 22:00:00	0.217	0.228	0.218	0.205	0.202	0.216	0.194	0.191	0.192	0.185	0.193	0.187	0.156	0.155	0.158	0.157	0.153	0.149	0.174	0.185	0.176	0.179	0.174	0.192	0.157	0.167	0.166	0.167	0.161	0.178	0.158	0.159	0.159	0.159	0.157	0.157	0.218	0.233	0.231	0.217	0.22	0.229	0.216	0.223	0.216	0.222	0.226	0.222	0.178
1 day, 22:30:00	0.22	0.23	0.219	0.207	0.201	0.213	0.194	0.194	0.194	0.186	0.196	0.191	0.157	0.156	0.158	0.155	0.153	0.149	0.173	0.185	0.183	0.179	0.175	0.192	0.158	0.168	0.167	0.166	0.161	0.178	0.159	0.157	0.159	0.16	0.158	0.158	0.221	0.236	0.23	0.216	0.221	0.232	0.216	0.221	0.222	0.222	0.225	0.227	0.177
1 day, 23:00:00	0.217	0.23	0.22	0.208	0.2	0.215	0.197	0.196	0.199	0.189	0.195	0.193	0.159	0.156	0.159	0.157	0.154	0.148	0.175	0.183	0.18	0.179	0.177	0.196	0.159	0.168	0.165	0.166	0.163	0.178	0.16	0.157	0.162	0.16	0.158	0.158	0.223	0.233	0.23	0.216	0.223	0.227	0.22	0.218	0.214	0.226	0.233	0.222	0.179
1 day, 23:30:00	0.219	0.232	0.222	0.205	0.201	0.217	0.196	0.197	0.196	0.188	0.197	0.189	0.157	0.155	0.155	0.155	0.152	0.148	0.174	0.185	0.181	0.18	0.174	0.195	0.157	0.169	0.165	0.167	0.161	0.176	0.158	0.157	0.159	0.158	0.158	0.157	0.224	0.233	0.229	0.216	0.224	0.232	0.217	0.221	0.222	0.224	0.233	0.223	0.178
2 days, 0:00:00	0.223	0.231	0.221	0.204	0.205	0.213	0.199	0.193	0.193	0.19	0.197	0.191	0.157	0.154	0.16	0.154	0.156	0.148	0.175	0.184	0.183	0.184	0.176	0.196	0.159	0.169	0.165	0.168	0.162	0.179	0.155	0.157	0.16	0.158	0.158	0.157	0.225	0.233	0.225	0.214	0.225	0.232	0.22	0.223	0.225	0.226	0.239	0.226	0.18
2 days, 0:30:00	0.226	0.232	0.224	0.209	0.208	0.219	0.202	0.202	0.196	0.191	0.195	0.195	0.159	0.155	0.16	0.155	0.153	0.148	0.173	0.183	0.183	0.18	0.177	0.193	0.158	0.167	0.165	0.168	0.162	0.178	0.153	0.155	0.161	0.159	0.156	0.157	0.223	0.233	0.228	0.214	0.225	0.233	0.214	0.23	0.224	0.23	0.237	0.229	0.18
2 days, 1:00:00	0.226	0.236	0.226	0.209	0.206	0.221	0.202	0.2	0.202	0.191	0.196	0.193	0.159	0.157	0.159	0.156	0.155	0.147	0.177	0.183	0.183	0.182	0.178	0.196	0.157	0.166	0.168	0.166	0.16	0.178	0.158	0.155	0.161	0.159	0.158	0.158	0.225	0.235	0.231	0.217	0.226	0.236	0.217	0.227	0.229	0.228	0.238	0.222	0.179
2 days, 1:29:54	0.229	0.234	0.227	0.209	0.207	0.22	0.203	0.211	0.203	0.191	0.196	0.194	0.159	0.157	0.16	0.158	0.156	0.147	0.175	0.181	0.184	0.182	0.179	0.197	0.158	0.169	0.166	0.167	0.158	0.177	0.154	0.154	0.158	0.155	0.155	0.16	0.227	0.237	0.229	0.213	0.226	0.237	0.218	0.224	0.227	0.232	0.233	0.227	0.179
2 days, 2:00:00	0.229	0.24	0.226	0.211	0.21	0.221	0.202	0.203	0.199	0.193	0.197	0.2	0.159	0.156	0.159	0.157	0.158	0.15	0.174	0.182	0.184	0.181	0.18	0.198	0.156	0.166	0.167	0.169	0.158	0.176	0.157	0.153	0.162	0.158	0.157	0.159	0.228	0.236	0.232	0.215	0.229	0.233	0.223	0.223	0.229	0.223	0.232	0.227	0.182
2 days, 2:30:00	0.231	0.239	0.232	0.211	0.217	0.225	0.206	0.208	0.199	0.194	0.2	0.199	0.159	0.157	0.159	0.156	0.157	0.15	0.177	0.185	0.183	0.181	0.18	0.2	0.159	0.166	0.166	0.169	0.158	0.182	0.153	0.155	0.16	0.157	0.157	0.159	0.225	0.233	0.238	0.217	0.228	0.232	0.225	0.226	0.23	0.224	0.234	0.225	0.182
2 days, 3:00:00	0.23	0.238	0.23	0.215	0.211	0.227	0.204	0.212	0.206	0.195	0.201	0.199	0.16	0.156	0.158	0.158	0.156	0.15	0.176	0.186	0.184	0.18	0.183	0.203	0.16	0.166	0.166	0.168	0.157	0.179	0.152	0.156	0.158	0.158	0.157	0.158	0.228	0.239	0.237	0.218	0.228	0.236	0.228	0.226	0.23	0.235	0.239	0.235	0.182
2 days, 3:30:00	0.232	0.242	0.234	0.213	0.212	0.226	0.206	0.211	0.206	0.197	0.2	0.199	0.161	0.159	0.159	0.156	0.157	0.152	0.174	0.183	0.183	0.182	0.179	0.199	0.158	0.171	0.168	0.166	0.158	0.179	0.156	0.156	0.161	0.156	0.155	0.156	0.227	0.232	0.238	0.219	0.225	0.23	0.227	0.226	0.228	0.237	0.237	0.23	0.181
2 days, 4:00:00	0.234	0.242	0.234	0.215	0.216	0.223	0.208	0.209	0.205	0.196	0.203	0.2	0.158	0.159	0.156	0.155	0.157	0.15	0.177	0.182	0.186	0.18	0.178	0.199	0.156	0.168	0.167	0.167	0.161	0.179	0.155	0.155	0.159	0.157	0.155	0.159	0.233	0.238	0.24	0.214	0.225	0.235	0.227	0.232	0.227	0.229	0.237	0.231	0.178
2 days, 4:30:00	0.233	0.24	0.236	0.219	0.213	0.226	0.211	0.214	0.206	0.194	0.204	0.204	0.158	0.159	0.16	0.158	0.158	0.149	0.176	0.188	0.183	0.18	0.179	0.2	0.154	0.168	0.167	0.168	0.161	0.18	0.156	0.153	0.161	0.157	0.155	0.158	0.233	0.236	0.235	0.214	0.225	0.237	0.226	0.231	0.232	0.237	0.236	0.23	0.18
2 days, 5:00:00	0.24	0.242	0.233	0.214	0.211	0.222	0.209	0.209	0.212	0.201	0.204	0.202	0.157	0.158	0.161	0.159	0.155	0.152	0.178	0.183	0.183	0.184	0.181	0.198	0.155	0.168	0.169	0.168	0.162	0.181	0.156	0.154	0.162	0.157	0.156	0.157	0.228	0.237	0.241	0.216	0.233	0.235	0.234	0.228	0.231	0.24	0.235	0.228	0.177
2 days, 5:30:00	0.237	0.244	0.236	0.22	0.213	0.227	0.212	0.213	0.211	0.201	0.204	0.203	0.156	0.158	0.163	0.156	0.16	0.151	0.176	0.185	0.185	0.184	0.18	0.198	0.155	0.168	0.167	0.168	0.162	0.179	0.155	0.155	0.162	0.158	0.157	0.158	0.233	0.242	0.239	0.218	0.225	0.236	0.237	0.233	0.229	0.232	0.235	0.231	0.182
2 days, 6:00:00	0.242	0.245	0.237	0.22	0.215	0.229	0.218	0.208	0.211	0.198	0.206	0.204	0.158	0.16	0.161	0.157	0.156	0.152	0.176	0.186	0.18	0.183	0.178	0.2	0.153	0.168	0.166	0.169	0.161	0.177	0.156	0.154	0.162	0.158	0.158	0.157	0.235	0.236	0.237	0.218	0.223	0.235	0.232	0.244	0.24	0.242	0.242	0.232	0.179
2 days, 6:30:00	0.241	0.244	0.238	0.22	0.218	0.227	0.217	0.214	0.212	0.202	0.205	0.205	0.159	0.161	0.162	0.159	0.157	0.152	0.176	0.19	0.18	0.182	0.178	0.202	0.156	0.168	0.167	0.168	0.162	0.176	0.154	0.157	0.162	0.157	0.158	0.157	0.233	0.24	0.235	0.219	0.225	0.237	0.234	0.241	0.232	0.241	0.24	0.234	0.181
2 days, 7:00:00	0.25	0.248	0.242	0.221	0.214	0.232	0.22	0.212	0.212	0.202	0.209	0.205	0.158	0.158	0.162	0.16	0.161	0.152	0.177	0.184	0.182	0.183	0.181	0.199	0.154	0.168	0.168	0.166	0.161	0.177	0.156	0.156	0.157	0.157	0.156	0.157	0.228	0.233	0.237	0.217	0.222	0.235	0.234	0.234	0.234	0.239	0.241	0.233	0.177
2 days, 7:30:00	0.245	0.248	0.245	0.222	0.218	0.24	0.216	0.217	0.214	0.202	0.207	0.207	0.158	0.162	0.161	0.159	0.157	0.15	0.177	0.185	0.185	0.183	0.18	0.198	0.154	0.167	0.164	0.167	0.162	0.175	0.153	0.155	0.159	0.155	0.154	0.158	0.23	0.24	0.237	0.22	0.227	0.234	0.235	0.237	0.236	0.24	0.241	0.229	0.176
2 days, 8:00:00	0.249	0.246	0.242	0.224	0.222	0.233	0.216	0.217	0.212	0.205	0.211	0.208	0.159	0.16	0.16	0.159	0.154	0.152	0.178	0.186	0.184	0.183	0.18	0.197	0.153	0.169	0.17	0.167	0.159	0.176	0.155	0.154	0.16	0.157	0.156	0.157	0.23	0.24	0.237	0.218	0.222	0.237	0.236	0.235	0.234	0.241	0.243	0.232	0.175
2 days, 8:30:00	0.249	0.256	0.251	0.225	0.219	0.234	0.224	0.217	0.214	0.207	0.206	0.209	0.157	0.159	0.161	0.156	0.157	0.149	0.177	0.181	0.184	0.183	0.18	0.201	0.154	0.169	0.168	0.168	0.16	0.178	0.155	0.154	0.158	0.155	0.158	0.155	0.23	0.238	0.239	0.219	0.222	0.236	0.239	0.241	0.236	0.244	0.239	0.24	0.179
2 days, 9:00:00	0.253	0.253	0.255	0.226	0.22	0.234	0.22	0.216	0.221	0.21	0.212	0.21	0.158	0.157	0.16	0.159	0.157	0.149	0.178	0.183	0.181	0.181	0.178	0.2	0.153	0.166	0.168	0.168	0.159	0.176	0.153	0.152	0.161	0.156	0.157	0.155	0.233	0.236	0.234	0.224	0.228	0.236	0.24	0.242	0.236	0.239	0.243	0.236	0.178
2 days, 9:30:00	0.254	0.254	0.255	0.225	0.221	0.237	0.219	0.217	0.218	0.206	0.209	0.211	0.158	0.161	0.16	0.159	0.157	0.152	0.175	0.183	0.181	0.182	0.18	0.201	0.15	0.165	0.168	0.168	0.159	0.176	0.152	0.153	0.158	0.155	0.156	0.156	0.235	0.239	0.235	0.22	0.231	0.237	0.232	0.239	0.236	0.238	0.241	0.233	0.178
2 days, 10:00:00	0.255	0.263	0.253	0.227	0.223	0.239	0.223	0.221	0.218	0.21	0.212	0.211	0.159	0.159	0.159	0.16	0.155	0.149	0.176	0.183	0.185	0.18	0.18	0.197	0.15	0.171	0.167	0.167	0.16	0.176	0.153	0.149	0.158	0.158	0.157	0.155	0.233	0.239	0.236	0.221	0.233	0.233	0.24	0.236	0.234	0.246	0.245	0.234	0.177
2 days, 10:30:00	0.256	0.265	0.253	0.232	0.224	0.239	0.224	0.226	0.223	0.213	0.216	0.213	0.156	0.157	0.157	0.158	0.155	0.149	0.177	0.186	0.183	0.184	0.18	0.201	0.151	0.165	0.168	0.168	0.158	0.177	0.155	0.152	0.157	0.156	0.157	0.156	0.231	0.245	0.241	0.224	0.229	0.238	0.245	0.239	0.236	0.241	0.239	0.234	0.18
2 days, 11:00:00	0.259	0.266	0.257	0.23	0.226	0.239	0.225	0.225	0.222	0.21	0.215	0.214	0.157	0.159	0.158	0.16	0.154	0.147	0.175	0.184	0.184	0.183	0.181	0.2	0.149	0.165	0.169	0.166	0.158	0.175	0.155	0.154	0.157	0.152	0.157	0.153	0.234	0.241	0.24	0.222	0.23	0.242	0.239	0.241	0.242	0.245	0.243	0.23	0.181
2 days, 11:30:00	0.265	0.266	0.257	0.231	0.231	0.25	0.224	0.226	0.221	0.216	0.215	0.215	0.159	0.159	0.158	0.158	0.153	0.146	0.179	0.184	0.185	0.181	0.18	0.197	0.149	0.166	0.169	0.165	0.159	0.178	0.154	0.153	0.158	0.155	0.157	0.155	0.227	0.243	0.239	0.222	0.23	0.241	0.24	0.24	0.236	0.245	0.245	0.238	0.179
2 days, 12:00:00	0.26	0.272	0.264	0.234	0.235	0.244	0.225	0.227	0.226	0.216	0.216	0.213	0.158	0.16	0.158	0.159	0.155	0.146	0.177	0.183	0.182	0.18	0.184	0.199	0.148	0.166	0.173	0.165	0.157	0.175	0.153	0.154	0.158	0.155	0.157	0.156	0.233	0.244	0.242	0.226	0.226	0.242	0.243	0.237	0.234	0.243	0.245	0.237	0.177
2 days, 12:30:00	0.266	0.27	0.262	0.235	0.236	0.239	0.231	0.228	0.227	0.211	0.219	0.217	0.159	0.159	0.162	0.158	0.157	0.15	0.177	0.183	0.184	0.182	0.178	0.2	0.15	0.167	0.17	0.167	0.156	0.177	0.154	0.152	0.157	0.155	0.157	0.154	0.234	0.244	0.247	0.223	0.231	0.249	0.238	0.243	0.236	0.248	0.245	0.233	0.179
2 days, 13:00:00	0.263	0.274	0.267	0.235	0.234	0.246	0.233	0.226	0.231	0.216	0.221	0.216	0.157	0.158	0.159	0.159	0.155	0.15	0.178	0.183	0.185	0.182	0.179	0.2	0.15	0.166	0.169	0.17	0.156	0.175	0.153	0.152	0.156	0.155	0.158	0.154	0.236	0.243	0.243	0.221	0.23	0.242	0.238	0.243	0.234	0.245	0.247	0.235	0.176
2 days, 13:30:00	0.272	0.278	0.267	0.235	0.234	0.248	0.236	0.23	0.229	0.221	0.219	0.216	0.156	0.157	0.16	0.158	0.155	0.151	0.18	0.181	0.186	0.181	0.179	0.195	0.148	0.166	0.169	0.167	0.157	0.176	0.152	0.15	0.157	0.157	0.158	0.153	0.233	0.248	0.246	0.225	0.228	0.241	0.245	0.245	0.241	0.25	0.247	0.236	0.177
2 days, 14:00:00	0.271	0.277	0.266	0.236	0.236	0.247	0.234	0.23	0.231	0.218	0.216	0.217	0.155	0.159	0.158	0.159	0.155	0.15	0.177	0.18	0.182	0.178	0.18	0.2	0.151	0.165	0.168	0.167	0.155	0.173	0.15	0.151	0.159	0.156	0.157	0.156	0.233	0.247	0.246	0.228	0.225	0.248	0.245	0.25	0.239	0.25	0.249	0.239	0.181
2 days, 14:30:00	0.274	0.283	0.274	0.239	0.237	0.251	0.236	0.231	0.234	0.217	0.218	0.219	0.157	0.156	0.159	0.159	0.151	0.149	0.179	0.183	0.181	0.183	0.179	0.195	0.148	0.165	0.167	0.164	0.155	0.173	0.151	0.15	0.162	0.156	0.158	0.155	0.236	0.247	0.243	0.229	0.226	0.243	0.245	0.254	0.238	0.253	0.243	0.23	0.178
2 days, 15:00:00	0.271	0.288	0.275	0.238	0.24	0.248	0.239	0.23	0.228	0.222	0.22	0.219	0.157	0.158	0.159	0.159	0.154	0.15	0.176	0.18	0.187	0.182	0.176	0.194	0.147	0.165	0.167	0.165	0.154	0.174	0.15	0.149	0.161	0.157	0.157	0.155	0.233	0.247	0.24	0.227	0.231	0.243	0.248	0.249	0.237	0.245	0.247	0.239	0.181
2 days, 15:30:00	0.28	0.286	0.276	0.242	0.237	0.255	0.242	0.238	0.238	0.226	0.223	0.222	0.158	0.157	0.16	0.158	0.151	0.15	0.18	0.183	0.186	0.18	0.177	0.194	0.149	0.165	0.167	0.165	0.153	0.175	0.15	0.152	0.161	0.155	0.157	0.157	0.239	0.253	0.239	0.226	0.231	0.245	0.241	0.244	0.238	0.251	0.251	0.24	0.179
2 days, 16:00:00	0.279	0.291	0.276	0.248	0.241	0.247	0.238	0.235	0.235	0.223	0.227	0.23	0.155	0.158	0.157	0.16	0.153	0.148	0.176	0.185	0.183	0.179	0.175	0.199	0.149	0.163	0.168	0.167	0.156	0.175	0.15	0.149	0.159	0.157	0.158	0.154	0.236	0.251	0.244	0.227	0.227	0.247	0.245	0.247	0.239	0.252	0.248	0.248	0.177
2 days, 16:30:00	0.285	0.293	0.282	0.249	0.243	0.255	0.242	0.235	0.233	0.225	0.228	0.235	0.157	0.158	0.162	0.158	0.151	0.15	0.176	0.186	0.183	0.182	0.175	0.198	0.149	0.165	0.168	0.167	0.155	0.173	0.145	0.153	0.161	0.156	0.159	0.155	0.232	0.25	0.252	0.225	0.23	0.246	0.249	0.256	0.244	0.251	0.254	0.245	0.177
2 days, 17:00:00	0.283	0.294	0.282	0.248	0.251	0.257	0.239	0.241	0.236	0.227	0.228	0.227	0.156	0.16	0.159	0.158	0.155	0.147	0.174	0.182	0.183	0.182	0.173	0.199	0.149	0.164	0.168	0.165	0.155	0.173	0.147	0.149	0.157	0.154	0.156	0.154	0.238	0.252	0.247	0.225	0.231	0.247	0.246	0.253	0.242	0.256	0.257	0.246	0.181
2 days, 17:30:00	0.292	0.296	0.288	0.25	0.251	0.257	0.245	0.24	0.241	0.234	0.231	0.228	0.159	0.16	0.159	0.158	0.155	0.152	0.175	0.181	0.184	0.183	0.178	0.196	0.152	0.165	0.17	0.165	0.154	0.175	0.144	0.15	0.159	0.156	0.158	0.156	0.241	0.253	0.248	0.228	0.237	0.24	0.247	0.257	0.245	0.257	0.257	0.243	0.182
2 days, 18:00:00	0.291	0.298	0.288	0.258	0.248	0.257	0.247	0.243	0.244	0.233	0.226	0.232	0.159	0.159	0.159	0.158	0.155	0.149	0.174	0.181	0.185	0.179	0.178	0.195	0.153	0.164	0.168	0.166	0.154	0.176	0.141	0.15	0.16	0.154	0.158	0.157	0.239	0.252	0.251	0.229	0.233	0.244	0.247	0.257	0.243	0.256	0.253	0.242	0.179
2 days, 18:30:00	0.292	0.301	0.293	0.257	0.253	0.26	0.251	0.24	0.241	0.23	0.233	0.233	0.157	0.158	0.161	0.157	0.153	0.15	0.177	0.18	0.186	0.179	0.179	0.195	0.152	0.169	0.168	0.164	0.155	0.171	0.144	0.153	0.162	0.157	0.157	0.154	0.24	0.255	0.249	0.231	0.234	0.245	0.25	0.259	0.245	0.263	0.251	0.245	0.177
2 days, 19:00:00	0.295	0.308	0.295	0.257	0.258	0.261	0.253	0.242	0.247	0.23	0.235	0.235	0.157	0.156	0.161	0.154	0.153	0.149	0.176	0.18	0.186	0.18	0.175	0.195	0.152	0.167	0.165	0.165	0.155	0.175	0.141	0.153	0.16	0.156	0.157	0.155	0.244	0.252	0.253	0.228	0.233	0.245	0.247	0.249	0.248	0.26	0.256	0.251	0.181
2 days, 19:30:00	0.298	0.314	0.293	0.261	0.263	0.27	0.255	0.246	0.249	0.234	0.234	0.239	0.155	0.158	0.16	0.158	0.153	0.149	0.174	0.182	0.185	0.18	0.177	0.195	0.151	0.164	0.167	0.166	0.155	0.173	0.139	0.15	0.161	0.157	0.157	0.154	0.243	0.251	0.25	0.226	0.234	0.249	0.249	0.25	0.245	0.26	0.252	0.248	0.176
2 days, 20:00:00	0.3	0.311	0.297	0.26	0.262	0.268	0.261	0.248	0.25	0.242	0.238	0.235	0.157	0.158	0.16	0.158	0.151	0.149	0.175	0.181	0.186	0.179	0.176	0.198	0.15	0.163	0.167	0.163	0.155	0.176	0.141	0.149	0.16	0.156	0.156	0.153	0.246	0.252	0.252	0.227	0.234	0.244	0.252	0.256	0.248	0.265	0.252	0.249	0.175
2 days, 20:30:00	0.302	0.313	0.306	0.262	0.26	0.271	0.262	0.246	0.244	0.239	0.243	0.241	0.155	0.158	0.16	0.158	0.153	0.149	0.174	0.18	0.187	0.18	0.175	0.199	0.152	0.166	0.168	0.164	0.155	0.173	0.14	0.15	0.159	0.157	0.157	0.153	0.243	0.254	0.251	0.227	0.234	0.246	0.249	0.255	0.246	0.265	0.25	0.248	0.182
2 days, 21:00:00	0.304	0.314	0.305	0.262	0.264	0.273	0.262	0.252	0.248	0.239	0.242	0.245	0.154	0.157	0.159	0.157	0.152	0.145	0.173	0.183	0.182	0.179	0.176	0.198	0.154	0.163	0.168	0.165	0.155	0.177	0.143	0.154	0.16	0.156	0.155	0.154	0.246	0.253	0.252	0.231	0.238	0.248	0.248	0.251	0.246	0.265	0.254	0.245	0.179
2 days, 21:30:00	0.307	0.316	0.307	0.268	0.268	0.274	0.265	0.256	0.252	0.242	0.244	0.242	0.156	0.156	0.159	0.157	0.153	0.148	0.174	0.183	0.184	0.18	0.177	0.198	0.154	0.163	0.164	0.167	0.157	0.174	0.144	0.153	0.161	0.158	0.155	0.152	0.243	0.257	0.252	0.231	0.238	0.246	0.258	0.258	0.239	0.265	0.259	0.249	0.176
2 days, 22:00:00	0.305	0.32	0.308	0.268	0.272	0.275	0.266	0.259	0.253	0.243	0.247	0.244	0.157	0.154	0.161	0.158	0.155	0.149	0.173	0.179	0.183	0.181	0.178	0.194	0.154	0.162	0.164	0.167	0.157	0.174	0.141	0.15	0.161	0.156	0.156	0.154	0.24	0.256	0.253	0.236	0.236	0.245	0.254	0.262	0.245	0.264	0.253	0.252	0.18
2 days, 22:30:00	0.315	0.324	0.306	0.271	0.275	0.282	0.266	0.259	0.253	0.246	0.245	0.246	0.158	0.156	0.16	0.158	0.155	0.148	0.172	0.181	0.182	0.178	0.176	0.197	0.152	0.162	0.168	0.166	0.156	0.176	0.143	0.15	0.159	0.156	0.155	0.154	0.24	0.251	0.256	0.233	0.236	0.249	0.249	0.261	0.247	0.269	0.262	0.253	0.178
2 days, 23:00:00	0.317	0.326	0.318	0.272	0.271	0.28	0.274	0.259	0.254	0.254	0.248	0.247	0.157	0.156	0.158	0.156	0.153	0.148	0.174	0.18	0.183	0.18	0.172	0.194	0.152	0.163	0.166	0.166	0.157	0.175	0.144	0.149	0.158	0.155	0.158	0.155	0.243	0.257	0.252	0.235	0.236	0.247	0.255	0.258	0.25	0.268	0.261	0.253	0.176
2 days, 23:30:00	0.313	0.335	0.316	0.275	0.279	0.287	0.269	0.264	0.262	0.248	0.251	0.251	0.156	0.156	0.158	0.154	0.153	0.148	0.171	0.179	0.183	0.178	0.176	0.19	0.154	0.161	0.164	0.165	0.156	0.172	0.143	0.151	0.159	0.157	0.154	0.152	0.242	0.252	0.258	0.236	0.235	0.246	0.256	0.258	0.259	0.274	0.257	0.252	0.18
3 days, 0:00:00	0.327	0.338	0.319	0.284	0.277	0.289	0.275	0.268	0.26	0.254	0.251	0.249	0.156	0.157	0.157	0.156	0.155	0.149	0.174	0.179	0.182	0.179	0.179	0.196	0.151	0.162	0.167	0.165	0.156	0.173	0.143	0.152	0.159	0.155	0.152	0.153	0.248	0.257	0.261	0.234	0.24	0.254	0.262	0.26	0.255	0.271	0.259	0.253	0.18
3 days, 0:30:00	0.32	0.342	0.324	0.277	0.279	0.288	0.279	0.263	0.265	0.252	0.255	0.258	0.158	0.158	0.156	0.153	0.153	0.149	0.172	0.179	0.179	0.178	0.175	0.195	0.15	0.161	0.166	0.166	0.155	0.172	0.147	0.151	0.16	0.155	0.153	0.155	0.252	0.264	0.257	0.237	0.238	0.251	0.261	0.26	0.254	0.277	0.262	0.256	0.181
3 days, 1:00:00	0.326	0.345	0.328	0.283	0.287	0.294	0.284	0.27	0.266	0.26	0.257	0.257	0.156	0.157	0.154	0.156	0.156	0.15	0.174	0.18	0.18	0.177	0.178	0.194	0.149	0.164	0.165	0.165	0.155	0.172	0.149	0.149	0.161	0.156	0.152	0.154	0.246	0.263	0.262	0.231	0.239	0.251	0.26	0.259	0.253	0.279	0.262	0.256	0.179
3 days, 1:30:00	0.332	0.343	0.333	0.287	0.284	0.302	0.283	0.27	0.268	0.26	0.258	0.258	0.156	0.157	0.154	0.154	0.152	0.152	0.172	0.18	0.185	0.176	0.176	0.195	0.149	0.162	0.165	0.165	0.156	0.173	0.146	0.152	0.16	0.158	0.154	0.153	0.252	0.263	0.26	0.241	0.242	0.258	0.261	0.263	0.255	0.278	0.26	0.255	0.178
3 days, 2:00:00	0.342	0.35	0.341	0.286	0.29	0.298	0.284	0.273	0.27	0.26	0.263	0.261	0.154	0.16	0.158	0.154	0.151	0.148	0.173	0.18	0.184	0.178	0.177	0.195	0.149	0.163	0.166	0.163	0.155	0.178	0.146	0.149	0.158	0.155	0.153	0.154	0.253	0.267	0.258	0.24	0.24	0.25	0.263	0.266	0.252	0.275	0.269	0.256	0.175
3 days, 2:30:00	0.335	0.354	0.341	0.291	0.287	0.303	0.29	0.276	0.272	0.263	0.264	0.265	0.156	0.158	0.156	0.155	0.152	0.149	0.174	0.178	0.183	0.186	0.176	0.197	0.149	0.163	0.165	0.164	0.157	0.174	0.142	0.15	0.155	0.154	0.153	0.152	0.247	0.262	0.26	0.244	0.238	0.253	0.261	0.263	0.251	0.281	0.263	0.257	0.176
3 days, 3:00:00	0.339	0.359	0.337	0.294	0.292	0.311	0.289	0.277	0.274	0.264	0.266	0.266	0.155	0.155	0.156	0.155	0.152	0.15	0.172	0.179	0.182	0.18	0.176	0.197	0.15	0.164	0.167	0.163	0.155	0.173	0.143	0.151	0.161	0.154	0.154	0.152	0.254	0.266	0.263	0.241	0.242	0.257	0.268	0.268	0.259	0.282	0.269	0.261	0.178
3 days, 3:30:00	0.347	0.358	0.345	0.296	0.295	0.308	0.293	0.282	0.28	0.265	0.268	0.269	0.155	0.157	0.156	0.154	0.148	0.149	0.17	0.178	0.184	0.179	0.174	0.193	0.149	0.165	0.164	0.164	0.155	0.171	0.145	0.147	0.159	0.156	0.153	0.151	0.255	0.267	0.266	0.239	0.241	0.257	0.262	0.265	0.258	0.28	0.266	0.257	0.177
3 days, 4:00:00	0.347	0.365	0.347	0.293	0.297	0.312	0.298	0.286	0.285	0.269	0.271	0.271	0.153	0.156	0.158	0.152	0.155	0.149	0.17	0.179	0.183	0.176	0.179	0.191	0.15	0.165	0.163	0.164	0.154	0.173	0.145	0.149	0.16	0.154	0.15	0.154	0.254	0.263	0.263	0.237	0.242	0.257	0.268	0.269	0.257	0.284	0.274	0.259	0.176
3 days, 4:30:00	0.349	0.367	0.35	0.297	0.299	0.309	0.3	0.282	0.283	0.278	0.273	0.274	0.157	0.154	0.157	0.152	0.154	0.149	0.168	0.176	0.184	0.176	0.182	0.19	0.151	0.165	0.163	0.161	0.153	0.174	0.145	0.147	0.16	0.154	0.153	0.151	0.251	0.26	0.254	0.236	0.245	0.263	0.268	0.265	0.261	0.284	0.264	0.264	0.176
3 days, 5:00:00	0.349	0.369	0.352	0.303	0.302	0.311	0.304	0.29	0.285	0.271	0.279	0.278	0.153	0.158	0.158	0.152	0.152	0.148	0.171	0.177	0.182	0.177	0.179	0.191	0.149	0.163	0.163	0.164	0.153	0.172	0.146	0.149	0.159	0.153	0.152	0.153	0.252	0.269	0.265	0.239	0.241	0.253	0.274	0.272	0.26	0.283	0.267	0.267	0.176
3 days, 5:30:00	0.35	0.369	0.356	0.307	0.312	0.322	0.306	0.293	0.29	0.276	0.277	0.279	0.152	0.157	0.158	0.152	0.151	0.148	0.169	0.181	0.182	0.175	0.176	0.193	0.149	0.164	0.163	0.163	0.154	0.17	0.146	0.146	0.16	0.154	0.151	0.151	0.256	0.269	0.265	0.238	0.243	0.26	0.27	0.269	0.262	0.285	0.272	0.264	0.174
3 days, 6:00:00	0.355	0.378	0.358	0.307	0.314	0.325	0.308	0.293	0.286	0.276	0.28	0.284	0.152	0.154	0.161	0.153	0.151	0.147	0.169	0.182	0.181	0.177	0.177	0.196	0.148	0.162	0.163	0.163	0.155	0.172	0.148	0.149	0.159	0.156	0.155	0.15	0.255	0.27	0.269	0.244	0.248	0.259	0.263	0.28	0.258	0.288	0.27	0.267	0.175
3 days, 6:30:00	0.364	0.384	0.363	0.31	0.313	0.329	0.315	0.299	0.289	0.282	0.282	0.285	0.155	0.156	0.158	0.154	0.151	0.148	0.17	0.18	0.183	0.175	0.179	0.193	0.151	0.163	0.16	0.165	0.155	0.173	0.147	0.15	0.157	0.153	0.153	0.152	0.261	0.27	0.268	0.244	0.253	0.256	0.276	0.275	0.259	0.292	0.273	0.266	0.171
3 days, 7:00:00	0.376	0.386	0.361	0.309	0.315	0.334	0.314	0.304	0.29	0.29	0.287	0.285	0.154	0.156	0.155	0.153	0.151	0.149	0.171	0.18	0.181	0.175	0.177	0.19	0.149	0.16	0.162	0.163	0.156	0.175	0.146	0.149	0.157	0.153	0.152	0.151	0.258	0.272	0.266	0.243	0.254	0.261	0.278	0.281	0.258	0.293	0.274	0.272	0.177
3 days, 7:30:00	0.376	0.387	0.367	0.31	0.317	0.335	0.318	0.309	0.294	0.286	0.29	0.288	0.155	0.153	0.158	0.153	0.153	0.149	0.17	0.179	0.179	0.174	0.173	0.192	0.149	0.162	0.16	0.162	0.154	0.171	0.146	0.149	0.157	0.154	0.152	0.151	0.261	0.274	0.27	0.244	0.254	0.268	0.275	0.276	0.262	0.296	0.268	0.273	0.174
3 days, 8:00:00	0.375	0.394	0.386	0.325	0.323	0.339	0.323	0.306	0.296	0.292	0.292	0.291	0.155	0.156	0.157	0.153	0.154	0.151	0.172	0.179	0.177	0.173	0.172	0.193	0.149	0.161	0.166	0.162	0.154	0.169	0.144	0.15	0.158	0.155	0.155	0.15	0.257	0.272	0.267	0.25	0.253	0.269	0.277	0.277	0.256	0.298	0.279	0.27	0.176
3 days, 8:30:00	0.365	0.398	0.384	0.326	0.323	0.348	0.326	0.314	0.297	0.296	0.299	0.298	0.15	0.157	0.157	0.151	0.152	0.15	0.171	0.175	0.178	0.175	0.171	0.192	0.149	0.16	0.162	0.162	0.156	0.17	0.146	0.149	0.157	0.154	0.154	0.151	0.264	0.276	0.27	0.249	0.253	0.268	0.276	0.274	0.26	0.294	0.277	0.272	0.176
3 days, 9:00:00	0.379	0.396	0.387	0.33	0.327	0.342	0.328	0.314	0.311	0.296	0.299	0.295	0.153	0.155	0.154	0.152	0.152	0.148	0.17	0.175	0.178	0.175	0.171	0.191	0.147	0.161	0.162	0.162	0.155	0.169	0.145	0.147	0.158	0.154	0.151	0.15	0.261	0.278	0.275	0.249	0.26	0.272	0.275	0.277	0.261	0.296	0.272	0.276	0.176
3 days, 9:30:00	0.391	0.407	0.382	0.334	0.332	0.34	0.33	0.31	0.312	0.298	0.3	0.302	0.154	0.154	0.154	0.152	0.152	0.149	0.172	0.174	0.18	0.175	0.174	0.191	0.147	0.159	0.162	0.161	0.157	0.17	0.145	0.146	0.16	0.154	0.154	0.149	0.261	0.28	0.275	0.255	0.265	0.277	0.269	0.282	0.266	0.302	0.28	0.277	0.178
3 days, 10:00:00	0.383	0.411	0.388	0.333	0.337	0.344	0.334	0.318	0.311	0.31	0.302	0.303	0.152	0.154	0.155	0.149	0.153	0.147	0.174	0.173	0.177	0.179	0.173	0.19	0.147	0.16	0.161	0.161	0.156	0.168	0.146	0.147	0.155	0.151	0.152	0.148	0.267	0.279	0.28	0.253	0.264	0.279	0.274	0.279	0.265	0.305	0.282	0.276	0.175
3 days, 10:30:00	0.391	0.422	0.404	0.336	0.339	0.345	0.337	0.319	0.313	0.302	0.304	0.308	0.155	0.154	0.154	0.151	0.153	0.147	0.175	0.176	0.174	0.179	0.174	0.191	0.148	0.157	0.164	0.161	0.157	0.169	0.148	0.148	0.155	0.152	0.153	0.147	0.269	0.281	0.276	0.247	0.258	0.281	0.282	0.282	0.267	0.307	0.275	0.277	0.173
3 days, 11:00:00	0.396	0.412	0.404	0.342	0.336	0.354	0.345	0.326	0.322	0.31	0.305	0.314	0.154	0.153	0.157	0.15	0.151	0.149	0.174	0.173	0.178	0.175	0.174	0.192	0.147	0.157	0.163	0.159	0.157	0.17	0.146	0.147	0.158	0.152	0.151	0.148	0.27	0.282	0.278	0.25	0.268	0.282	0.286	0.283	0.266	0.31	0.28	0.28	0.174
3 days, 11:30:00	0.396	0.414	0.396	0.35	0.338	0.354	0.348	0.325	0.321	0.309	0.313	0.313	0.154	0.151	0.154	0.15	0.152	0.147	0.176	0.175	0.175	0.176	0.179	0.191	0.148	0.157	0.162	0.158	0.157	0.171	0.145	0.147	0.154	0.152	0.151	0.15	0.274	0.285	0.275	0.251	0.262	0.282	0.284	0.292	0.267	0.306	0.287	0.282	0.177
3 days, 12:00:00	0.406	0.422	0.411	0.347	0.349	0.358	0.349	0.329	0.329	0.304	0.32	0.317	0.154	0.151	0.154	0.148	0.15	0.148	0.177	0.175	0.176	0.175	0.177	0.187	0.147	0.159	0.161	0.161	0.156	0.17	0.144	0.146	0.155	0.153	0.148	0.149	0.274	0.282	0.278	0.256	0.261	0.282	0.292	0.289	0.272	0.312	0.284	0.284	0.18
3 days, 12:30:00	0.414	0.436	0.413	0.352	0.347	0.364	0.352	0.328	0.331	0.313	0.322	0.318	0.154	0.155	0.154	0.15	0.148	0.148	0.174	0.176	0.178	0.172	0.174	0.191	0.146	0.161	0.159	0.16	0.157	0.17	0.145	0.146	0.155	0.152	0.15	0.147	0.273	0.29	0.28	0.258	0.269	0.283	0.293	0.291	0.273	0.312	0.295	0.285	0.177
3 days, 13:00:00	0.416	0.435	0.419	0.356	0.352	0.363	0.355	0.33	0.332	0.321	0.324	0.322	0.152	0.152	0.155	0.15	0.149	0.149	0.175	0.175	0.174	0.177	0.174	0.189	0.147	0.162	0.162	0.158	0.157	0.171	0.143	0.146	0.157	0.152	0.15	0.148	0.28	0.285	0.286	0.252	0.273	0.285	0.294	0.292	0.275	0.317	0.285	0.287	0.176
3 days, 13:30:00	0.412	0.443	0.408	0.356	0.355	0.373	0.363	0.332	0.336	0.327	0.323	0.325	0.151	0.152	0.153	0.153	0.149	0.147	0.175	0.176	0.177	0.175	0.174	0.19	0.148	0.158	0.162	0.161	0.159	0.171	0.145	0.146	0.154	0.152	0.149	0.146	0.274	0.293	0.28	0.256	0.278	0.289	0.292	0.291	0.269	0.321	0.289	0.291	0.177
3 days, 14:00:00	0.418	0.444	0.415	0.359	0.367	0.378	0.359	0.338	0.34	0.325	0.33	0.332	0.151	0.152	0.153	0.155	0.148	0.147	0.172	0.178	0.177	0.175	0.173	0.191	0.149	0.159	0.16	0.162	0.155	0.168	0.148	0.144	0.151	0.151	0.149	0.148	0.28	0.29	0.283	0.266	0.273	0.291	0.3	0.298	0.275	0.319	0.295	0.288	0.175
3 days, 14:30:00	0.425	0.449	0.428	0.371	0.36	0.379	0.365	0.343	0.338	0.328	0.333	0.333	0.151	0.149	0.153	0.153	0.149	0.146	0.172	0.174	0.174	0.169	0.171	0.19	0.149	0.16	0.161	0.159	0.155	0.17	0.145	0.142	0.154	0.151	0.149	0.147	0.28	0.295	0.29	0.264	0.277	0.297	0.303	0.298	0.272	0.321	0.299	0.293	0.177
3 days, 15:00:00	0.433	0.445	0.438	0.37	0.36	0.384	0.365	0.351	0.341	0.331	0.333	0.335	0.151	0.153	0.153	0.152	0.146	0.144	0.17	0.175	0.18	0.171	0.169	0.186	0.149	0.155	0.162	0.158	0.155	0.167	0.145	0.146	0.154	0.149	0.149	0.145	0.28	0.301	0.29	0.261	0.282	0.303	0.297	0.297	0.274	0.327	0.3	0.296	0.178
3 days, 15:30:00	0.434	0.455	0.426	0.366	0.373	0.391	0.37	0.355	0.339	0.33	0.342	0.335	0.149	0.153	0.155	0.151	0.151	0.143	0.17	0.177	0.175	0.168	0.169	0.186	0.149	0.156	0.159	0.158	0.155	0.168	0.144	0.146	0.154	0.151	0.148	0.146	0.278	0.3	0.292	0.266	0.281	0.306	0.301	0.303	0.276	0.325	0.296	0.291	0.174
3 days, 16:00:00	0.44	0.454	0.44	0.384	0.376	0.394	0.374	0.357	0.347	0.343	0.341	0.344	0.15	0.152	0.152	0.151	0.15	0.144	0.172	0.175	0.177	0.169	0.168	0.186	0.149	0.159	0.159	0.158	0.155	0.167	0.144	0.145	0.152	0.151	0.15	0.143	0.283	0.299	0.292	0.266	0.286	0.306	0.302	0.304	0.276	0.325	0.298	0.297	0.173
3 days, 16:30:00	0.443	0.467	0.445	0.378	0.374	0.392	0.374	0.369	0.357	0.344	0.348	0.347	0.15	0.15	0.152	0.154	0.151	0.143	0.171	0.175	0.174	0.174	0.168	0.188	0.148	0.158	0.16	0.162	0.154	0.169	0.143	0.144	0.156	0.15	0.148	0.146	0.287	0.295	0.299	0.268	0.286	0.314	0.304	0.298	0.283	0.329	0.304	0.299	0.174
3 days, 16:59:59	0.443	0.469	0.458	0.379	0.386	0.399	0.383	0.37	0.361	0.345	0.349	0.355	0.146	0.149	0.148	0.152	0.149	0.145	0.173	0.176	0.172	0.174	0.17	0.19	0.148	0.159	0.159	0.16	0.154	0.168	0.143	0.146	0.154	0.15	0.146	0.143	0.286	0.303	0.298	0.268	0.284	0.303	0.308	0.3	0.282	0.334	0.303	0.305	0.174
3 days, 17:30:00	0.452	0.463	0.445	0.395	0.379	0.4	0.383	0.37	0.36	0.347	0.365	0.356	0.149	0.149	0.147	0.15	0.148	0.147	0.174	0.175	0.173	0.175	0.169	0.188	0.146	0.158	0.162	0.157	0.154	0.166	0.146	0.144	0.153	0.147	0.145	0.143	0.288	0.308	0.302	0.275	0.286	0.31	0.313	0.307	0.286	0.329	0.307	0.299	0.174
3 days, 18:00:00	0.456	0.459	0.453	0.392	0.385	0.408	0.39	0.377	0.376	0.353	0.359	0.358	0.15	0.151	0.15	0.149	0.149	0.143	0.172	0.174	0.175	0.175	0.167	0.189	0.146	0.155	0.16	0.16	0.154	0.168	0.143	0.144	0.155	0.149	0.147	0.144	0.294	0.308	0.303	0.273	0.294	0.317	0.31	0.301	0.288	0.334	0.309	0.302	0.172
[truncated: 32 more columns]

## Sheet: Supp1
B. dorei 1
Time	2'-FL bio1 tech1	2'-FL bio1 tech2	2'-FL bio1 tech3	2'-FL bio2 tech1	2'-FL bio2 tech2	2'-FL bio2 tech3	2'-FL blank 1	2'-FL blank 2	2'-FL blank 3	DFL bio1 tech1	DFL bio1 tech2	DFL bio1 tech3	DFL bio2 tech1	DFL bio2 tech2	DFL bio2 tech3	DFL blank 1	DFL blank 2	DFL blank 3	3'-SL bio1 tech1	3'-SL bio1 tech2	3'-SL bio1 tech3	3'-SL bio2 tech1	3'-SL bio2 tech2	3'-SL bio2 tech3	3'-SL blank 1	3'-SL blank 2	3'-SL blank 3	6'-SL bio1 tech1	6'-SL bio1 tech2	6'-SL bio1 tech3	6'-SL bio2 tech1	6'-SL bio2 tech2	6'-SL bio2 tech3	6'-SL blank 1	6'-SL blank 2	6'-SL blank 3	LNT bio1 tech1	LNT bio1 tech2	LNT bio1 tech3	LNT bio2 tech1	LNT bio2 tech2	LNT bio2 tech3	LNT blank 1	LNT blank 2	LNT blank 3	LNnT bio1 tech1	LNnT bio1 tech2	LNnT bio1 tech3	LNnT bio2 tech1
00:00:00	0.097	0.098	0.099	0.097	0.092	0.092	0.091	0.094	0.085	0.093	0.098	0.093	0.097	0.096	0.099	0.099	0.091	0.086	0.091	0.095	0.095	0.101	0.094	0.103	0.093	0.084	0.084	0.094	0.096	0.107	0.107	0.096	0.101	0.089	0.086	0.087	0.09	0.095	0.091	0.1	0.097	0.091	0.092	0.092	0.098	0.094	0.096	0.099	0.097
00:30:00	0.097	0.098	0.096	0.096	0.092	0.091	0.092	0.094	0.085	0.09	0.098	0.095	0.094	0.095	0.097	0.1	0.091	0.087	0.09	0.095	0.097	0.099	0.092	0.105	0.09	0.084	0.083	0.094	0.093	0.106	0.105	0.096	0.099	0.089	0.087	0.088	0.09	0.095	0.09	0.097	0.094	0.094	0.091	0.092	0.099	0.095	0.095	0.099	0.095
01:00:00	0.097	0.098	0.096	0.095	0.094	0.09	0.091	0.095	0.086	0.09	0.097	0.095	0.095	0.094	0.097	0.1	0.092	0.09	0.089	0.093	0.096	0.102	0.096	0.104	0.089	0.083	0.083	0.093	0.093	0.105	0.102	0.097	0.099	0.09	0.088	0.088	0.092	0.094	0.09	0.096	0.093	0.093	0.091	0.091	0.099	0.095	0.095	0.099	0.096
01:30:00	0.097	0.098	0.097	0.097	0.094	0.09	0.09	0.097	0.087	0.09	0.097	0.094	0.096	0.093	0.098	0.098	0.092	0.09	0.089	0.096	0.096	0.102	0.096	0.104	0.089	0.084	0.084	0.093	0.093	0.104	0.102	0.097	0.098	0.09	0.089	0.087	0.091	0.093	0.09	0.095	0.094	0.094	0.089	0.091	0.098	0.094	0.094	0.098	0.097
02:00:00	0.097	0.098	0.097	0.097	0.094	0.09	0.089	0.097	0.088	0.091	0.097	0.094	0.097	0.093	0.098	0.097	0.092	0.09	0.09	0.096	0.096	0.103	0.096	0.104	0.089	0.084	0.085	0.093	0.093	0.103	0.102	0.097	0.098	0.09	0.09	0.087	0.091	0.092	0.09	0.094	0.095	0.094	0.089	0.091	0.098	0.094	0.094	0.098	0.098
02:30:00	0.097	0.099	0.098	0.097	0.094	0.091	0.088	0.097	0.089	0.092	0.098	0.094	0.097	0.094	0.098	0.097	0.092	0.09	0.091	0.097	0.098	0.103	0.097	0.104	0.09	0.085	0.086	0.093	0.094	0.104	0.102	0.098	0.098	0.09	0.09	0.087	0.091	0.092	0.091	0.094	0.096	0.094	0.09	0.09	0.097	0.094	0.094	0.098	0.098
03:00:00	0.097	0.099	0.099	0.098	0.094	0.095	0.09	0.097	0.089	0.092	0.098	0.094	0.097	0.095	0.098	0.096	0.092	0.09	0.093	0.098	0.1	0.105	0.098	0.105	0.091	0.085	0.087	0.093	0.095	0.105	0.103	0.099	0.099	0.09	0.09	0.087	0.091	0.092	0.092	0.094	0.096	0.094	0.091	0.091	0.097	0.094	0.093	0.098	0.098
03:30:00	0.097	0.099	0.098	0.098	0.094	0.095	0.091	0.097	0.089	0.093	0.098	0.094	0.096	0.096	0.099	0.096	0.092	0.09	0.094	0.1	0.102	0.106	0.099	0.107	0.091	0.086	0.087	0.094	0.097	0.106	0.105	0.101	0.1	0.09	0.09	0.086	0.09	0.093	0.093	0.094	0.096	0.094	0.092	0.091	0.097	0.094	0.093	0.099	0.098
04:00:00	0.097	0.099	0.098	0.098	0.094	0.096	0.091	0.096	0.089	0.093	0.097	0.093	0.096	0.096	0.1	0.095	0.092	0.09	0.097	0.101	0.104	0.108	0.101	0.109	0.091	0.086	0.087	0.095	0.098	0.108	0.106	0.103	0.101	0.09	0.09	0.086	0.09	0.093	0.093	0.094	0.096	0.094	0.092	0.091	0.096	0.094	0.093	0.099	0.098
04:30:00	0.097	0.099	0.098	0.098	0.095	0.096	0.091	0.096	0.089	0.093	0.097	0.093	0.096	0.097	0.1	0.095	0.092	0.089	0.099	0.104	0.106	0.11	0.104	0.112	0.091	0.086	0.086	0.097	0.1	0.11	0.108	0.105	0.103	0.089	0.09	0.086	0.091	0.093	0.093	0.095	0.096	0.093	0.092	0.09	0.096	0.094	0.093	0.099	0.098
05:00:00	0.097	0.099	0.099	0.098	0.095	0.096	0.091	0.096	0.089	0.093	0.097	0.093	0.096	0.097	0.101	0.095	0.092	0.089	0.102	0.107	0.11	0.115	0.108	0.115	0.091	0.087	0.087	0.099	0.102	0.112	0.111	0.108	0.105	0.089	0.089	0.086	0.091	0.093	0.093	0.095	0.096	0.093	0.092	0.09	0.096	0.094	0.093	0.099	0.098
05:30:00	0.097	0.099	0.098	0.098	0.095	0.096	0.091	0.096	0.089	0.093	0.096	0.093	0.096	0.097	0.101	0.095	0.091	0.089	0.106	0.111	0.114	0.118	0.112	0.119	0.091	0.086	0.086	0.101	0.104	0.115	0.114	0.112	0.107	0.089	0.089	0.086	0.09	0.094	0.093	0.095	0.096	0.093	0.092	0.09	0.096	0.094	0.093	0.099	0.098
06:00:00	0.097	0.099	0.098	0.098	0.095	0.096	0.091	0.096	0.089	0.093	0.096	0.093	0.096	0.097	0.101	0.095	0.091	0.089	0.111	0.116	0.119	0.124	0.118	0.126	0.091	0.087	0.086	0.104	0.107	0.118	0.118	0.117	0.113	0.089	0.089	0.086	0.091	0.095	0.093	0.095	0.097	0.094	0.092	0.09	0.096	0.094	0.093	0.1	0.099
06:30:00	0.097	0.099	0.099	0.099	0.095	0.096	0.09	0.096	0.089	0.093	0.096	0.093	0.096	0.096	0.101	0.094	0.091	0.089	0.117	0.122	0.124	0.131	0.124	0.133	0.091	0.086	0.086	0.109	0.111	0.122	0.123	0.119	0.119	0.089	0.089	0.086	0.091	0.095	0.093	0.095	0.097	0.094	0.092	0.09	0.095	0.094	0.093	0.1	0.099
07:00:00	0.097	0.099	0.099	0.099	0.095	0.096	0.09	0.095	0.089	0.092	0.096	0.093	0.096	0.096	0.101	0.094	0.091	0.089	0.124	0.129	0.132	0.139	0.132	0.141	0.091	0.086	0.086	0.114	0.116	0.128	0.129	0.127	0.127	0.089	0.089	0.086	0.091	0.095	0.093	0.095	0.097	0.094	0.092	0.09	0.095	0.094	0.093	0.1	0.099
07:30:00	0.098	0.099	0.099	0.099	0.095	0.097	0.09	0.096	0.089	0.092	0.096	0.093	0.096	0.096	0.101	0.094	0.091	0.089	0.134	0.139	0.14	0.15	0.143	0.152	0.091	0.086	0.086	0.121	0.122	0.134	0.135	0.134	0.134	0.089	0.089	0.086	0.091	0.096	0.093	0.096	0.097	0.094	0.092	0.09	0.095	0.095	0.093	0.1	0.1
08:00:00	0.098	0.1	0.099	0.099	0.095	0.097	0.09	0.095	0.089	0.092	0.096	0.092	0.096	0.096	0.101	0.093	0.091	0.089	0.144	0.15	0.151	0.162	0.156	0.164	0.091	0.086	0.086	0.13	0.129	0.142	0.142	0.141	0.142	0.089	0.089	0.086	0.091	0.096	0.093	0.096	0.097	0.094	0.092	0.09	0.094	0.095	0.093	0.101	0.101
08:29:02	0.098	0.1	0.1	0.1	0.096	0.098	0.09	0.095	0.089	0.093	0.096	0.093	0.096	0.097	0.101	0.094	0.091	0.089	0.158	0.164	0.166	0.178	0.173	0.18	0.091	0.086	0.086	0.141	0.138	0.152	0.152	0.154	0.152	0.089	0.089	0.086	0.092	0.096	0.093	0.097	0.097	0.095	0.092	0.09	0.094	0.096	0.094	0.101	0.102
09:00:00	0.098	0.1	0.1	0.1	0.096	0.098	0.09	0.095	0.089	0.092	0.096	0.092	0.096	0.096	0.101	0.093	0.091	0.089	0.174	0.18	0.184	0.197	0.192	0.198	0.091	0.086	0.086	0.155	0.15	0.164	0.165	0.166	0.166	0.089	0.088	0.086	0.092	0.097	0.093	0.097	0.097	0.095	0.092	0.09	0.092	0.096	0.094	0.102	0.103
09:30:00	0.099	0.101	0.101	0.101	0.097	0.099	0.09	0.095	0.089	0.093	0.096	0.093	0.096	0.096	0.101	0.093	0.091	0.089	0.195	0.203	0.203	0.221	0.216	0.221	0.091	0.086	0.086	0.171	0.164	0.178	0.18	0.182	0.182	0.089	0.088	0.086	0.093	0.097	0.094	0.097	0.097	0.095	0.091	0.09	0.092	0.097	0.095	0.102	0.103
10:00:00	0.1	0.102	0.101	0.102	0.098	0.099	0.09	0.095	0.089	0.093	0.096	0.093	0.096	0.096	0.101	0.093	0.091	0.089	0.22	0.229	0.229	0.245	0.241	0.249	0.091	0.086	0.086	0.191	0.181	0.198	0.196	0.197	0.199	0.088	0.088	0.086	0.094	0.097	0.095	0.098	0.099	0.096	0.092	0.09	0.092	0.097	0.096	0.103	0.105
10:30:00	0.1	0.102	0.102	0.103	0.098	0.1	0.09	0.095	0.089	0.093	0.096	0.093	0.096	0.096	0.101	0.092	0.091	0.089	0.251	0.256	0.253	0.277	0.273	0.281	0.091	0.086	0.086	0.211	0.201	0.217	0.22	0.218	0.22	0.088	0.088	0.086	0.095	0.098	0.095	0.098	0.1	0.097	0.092	0.09	0.092	0.098	0.097	0.104	0.106
11:00:00	0.101	0.103	0.103	0.103	0.099	0.101	0.09	0.095	0.089	0.093	0.096	0.092	0.096	0.096	0.101	0.092	0.091	0.089	0.282	0.292	0.288	0.318	0.312	0.326	0.091	0.086	0.086	0.242	0.224	0.238	0.238	0.246	0.248	0.088	0.088	0.086	0.096	0.098	0.095	0.099	0.101	0.097	0.091	0.09	0.092	0.099	0.098	0.104	0.108
11:30:00	0.102	0.104	0.104	0.104	0.1	0.101	0.089	0.094	0.089	0.094	0.096	0.092	0.097	0.096	0.101	0.091	0.091	0.089	0.328	0.333	0.331	0.365	0.368	0.369	0.091	0.086	0.086	0.272	0.247	0.271	0.271	0.278	0.279	0.088	0.088	0.087	0.097	0.099	0.096	0.099	0.101	0.098	0.091	0.09	0.092	0.1	0.098	0.106	0.11
12:00:00	0.103	0.106	0.105	0.106	0.101	0.103	0.089	0.095	0.089	0.094	0.096	0.092	0.097	0.096	0.101	0.091	0.091	0.089	0.377	0.378	0.381	0.422	0.418	0.426	0.091	0.086	0.086	0.307	0.277	0.308	0.309	0.316	0.312	0.089	0.088	0.088	0.097	0.099	0.097	0.099	0.103	0.098	0.091	0.09	0.092	0.102	0.1	0.106	0.112
12:30:00	0.104	0.107	0.107	0.107	0.103	0.104	0.089	0.095	0.089	0.094	0.096	0.093	0.097	0.096	0.101	0.091	0.091	0.089	0.424	0.44	0.434	0.448	0.476	0.495	0.091	0.087	0.086	0.362	0.317	0.357	0.36	0.354	0.356	0.089	0.088	0.089	0.099	0.1	0.097	0.1	0.106	0.099	0.092	0.09	0.092	0.103	0.101	0.108	0.114
13:00:00	0.106	0.108	0.109	0.108	0.104	0.105	0.089	0.095	0.089	0.094	0.096	0.093	0.097	0.096	0.102	0.09	0.09	0.089	0.486	0.492	0.502	0.556	0.534	0.561	0.091	0.087	0.086	0.41	0.37	0.409	0.411	0.408	0.4	0.09	0.087	0.091	0.1	0.1	0.098	0.101	0.106	0.1	0.091	0.09	0.091	0.105	0.102	0.109	0.116
13:30:00	0.108	0.111	0.111	0.11	0.106	0.106	0.089	0.095	0.089	0.095	0.096	0.093	0.097	0.096	0.102	0.09	0.09	0.089	0.569	0.567	0.568	0.634	0.64	0.633	0.091	0.087	0.086	0.471	0.429	0.476	0.461	0.459	0.462	0.092	0.087	0.094	0.101	0.101	0.098	0.102	0.108	0.101	0.091	0.09	0.091	0.108	0.105	0.111	0.119
14:00:00	0.11	0.113	0.114	0.112	0.108	0.108	0.089	0.094	0.089	0.095	0.096	0.093	0.097	0.096	0.101	0.09	0.09	0.089	0.661	0.636	0.64	0.709	0.736	0.725	0.091	0.087	0.086	0.538	0.482	0.531	0.514	0.535	0.527	0.094	0.087	0.097	0.103	0.102	0.099	0.103	0.11	0.102	0.091	0.09	0.091	0.11	0.106	0.113	0.122
14:30:00	0.112	0.115	0.116	0.114	0.11	0.11	0.089	0.094	0.089	0.095	0.096	0.094	0.098	0.096	0.101	0.09	0.09	0.089	0.765	0.755	0.738	0.853	0.807	0.833	0.091	0.087	0.086	0.621	0.555	0.63	0.592	0.592	0.587	0.097	0.087	0.1	0.105	0.103	0.1	0.104	0.113	0.103	0.091	0.09	0.091	0.113	0.109	0.116	0.126
15:00:00	0.114	0.118	0.118	0.117	0.113	0.113	0.089	0.094	0.089	0.096	0.096	0.094	0.098	0.097	0.102	0.09	0.09	0.089	0.906	0.905	0.912	1.019	0.992	0.995	0.091	0.087	0.086	0.766	0.644	0.762	0.679	0.675	0.674	0.101	0.087	0.104	0.107	0.104	0.101	0.105	0.116	0.105	0.091	0.09	0.091	0.117	0.111	0.119	0.131
15:30:00	0.117	0.121	0.122	0.12	0.115	0.115	0.089	0.094	0.089	0.096	0.097	0.094	0.098	0.097	0.102	0.09	0.09	0.089	1.024	1.033	1.008	1.063	1.046	1.03	0.091	0.087	0.086	0.935	0.733	0.907	0.785	0.802	0.789	0.105	0.087	0.109	0.108	0.105	0.103	0.106	0.115	0.108	0.091	0.09	0.091	0.122	0.116	0.121	0.135
16:00:00	0.12	0.125	0.125	0.122	0.119	0.118	0.089	0.094	0.088	0.097	0.097	0.095	0.098	0.097	0.102	0.09	0.09	0.089	1.045	1.076	1.044	1.08	1.073	1.064	0.091	0.086	0.086	1.052	0.876	1.048	0.961	0.992	0.961	0.11	0.087	0.114	0.112	0.106	0.104	0.107	0.116	0.11	0.091	0.09	0.091	0.125	0.119	0.125	0.142
16:30:00	0.123	0.13	0.13	0.126	0.122	0.121	0.089	0.094	0.088	0.097	0.097	0.095	0.099	0.098	0.102	0.09	0.09	0.089	1.06	1.083	1.062	1.078	1.094	1.062	0.09	0.086	0.086	1.14	1.026	1.133	1.025	1.022	1.044	0.114	0.087	0.118	0.115	0.107	0.106	0.108	0.12	0.113	0.091	0.09	0.09	0.129	0.124	0.129	0.148
17:00:00	0.127	0.134	0.134	0.13	0.125	0.125	0.088	0.094	0.088	0.098	0.098	0.096	0.099	0.098	0.103	0.09	0.09	0.088	1.065	1.081	1.069	1.078	1.088	1.062	0.09	0.086	0.086	1.153	1.055	1.159	1.052	1.038	1.039	0.119	0.087	0.123	0.118	0.109	0.108	0.11	0.123	0.116	0.091	0.09	0.09	0.133	0.13	0.134	0.156
17:30:00	0.131	0.139	0.14	0.135	0.13	0.129	0.088	0.094	0.088	0.098	0.098	0.096	0.1	0.099	0.103	0.09	0.089	0.088	1.054	1.083	1.061	1.072	1.081	1.057	0.09	0.086	0.086	1.113	1.077	1.12	1.054	1.052	1.05	0.124	0.087	0.129	0.121	0.111	0.11	0.111	0.126	0.117	0.091	0.09	0.09	0.138	0.135	0.14	0.165
18:00:00	0.136	0.144	0.144	0.14	0.134	0.133	0.088	0.094	0.088	0.099	0.099	0.097	0.101	0.099	0.104	0.09	0.089	0.088	1.056	1.076	1.06	1.068	1.078	1.054	0.09	0.086	0.086	1.085	1.083	1.086	1.052	1.048	1.044	0.13	0.087	0.135	0.124	0.113	0.112	0.113	0.131	0.119	0.091	0.09	0.09	0.144	0.142	0.147	0.173
18:30:00	0.142	0.149	0.149	0.144	0.138	0.139	0.088	0.094	0.088	0.099	0.099	0.097	0.101	0.1	0.105	0.09	0.089	0.087	1.048	1.071	1.058	1.064	1.069	1.048	0.09	0.086	0.085	1.058	1.078	1.052	1.043	1.04	1.036	0.137	0.087	0.14	0.128	0.115	0.114	0.115	0.135	0.121	0.091	0.09	0.09	0.152	0.148	0.153	0.19
19:00:00	0.148	0.155	0.156	0.148	0.142	0.146	0.088	0.094	0.088	0.1	0.1	0.098	0.101	0.1	0.106	0.089	0.089	0.087	1.047	1.066	1.055	1.061	1.063	1.043	0.09	0.086	0.085	1.039	1.075	1.028	1.04	1.036	1.024	0.141	0.087	0.142	0.132	0.118	0.116	0.118	0.139	0.124	0.091	0.09	0.089	0.16	0.157	0.162	0.206
19:30:00	0.154	0.162	0.16	0.155	0.148	0.151	0.088	0.094	0.088	0.101	0.101	0.099	0.102	0.101	0.107	0.089	0.089	0.087	1.04	1.064	1.048	1.059	1.061	1.042	0.09	0.086	0.085	1.025	1.067	1.01	1.038	1.036	1.025	0.144	0.087	0.145	0.137	0.122	0.119	0.121	0.145	0.128	0.09	0.09	0.089	0.172	0.168	0.173	0.225
20:00:00	0.16	0.167	0.169	0.166	0.155	0.158	0.088	0.093	0.088	0.101	0.101	0.1	0.103	0.101	0.109	0.089	0.089	0.087	1.036	1.055	1.044	1.054	1.059	1.039	0.09	0.086	0.085	1.013	1.061	0.995	1.032	1.032	1.022	0.145	0.088	0.144	0.143	0.125	0.122	0.124	0.152	0.131	0.091	0.09	0.089	0.184	0.179	0.184	0.247
20:30:00	0.167	0.177	0.178	0.176	0.162	0.167	0.088	0.093	0.088	0.102	0.102	0.101	0.103	0.102	0.112	0.089	0.089	0.087	1.033	1.049	1.038	1.049	1.049	1.033	0.09	0.086	0.086	1.003	1.06	0.983	1.03	1.027	1.018	0.144	0.088	0.145	0.151	0.129	0.126	0.128	0.158	0.135	0.09	0.09	0.089	0.199	0.191	0.198	0.27
21:00:00	0.176	0.186	0.187	0.177	0.169	0.175	0.088	0.093	0.088	0.103	0.103	0.102	0.104	0.103	0.113	0.089	0.089	0.087	1.026	1.046	1.032	1.045	1.047	1.029	0.089	0.086	0.085	0.995	1.056	0.975	1.026	1.022	0.995	0.145	0.089	0.145	0.162	0.134	0.13	0.131	0.165	0.139	0.09	0.09	0.089	0.21	0.209	0.216	0.297
21:30:00	0.189	0.194	0.195	0.182	0.176	0.182	0.088	0.093	0.088	0.104	0.103	0.103	0.105	0.103	0.115	0.089	0.089	0.087	1.019	1.04	1.028	1.039	1.037	1.023	0.089	0.086	0.085	0.989	1.05	0.968	1.023	1.016	0.999	0.147	0.09	0.146	0.171	0.138	0.135	0.137	0.177	0.146	0.09	0.09	0.089	0.233	0.237	0.236	0.333
22:00:00	0.2	0.203	0.203	0.189	0.186	0.191	0.088	0.093	0.088	0.105	0.104	0.105	0.106	0.104	0.115	0.089	0.089	0.087	1.013	1.032	1.02	1.034	1.03	1.018	0.089	0.086	0.085	0.979	1.046	0.955	1.016	1.01	0.987	0.147	0.091	0.148	0.182	0.142	0.142	0.143	0.182	0.154	0.09	0.09	0.089	0.261	0.256	0.258	0.365
22:30:00	0.209	0.215	0.214	0.2	0.194	0.202	0.088	0.093	0.088	0.106	0.105	0.106	0.107	0.105	0.118	0.089	0.089	0.087	1.005	1.025	1.013	1.028	1.024	1.011	0.089	0.086	0.085	0.972	1.04	0.948	1.012	1.004	0.985	0.15	0.093	0.15	0.191	0.151	0.148	0.151	0.19	0.163	0.089	0.09	0.089	0.295	0.289	0.276	0.396
23:00:00	0.216	0.228	0.226	0.212	0.208	0.211	0.088	0.093	0.088	0.108	0.106	0.108	0.108	0.106	0.125	0.089	0.089	0.087	0.999	1.019	1.006	1.022	1.023	1.002	0.089	0.086	0.085	0.965	1.034	0.942	1.008	0.998	0.976	0.153	0.095	0.155	0.204	0.159	0.16	0.155	0.206	0.175	0.089	0.089	0.089	0.311	0.338	0.305	0.454
23:30:00	0.221	0.246	0.237	0.218	0.217	0.221	0.088	0.093	0.088	0.109	0.108	0.108	0.109	0.107	0.128	0.089	0.089	0.087	0.989	1.01	0.999	1.016	1.02	0.995	0.089	0.086	0.085	0.958	1.03	0.933	1.002	0.994	0.968	0.153	0.097	0.156	0.22	0.169	0.167	0.165	0.217	0.186	0.089	0.089	0.088	0.353	0.372	0.345	0.51
1 day, 0:00:00	0.239	0.268	0.25	0.235	0.23	0.235	0.088	0.092	0.088	0.111	0.109	0.109	0.11	0.108	0.126	0.089	0.089	0.087	0.971	1	0.992	1.009	1.009	0.99	0.089	0.086	0.085	0.955	1.022	0.926	0.996	0.986	0.962	0.159	0.099	0.159	0.231	0.18	0.183	0.175	0.227	0.197	0.089	0.089	0.089	0.383	0.437	0.366	0.563
1 day, 0:30:00	0.244	0.304	0.263	0.244	0.245	0.245	0.088	0.092	0.088	0.112	0.112	0.111	0.111	0.108	0.133	0.088	0.089	0.087	0.959	0.986	0.984	1.003	1.004	0.984	0.089	0.086	0.085	0.94	1.016	0.916	0.99	0.98	0.958	0.162	0.101	0.164	0.254	0.191	0.193	0.183	0.241	0.211	0.089	0.089	0.088	0.434	0.497	0.426	0.632
1 day, 1:00:00	0.264	0.324	0.267	0.251	0.26	0.261	0.088	0.092	0.088	0.115	0.112	0.113	0.112	0.11	0.138	0.089	0.089	0.087	0.954	0.978	0.975	0.996	0.995	0.971	0.088	0.086	0.085	0.935	1.007	0.911	0.983	0.974	0.94	0.169	0.102	0.167	0.271	0.201	0.212	0.195	0.264	0.224	0.089	0.089	0.089	0.485	0.578	0.473	0.711
1 day, 1:30:00	0.277	0.35	0.28	0.266	0.279	0.285	0.088	0.092	0.088	0.116	0.115	0.116	0.114	0.111	0.142	0.088	0.089	0.087	0.947	0.966	0.965	0.987	0.981	0.961	0.088	0.086	0.085	0.927	1	0.903	0.975	0.969	0.921	0.174	0.103	0.17	0.293	0.218	0.223	0.216	0.283	0.239	0.089	0.089	0.088	0.547	0.658	0.525	0.829
1 day, 2:00:00	0.293	0.387	0.293	0.29	0.292	0.311	0.088	0.092	0.088	0.118	0.117	0.118	0.116	0.112	0.144	0.088	0.089	0.087	0.937	0.945	0.956	0.98	0.973	0.956	0.088	0.086	0.085	0.923	0.989	0.89	0.97	0.959	0.921	0.174	0.104	0.169	0.326	0.236	0.251	0.227	0.304	0.261	0.089	0.089	0.088	0.627	0.779	0.603	0.945
1 day, 2:30:00	0.311	0.415	0.309	0.311	0.31	0.333	0.088	0.092	0.088	0.12	0.118	0.12	0.117	0.113	0.141	0.088	0.089	0.087	0.923	0.94	0.947	0.973	0.965	0.937	0.088	0.086	0.085	0.916	0.98	0.889	0.962	0.948	0.913	0.177	0.104	0.174	0.362	0.257	0.269	0.236	0.321	0.276	0.089	0.089	0.088	0.73	0.903	0.7	1.019
1 day, 3:00:00	0.331	0.433	0.329	0.337	0.326	0.363	0.088	0.092	0.088	0.121	0.119	0.122	0.119	0.115	0.147	0.088	0.089	0.087	0.914	0.928	0.936	0.964	0.956	0.929	0.088	0.086	0.085	0.908	0.966	0.883	0.95	0.938	0.899	0.179	0.105	0.179	0.385	0.288	0.29	0.265	0.348	0.306	0.089	0.088	0.088	0.836	1.023	0.854	1.118
1 day, 3:30:00	0.348	0.447	0.343	0.362	0.357	0.409	0.088	0.092	0.088	0.124	0.121	0.126	0.121	0.116	0.15	0.088	0.089	0.087	0.912	0.921	0.92	0.95	0.952	0.932	0.088	0.086	0.085	0.904	0.951	0.884	0.936	0.933	0.889	0.183	0.105	0.183	0.417	0.301	0.317	0.275	0.37	0.321	0.089	0.088	0.088	0.946	1.074	0.95	1.136
1 day, 4:00:00	0.379	0.463	0.371	0.384	0.375	0.435	0.088	0.092	0.088	0.127	0.122	0.128	0.123	0.117	0.15	0.088	0.089	0.087	0.904	0.897	0.91	0.945	0.943	0.915	0.088	0.086	0.085	0.903	0.94	0.884	0.934	0.929	0.875	0.183	0.105	0.176	0.446	0.325	0.349	0.298	0.4	0.333	0.089	0.088	0.088	1.022	1.101	1.082	1.115
1 day, 4:30:00	0.41	0.499	0.407	0.412	0.397	0.46	0.088	0.092	0.088	0.13	0.124	0.132	0.125	0.119	0.151	0.088	0.089	0.087	0.892	0.897	0.906	0.936	0.93	0.905	0.088	0.086	0.085	0.899	0.929	0.866	0.918	0.919	0.871	0.188	0.105	0.183	0.47	0.356	0.37	0.313	0.437	0.357	0.089	0.088	0.088	1.088	1.026	1.065	1.115
1 day, 5:00:00	0.449	0.541	0.436	0.446	0.445	0.481	0.088	0.092	0.088	0.132	0.127	0.136	0.128	0.119	0.158	0.088	0.089	0.087	0.88	0.893	0.896	0.929	0.925	0.902	0.088	0.086	0.085	0.895	0.919	0.871	0.912	0.913	0.866	0.192	0.105	0.184	0.502	0.372	0.381	0.338	0.462	0.373	0.089	0.088	0.088	1.111	1.054	1.073	1.095
1 day, 5:30:00	0.495	0.583	0.485	0.475	0.489	0.508	0.088	0.092	0.088	0.136	0.13	0.139	0.129	0.122	0.158	0.088	0.089	0.087	0.867	0.875	0.887	0.922	0.913	0.888	0.088	0.086	0.085	0.894	0.906	0.859	0.908	0.898	0.858	0.197	0.105	0.193	0.536	0.375	0.401	0.361	0.492	0.403	0.089	0.088	0.088	1.133	1.105	1.084	1.095
1 day, 6:00:00	0.547	0.614	0.535	0.523	0.555	0.54	0.088	0.092	0.088	0.138	0.135	0.142	0.132	0.122	0.156	0.088	0.088	0.087	0.867	0.876	0.873	0.916	0.903	0.886	0.088	0.086	0.085	0.89	0.901	0.861	0.888	0.894	0.852	0.197	0.106	0.195	0.574	0.389	0.412	0.383	0.517	0.44	0.089	0.088	0.088	1.123	1.124	1.096	1.107
1 day, 6:30:00	0.594	0.673	0.593	0.567	0.603	0.585	0.088	0.092	0.088	0.142	0.137	0.144	0.135	0.124	0.158	0.088	0.088	0.087	0.854	0.871	0.864	0.894	0.895	0.886	0.088	0.086	0.085	0.879	0.899	0.86	0.877	0.887	0.843	0.203	0.105	0.198	0.59	0.427	0.443	0.41	0.547	0.463	0.089	0.088	0.088	1.122	1.135	1.096	1.109
1 day, 7:00:00	0.648	0.732	0.646	0.625	0.66	0.63	0.088	0.092	0.088	0.145	0.14	0.146	0.137	0.125	0.164	0.088	0.089	0.087	0.848	0.858	0.833	0.884	0.888	0.878	0.088	0.086	0.085	0.883	0.889	0.853	0.872	0.877	0.834	0.206	0.105	0.2	0.626	0.468	0.474	0.439	0.605	0.509	0.089	0.088	0.088	1.116	1.15	1.093	1.096
1 day, 7:30:00	0.71	0.756	0.695	0.676	0.695	0.676	0.088	0.092	0.088	0.149	0.143	0.149	0.139	0.126	0.174	0.088	0.089	0.087	0.848	0.855	0.854	0.886	0.886	0.871	0.088	0.086	0.085	0.876	0.863	0.853	0.871	0.875	0.828	0.215	0.105	0.205	0.63	0.502	0.522	0.479	0.635	0.526	0.089	0.088	0.088	1.119	1.133	1.078	1.097
1 day, 8:00:00	0.75	0.792	0.74	0.732	0.738	0.703	0.088	0.092	0.088	0.153	0.146	0.153	0.14	0.128	0.18	0.088	0.089	0.087	0.843	0.85	0.855	0.872	0.885	0.865	0.088	0.086	0.085	0.881	0.864	0.851	0.868	0.867	0.826	0.22	0.106	0.201	0.654	0.521	0.55	0.531	0.684	0.598	0.089	0.088	0.088	1.111	1.121	1.069	1.093
1 day, 8:30:00	0.796	0.856	0.783	0.785	0.808	0.745	0.088	0.091	0.088	0.158	0.149	0.155	0.142	0.129	0.184	0.088	0.088	0.087	0.84	0.848	0.846	0.876	0.879	0.863	0.088	0.086	0.085	0.874	0.865	0.848	0.859	0.863	0.82	0.219	0.106	0.202	0.671	0.56	0.585	0.575	0.705	0.642	0.089	0.088	0.088	1.097	1.119	1.076	1.085
1 day, 9:00:00	0.82	0.852	0.82	0.811	0.831	0.784	0.088	0.092	0.088	0.164	0.153	0.155	0.143	0.131	0.189	0.088	0.089	0.087	0.835	0.85	0.848	0.87	0.874	0.852	0.088	0.086	0.085	0.874	0.86	0.849	0.851	0.86	0.816	0.219	0.107	0.203	0.696	0.597	0.608	0.613	0.743	0.678	0.089	0.088	0.088	1.091	1.114	1.065	1.074
1 day, 9:30:00	0.849	0.883	0.874	0.86	0.864	0.815	0.088	0.091	0.088	0.169	0.158	0.159	0.147	0.132	0.199	0.088	0.088	0.087	0.836	0.854	0.84	0.868	0.862	0.852	0.088	0.086	0.085	0.869	0.859	0.846	0.854	0.857	0.815	0.221	0.106	0.2	0.729	0.652	0.652	0.676	0.716	0.75	0.089	0.088	0.088	1.09	1.106	1.06	1.062
1 day, 10:00:00	0.873	0.906	0.892	0.888	0.908	0.853	0.088	0.091	0.088	0.177	0.162	0.165	0.149	0.133	0.206	0.088	0.088	0.087	0.837	0.847	0.831	0.861	0.866	0.848	0.088	0.086	0.085	0.876	0.854	0.842	0.846	0.852	0.806	0.226	0.106	0.196	0.799	0.734	0.705	0.716	0.741	0.814	0.089	0.088	0.087	1.098	1.103	1.05	1.064
1 day, 10:30:00	0.904	0.924	0.911	0.917	0.952	0.893	0.088	0.091	0.088	0.186	0.167	0.171	0.151	0.135	0.214	0.088	0.089	0.087	0.835	0.836	0.837	0.859	0.868	0.835	0.088	0.086	0.085	0.876	0.853	0.829	0.846	0.851	0.807	0.23	0.107	0.199	0.824	0.788	0.753	0.784	0.8	0.884	0.089	0.088	0.087	1.081	1.094	1.049	1.055
1 day, 11:00:00	0.923	0.945	0.938	0.946	0.985	0.934	0.088	0.092	0.088	0.199	0.171	0.181	0.154	0.137	0.217	0.088	0.089	0.087	0.831	0.845	0.834	0.858	0.86	0.837	0.088	0.086	0.085	0.869	0.844	0.828	0.837	0.837	0.804	0.229	0.108	0.196	0.933	0.896	0.829	0.813	0.853	1.017	0.089	0.088	0.087	1.087	1.098	1.041	1.052
1 day, 11:30:00	0.951	0.975	0.942	1	0.988	0.951	0.087	0.091	0.088	0.209	0.176	0.192	0.156	0.139	0.222	0.088	0.088	0.087	0.816	0.831	0.832	0.855	0.861	0.829	0.088	0.086	0.085	0.868	0.844	0.832	0.839	0.833	0.799	0.232	0.108	0.192	0.969	0.966	0.889	0.863	0.97	1.012	0.089	0.088	0.087	1.08	1.087	1.031	1.052
1 day, 12:00:00	0.981	0.999	0.963	1.007	0.992	0.976	0.087	0.091	0.088	0.222	0.184	0.207	0.157	0.141	0.229	0.088	0.089	0.087	0.815	0.833	0.831	0.851	0.861	0.835	0.088	0.086	0.085	0.854	0.841	0.828	0.827	0.833	0.799	0.233	0.107	0.19	1.027	1.013	0.954	0.918	0.938	1.013	0.089	0.088	0.087	1.062	1.082	1.029	1.042
1 day, 12:30:00	0.991	1.007	0.977	1.012	1.018	0.981	0.088	0.091	0.088	0.233	0.189	0.21	0.158	0.147	0.236	0.088	0.089	0.087	0.811	0.833	0.818	0.842	0.851	0.833	0.088	0.086	0.085	0.851	0.843	0.819	0.832	0.833	0.798	0.242	0.108	0.187	0.994	1.023	1.024	0.992	1.054	1.031	0.089	0.088	0.087	1.054	1.082	1.024	1.031
1 day, 13:00:00	1.022	1.042	0.99	1.02	1.039	1.013	0.087	0.091	0.088	0.246	0.198	0.21	0.16	0.145	0.241	0.088	0.089	0.087	0.809	0.828	0.815	0.841	0.851	0.819	0.088	0.086	0.085	0.846	0.844	0.812	0.812	0.831	0.795	0.239	0.107	0.185	1.029	0.98	1.049	1.022	0.965	1.068	0.089	0.088	0.087	1.046	1.075	1.015	1.023
1 day, 13:30:00	1.027	1.022	1.014	1.04	1.042	1.061	0.088	0.091	0.088	0.262	0.211	0.216	0.162	0.148	0.248	0.088	0.089	0.087	0.808	0.822	0.809	0.842	0.848	0.824	0.088	0.086	0.085	0.851	0.844	0.816	0.824	0.828	0.793	0.24	0.107	0.189	1.029	0.997	1.041	0.995	0.994	1.029	0.089	0.088	0.087	1.046	1.071	1.01	1.013
1 day, 14:00:00	1.014	1.018	1.02	1.043	1.033	1.051	0.088	0.091	0.088	0.281	0.216	0.22	0.165	0.151	0.251	0.088	0.089	0.087	0.791	0.808	0.801	0.837	0.841	0.827	0.088	0.086	0.085	0.834	0.832	0.811	0.822	0.818	0.792	0.244	0.106	0.19	1.072	1.031	0.997	1.003	1.012	1.066	0.089	0.088	0.087	1.037	1.063	1.005	1.006
1 day, 14:30:00	1.022	1.028	1.035	1.04	1.022	1.026	0.087	0.091	0.088	0.29	0.222	0.227	0.168	0.155	0.258	0.088	0.089	0.087	0.793	0.797	0.799	0.84	0.838	0.818	0.088	0.086	0.085	0.839	0.831	0.815	0.819	0.818	0.79	0.238	0.107	0.186	1.073	1.044	1.031	1.026	0.998	1.074	0.088	0.088	0.087	1.03	1.058	0.997	0.998
1 day, 15:00:00	1.023	1.02	1.02	1.03	1.023	1.006	0.088	0.091	0.088	0.301	0.221	0.237	0.171	0.16	0.271	0.088	0.089	0.087	0.788	0.796	0.79	0.833	0.836	0.818	0.087	0.086	0.085	0.838	0.825	0.807	0.806	0.817	0.785	0.246	0.108	0.184	1.086	1.056	1.056	1.012	1.015	1.067	0.089	0.088	0.087	1.018	1.044	0.985	0.989
1 day, 15:30:00	1.012	1.009	1.023	1.033	1.012	1.007	0.088	0.091	0.088	0.32	0.226	0.248	0.175	0.159	0.285	0.088	0.089	0.087	0.78	0.793	0.781	0.818	0.831	0.809	0.087	0.086	0.085	0.843	0.82	0.803	0.811	0.812	0.78	0.246	0.11	0.183	1.057	1.041	1.036	1.017	1.002	1.063	0.088	0.088	0.087	1.018	1.044	0.979	0.98
1 day, 16:00:00	1.001	1.014	1.006	1.025	1.013	1.012	0.087	0.091	0.088	0.338	0.23	0.268	0.179	0.16	0.299	0.088	0.089	0.087	0.776	0.786	0.778	0.815	0.818	0.793	0.087	0.086	0.085	0.838	0.818	0.799	0.805	0.802	0.772	0.246	0.109	0.18	1.068	1.03	1.04	1.018	1.003	1.063	0.088	0.088	0.087	1.008	1.039	0.966	0.973
1 day, 16:30:00	1.018	0.993	1.013	1.036	1.008	1.002	0.088	0.091	0.088	0.362	0.259	0.292	0.183	0.164	0.324	0.088	0.089	0.087	0.762	0.774	0.771	0.803	0.81	0.794	0.087	0.086	0.085	0.829	0.806	0.795	0.798	0.798	0.767	0.249	0.109	0.184	1.067	1.03	1.046	1.032	0.998	1.049	0.088	0.088	0.087	0.995	1.03	0.962	0.963
1 day, 17:00:00	0.993	0.991	0.996	1.01	1.002	1.004	0.088	0.091	0.088	0.38	0.269	0.315	0.189	0.172	0.339	0.088	0.089	0.087	0.757	0.765	0.764	0.801	0.801	0.79	0.087	0.086	0.085	0.821	0.803	0.793	0.79	0.79	0.766	0.245	0.111	0.193	1.056	1.022	1.038	1.024	0.999	1.043	0.089	0.088	0.087	0.985	1.018	0.958	0.956
1 day, 17:30:00	0.986	0.974	0.988	0.996	0.98	0.999	0.087	0.091	0.088	0.412	0.288	0.341	0.195	0.176	0.362	0.088	0.088	0.087	0.748	0.758	0.757	0.792	0.796	0.781	0.087	0.086	0.085	0.819	0.794	0.789	0.782	0.782	0.762	0.242	0.112	0.183	1.046	1.019	1.033	1.009	1.001	1.034	0.089	0.088	0.087	0.981	1.006	0.95	0.946
1 day, 18:00:00	0.98	0.956	0.976	1.001	0.964	0.985	0.087	0.091	0.088	0.429	0.311	0.369	0.198	0.183	0.378	0.088	0.089	0.087	0.74	0.753	0.75	0.783	0.796	0.778	0.087	0.086	0.085	0.811	0.794	0.785	0.772	0.774	0.75	0.241	0.113	0.183	1.04	1.012	1.024	1.006	0.975	1.028	0.089	0.088	0.087	0.975	0.996	0.94	0.938
1 day, 18:30:00	0.965	0.95	0.972	0.991	0.966	0.981	0.087	0.091	0.088	0.459	0.343	0.4	0.201	0.192	0.412	0.088	0.088	0.087	0.734	0.745	0.741	0.772	0.78	0.769	0.087	0.086	0.085	0.803	0.779	0.781	0.767	0.766	0.744	0.224	0.116	0.188	1.036	1.001	1.016	0.997	0.977	1.026	0.088	0.088	0.087	0.966	0.985	0.933	0.928
1 day, 19:00:00	0.948	0.944	0.959	0.975	0.946	0.979	0.087	0.091	0.088	0.477	0.373	0.43	0.209	0.2	0.447	0.088	0.088	0.087	0.726	0.737	0.736	0.765	0.777	0.758	0.087	0.086	0.085	0.801	0.774	0.779	0.759	0.756	0.735	0.22	0.119	0.191	1.038	1.003	1.013	0.994	0.956	1.021	0.088	0.088	0.087	0.957	0.982	0.92	0.928
1 day, 19:30:00	0.939	0.94	0.952	0.971	0.937	0.963	0.088	0.091	0.088	0.504	0.403	0.45	0.216	0.204	0.463	0.088	0.089	0.087	0.716	0.73	0.729	0.758	0.77	0.747	0.087	0.086	0.085	0.793	0.761	0.774	0.748	0.753	0.734	0.222	0.124	0.186	1.025	0.993	1.007	0.989	0.943	1.013	0.089	0.088	0.087	0.952	0.974	0.92	0.919
1 day, 20:00:00	0.933	0.924	0.934	0.956	0.925	0.944	0.088	0.091	0.088	0.523	0.427	0.477	0.223	0.207	0.466	0.088	0.089	0.087	0.71	0.724	0.723	0.746	0.761	0.742	0.087	0.086	0.085	0.788	0.752	0.77	0.737	0.744	0.726	0.227	0.13	0.184	1.009	0.988	1.003	0.977	0.943	1.003	0.088	0.088	0.087	0.942	0.966	0.912	0.912
1 day, 20:30:00	0.923	0.906	0.927	0.949	0.909	0.934	0.087	0.091	0.088	0.544	0.455	0.499	0.231	0.209	0.479	0.087	0.089	0.086	0.702	0.716	0.714	0.741	0.752	0.736	0.087	0.086	0.085	0.785	0.746	0.765	0.732	0.738	0.72	0.234	0.136	0.184	1	0.981	0.996	0.968	0.938	0.995	0.088	0.088	0.087	0.926	0.956	0.904	0.905
1 day, 21:00:00	0.908	0.879	0.916	0.93	0.882	0.919	0.088	0.091	0.088	0.567	0.496	0.523	0.24	0.212	0.518	0.088	0.089	0.087	0.696	0.708	0.707	0.734	0.744	0.727	0.087	0.086	0.085	0.776	0.735	0.761	0.727	0.727	0.714	0.237	0.14	0.193	1.001	0.975	0.989	0.958	0.918	0.989	0.089	0.088	0.087	0.92	0.95	0.885	0.901
1 day, 21:30:00	0.876	0.842	0.886	0.906	0.844	0.888	0.088	0.091	0.088	0.583	0.504	0.544	0.254	0.212	0.502	0.087	0.089	0.087	0.687	0.701	0.701	0.727	0.734	0.717	0.087	0.086	0.085	0.774	0.729	0.754	0.716	0.717	0.708	0.238	0.145	0.186	0.99	0.966	0.98	0.955	0.925	0.979	0.088	0.088	0.087	0.91	0.942	0.891	0.891
1 day, 22:00:00	0.838	0.809	0.853	0.866	0.81	0.851	0.087	0.091	0.088	0.6	0.528	0.565	0.265	0.228	0.516	0.087	0.089	0.087	0.678	0.693	0.694	0.721	0.73	0.71	0.087	0.086	0.085	0.765	0.718	0.75	0.71	0.712	0.701	0.242	0.147	0.197	0.984	0.957	0.97	0.947	0.913	0.97	0.088	0.088	0.087	0.9	0.929	0.87	0.884
1 day, 22:30:00	0.809	0.787	0.815	0.83	0.787	0.811	0.088	0.091	0.088	0.619	0.556	0.583	0.287	0.227	0.531	0.087	0.089	0.087	0.67	0.683	0.684	0.713	0.72	0.702	0.087	0.086	0.085	0.762	0.714	0.748	0.703	0.705	0.695	0.237	0.15	0.211	0.976	0.952	0.961	0.939	0.894	0.962	0.089	0.088	0.087	0.888	0.928	0.865	0.873
1 day, 23:00:00	0.784	0.774	0.79	0.804	0.773	0.783	0.087	0.091	0.088	0.64	0.573	0.6	0.302	0.23	0.549	0.087	0.089	0.087	0.666	0.677	0.674	0.701	0.712	0.694	0.087	0.086	0.085	0.758	0.703	0.744	0.695	0.698	0.687	0.246	0.151	0.216	0.968	0.945	0.956	0.935	0.873	0.954	0.088	0.088	0.087	0.879	0.917	0.857	0.858
1 day, 23:30:00	0.77	0.766	0.779	0.79	0.762	0.772	0.087	0.091	0.089	0.653	0.597	0.621	0.315	0.234	0.575	0.087	0.089	0.087	0.656	0.671	0.67	0.696	0.702	0.687	0.087	0.086	0.086	0.754	0.696	0.739	0.688	0.694	0.686	0.245	0.152	0.218	0.958	0.934	0.947	0.921	0.855	0.948	0.089	0.088	0.087	0.869	0.902	0.85	0.858
2 days, 0:00:00	0.761	0.757	0.767	0.781	0.757	0.761	0.087	0.091	0.089	0.662	0.616	0.637	0.325	0.243	0.593	0.087	0.089	0.087	0.649	0.659	0.66	0.685	0.693	0.679	0.087	0.086	0.085	0.747	0.689	0.735	0.678	0.686	0.678	0.245	0.151	0.216	0.948	0.926	0.939	0.915	0.825	0.94	0.089	0.088	0.087	0.865	0.898	0.84	0.847
2 days, 0:30:00	0.754	0.75	0.759	0.772	0.75	0.753	0.087	0.091	0.089	0.682	0.637	0.649	0.341	0.255	0.609	0.087	0.089	0.087	0.643	0.655	0.653	0.68	0.684	0.67	0.087	0.086	0.085	0.744	0.678	0.73	0.67	0.677	0.672	0.249	0.153	0.212	0.934	0.919	0.93	0.9	0.798	0.929	0.088	0.088	0.087	0.858	0.887	0.83	0.849
2 days, 1:00:00	0.746	0.74	0.752	0.764	0.741	0.744	0.087	0.091	0.088	0.698	0.654	0.676	0.357	0.266	0.624	0.087	0.088	0.087	0.635	0.644	0.645	0.673	0.679	0.665	0.087	0.086	0.085	0.737	0.671	0.724	0.664	0.668	0.667	0.246	0.154	0.214	0.921	0.913	0.919	0.885	0.776	0.918	0.088	0.088	0.087	0.85	0.879	0.821	0.832
2 days, 1:30:00	0.736	0.731	0.742	0.757	0.733	0.73	0.087	0.091	0.088	0.708	0.667	0.685	0.371	0.276	0.64	0.087	0.089	0.087	0.627	0.639	0.638	0.665	0.67	0.656	0.087	0.086	0.085	0.733	0.663	0.723	0.658	0.664	0.662	0.242	0.155	0.215	0.909	0.901	0.909	0.864	0.759	0.912	0.088	0.088	0.087	0.841	0.868	0.82	0.82
2 days, 2:00:00	0.729	0.721	0.731	0.748	0.721	0.722	0.087	0.091	0.088	0.725	0.688	0.703	0.39	0.287	0.661	0.087	0.089	0.087	0.622	0.633	0.633	0.655	0.666	0.647	0.087	0.086	0.085	0.728	0.656	0.717	0.65	0.654	0.653	0.246	0.158	0.218	0.9	0.89	0.894	0.844	0.746	0.899	0.089	0.088	0.087	0.835	0.866	0.81	0.823
2 days, 2:30:00	0.717	0.711	0.721	0.736	0.715	0.71	0.087	0.091	0.088	0.737	0.702	0.718	0.41	0.305	0.676	0.087	0.088	0.087	0.617	0.624	0.627	0.65	0.66	0.641	0.087	0.086	0.085	0.724	0.65	0.713	0.643	0.65	0.651	0.246	0.161	0.216	0.877	0.877	0.883	0.823	0.732	0.884	0.088	0.088	0.087	0.824	0.857	0.8	0.811
2 days, 3:00:00	0.709	0.703	0.711	0.727	0.706	0.7	0.087	0.091	0.088	0.749	0.716	0.728	0.422	0.33	0.687	0.087	0.089	0.087	0.609	0.618	0.622	0.641	0.652	0.633	0.087	0.086	0.085	0.716	0.641	0.712	0.633	0.641	0.644	0.244	0.173	0.217	0.868	0.867	0.871	0.805	0.721	0.874	0.088	0.088	0.087	0.816	0.838	0.791	0.805
2 days, 3:30:00	0.699	0.698	0.702	0.718	0.693	0.693	0.087	0.091	0.088	0.751	0.73	0.738	0.439	0.343	0.705	0.087	0.089	0.087	0.602	0.616	0.619	0.638	0.646	0.627	0.087	0.086	0.085	0.712	0.635	0.707	0.629	0.632	0.637	0.24	0.181	0.214	0.854	0.853	0.856	0.788	0.711	0.861	0.088	0.088	0.087	0.808	0.836	0.784	0.801
2 days, 4:00:00	0.695	0.688	0.695	0.709	0.69	0.686	0.087	0.091	0.088	0.758	0.74	0.747	0.46	0.372	0.716	0.087	0.089	0.087	0.598	0.612	0.612	0.631	0.637	0.625	0.087	0.086	0.085	0.706	0.629	0.702	0.618	0.622	0.634	0.245	0.188	0.218	0.848	0.843	0.842	0.775	0.705	0.849	0.089	0.088	0.087	0.796	0.824	0.778	0.79
2 days, 4:30:00	0.685	0.683	0.686	0.703	0.68	0.678	0.087	0.091	0.088	0.777	0.756	0.76	0.478	0.391	0.731	0.087	0.089	0.087	0.593	0.603	0.604	0.622	0.629	0.617	0.087	0.086	0.085	0.705	0.625	0.697	0.616	0.62	0.63	0.241	0.198	0.208	0.831	0.835	0.834	0.762	0.693	0.838	0.088	0.088	0.087	0.789	0.821	0.77	0.783
2 days, 5:00:00	0.68	0.674	0.683	0.696	0.677	0.673	0.087	0.091	0.088	0.779	0.76	0.767	0.499	0.414	0.734	0.087	0.088	0.087	0.588	0.6	0.599	0.618	0.627	0.61	0.087	0.086	0.085	0.697	0.618	0.694	0.609	0.614	0.624	0.239	0.206	0.212	0.82	0.823	0.828	0.752	0.692	0.816	0.088	0.088	0.087	0.776	0.81	0.757	0.774
2 days, 5:30:00	0.673	0.672	0.674	0.689	0.673	0.666	0.087	0.091	0.088	0.78	0.769	0.776	0.518	0.425	0.749	0.087	0.088	0.087	0.581	0.592	0.594	0.614	0.619	0.604	0.087	0.086	0.085	0.696	0.61	0.692	0.604	0.606	0.62	0.241	0.215	0.22	0.813	0.813	0.813	0.743	0.684	0.808	0.088	0.088	0.087	0.775	0.799	0.749	0.764
2 days, 6:00:00	0.669	0.668	0.672	0.685	0.665	0.663	0.087	0.091	0.088	0.788	0.78	0.781	0.53	0.442	0.751	0.087	0.089	0.087	0.579	0.589	0.59	0.607	0.617	0.596	0.087	0.086	0.085	0.692	0.605	0.686	0.594	0.6	0.615	0.235	0.219	0.218	0.809	0.791	0.8	0.733	0.676	0.8	0.088	0.088	0.086	0.766	0.792	0.741	0.756
2 days, 6:30:00	0.664	0.662	0.665	0.679	0.661	0.655	0.087	0.091	0.088	0.809	0.799	0.786	0.541	0.457	0.76	0.087	0.089	0.087	0.574	0.586	0.587	0.602	0.609	0.59	0.087	0.086	0.085	0.686	0.601	0.683	0.593	0.596	0.609	0.237	0.226	0.225	0.798	0.799	0.791	0.728	0.67	0.792	0.088	0.088	0.087	0.754	0.783	0.734	0.75
2 days, 7:00:00	0.66	0.66	0.665	0.674	0.659	0.654	0.087	0.091	0.088	0.81	0.8	0.802	0.552	0.474	0.77	0.087	0.089	0.087	0.57	0.582	0.582	0.597	0.607	0.588	0.087	0.086	0.085	0.685	0.596	0.683	0.582	0.589	0.607	0.235	0.228	0.217	0.79	0.79	0.792	0.721	0.662	0.78	0.088	0.088	0.086	0.743	0.772	0.727	0.743
2 days, 7:30:00	0.656	0.653	0.656	0.672	0.654	0.65	0.087	0.091	0.088	0.829	0.817	0.797	0.561	0.499	0.784	0.087	0.089	0.087	0.565	0.576	0.576	0.592	0.602	0.581	0.087	0.086	0.086	0.68	0.592	0.68	0.579	0.585	0.601	0.232	0.232	0.218	0.786	0.781	0.786	0.714	0.661	0.774	0.089	0.088	0.087	0.737	0.759	0.711	0.733
2 days, 8:00:00	0.65	0.65	0.653	0.667	0.646	0.648	0.087	0.091	0.088	0.826	0.815	0.804	0.569	0.51	0.792	0.087	0.088	0.087	0.563	0.571	0.573	0.588	0.596	0.581	0.087	0.086	0.085	0.677	0.587	0.676	0.575	0.58	0.597	0.234	0.238	0.212	0.78	0.773	0.778	0.707	0.656	0.762	0.088	0.088	0.086	0.73	0.752	0.705	0.726
2 days, 8:30:00	0.649	0.646	0.647	0.667	0.646	0.642	0.087	0.091	0.088	0.824	0.815	0.804	0.58	0.521	0.797	0.087	0.089	0.087	0.559	0.569	0.571	0.585	0.592	0.574	0.087	0.086	0.085	0.677	0.582	0.673	0.57	0.575	0.591	0.233	0.238	0.215	0.766	0.765	0.765	0.704	0.653	0.751	0.088	0.088	0.086	0.725	0.747	0.698	0.717
2 days, 9:00:00	0.643	0.644	0.647	0.66	0.643	0.641	0.087	0.091	0.088	0.823	0.819	0.814	0.589	0.529	0.785	0.087	0.089	0.087	0.554	0.565	0.565	0.578	0.588	0.571	0.087	0.086	0.085	0.674	0.576	0.67	0.564	0.57	0.59	0.233	0.241	0.21	0.763	0.758	0.761	0.698	0.645	0.741	0.088	0.088	0.086	0.717	0.742	0.695	0.711
2 days, 9:30:00	0.638	0.64	0.644	0.657	0.64	0.639	0.087	0.091	0.088	0.841	0.829	0.831	0.605	0.543	0.803	0.087	0.089	0.086	0.552	0.563	0.564	0.576	0.584	0.568	0.087	0.086	0.086	0.669	0.576	0.668	0.56	0.568	0.585	0.234	0.236	0.215	0.75	0.752	0.752	0.69	0.647	0.733	0.088	0.088	0.087	0.709	0.732	0.688	0.71
2 days, 10:00:00	0.634	0.634	0.64	0.653	0.635	0.633	0.087	0.09	0.088	0.839	0.828	0.832	0.61	0.555	0.802	0.087	0.089	0.087	0.553	0.561	0.559	0.573	0.578	0.566	0.087	0.086	0.085	0.669	0.571	0.666	0.558	0.561	0.58	0.234	0.239	0.217	0.75	0.743	0.743	0.687	0.644	0.723	0.088	0.088	0.086	0.705	0.725	0.681	0.703
2 days, 10:30:00	0.634	0.633	0.637	0.65	0.631	0.63	0.087	0.09	0.088	0.843	0.822	0.828	0.616	0.565	0.816	0.087	0.089	0.087	0.549	0.557	0.555	0.568	0.577	0.56	0.087	0.086	0.086	0.666	0.568	0.662	0.552	0.557	0.581	0.234	0.237	0.219	0.741	0.734	0.743	0.681	0.642	0.719	0.088	0.088	0.087	0.7	0.727	0.677	0.695
2 days, 11:00:00	0.63	0.631	0.634	0.646	0.63	0.626	0.087	0.091	0.088	0.837	0.827	0.822	0.625	0.577	0.824	0.087	0.088	0.086	0.546	0.553	0.553	0.567	0.572	0.555	0.087	0.086	0.086	0.662	0.566	0.66	0.55	0.554	0.574	0.236	0.246	0.22	0.73	0.724	0.734	0.677	0.638	0.71	0.088	0.088	0.086	0.697	0.717	0.669	0.69
2 days, 11:30:00	0.627	0.628	0.632	0.642	0.625	0.625	0.087	0.091	0.088	0.847	0.835	0.827	0.636	0.584	0.833	0.087	0.088	0.086	0.543	0.553	0.551	0.562	0.569	0.555	0.087	0.086	0.086	0.66	0.563	0.66	0.549	0.55	0.574	0.236	0.241	0.22	0.731	0.723	0.729	0.675	0.638	0.704	0.088	0.088	0.087	0.69	0.715	0.668	0.687
2 days, 12:00:00	0.624	0.622	0.624	0.642	0.624	0.622	0.087	0.09	0.088	0.845	0.837	0.824	0.645	0.601	0.818	0.087	0.089	0.087	0.539	0.549	0.548	0.559	0.565	0.552	0.087	0.086	0.086	0.657	0.56	0.658	0.545	0.548	0.574	0.234	0.242	0.221	0.722	0.717	0.717	0.673	0.631	0.7	0.088	0.088	0.086	0.692	0.706	0.666	0.685
B. dorei 2
Time	2'-FL bio1 tech1	2'-FL bio1 tech2	2'-FL bio1 tech3	2'-FL bio2 tech1	2'-FL bio2 tech2	2'-FL bio2 tech3	2'-FL blank 1	2'-FL blank 2	2'-FL blank 3	DFL bio1 tech1	DFL bio1 tech2	DFL bio1 tech3	DFL bio2 tech1	DFL bio2 tech2	DFL bio2 tech3	DFL blank 1	DFL blank 2	DFL blank 3	3'-SL bio1 tech1	3'-SL bio1 tech2	3'-SL bio1 tech3	3'-SL bio2 tech1	3'-SL bio2 tech2	3'-SL bio2 tech3	3'-SL blank 1	3'-SL blank 2	3'-SL blank 3	6'-SL bio1 tech1	6'-SL bio1 tech2	6'-SL bio1 tech3	6'-SL bio2 tech1	6'-SL bio2 tech2	6'-SL bio2 tech3	6'-SL blank 1	6'-SL blank 2	6'-SL blank 3	LNT bio1 tech1	LNT bio1 tech2	LNT bio1 tech3	LNT bio2 tech1	LNT bio2 tech2	LNT bio2 tech3	LNT blank 1	LNT blank 2	LNT blank 3	no_carb blank 1	LNnT bio1 tech1	LNnT bio1 tech2	LNnT bio1 tech3
00:00:00	0.116	0.116	0.114	0.119	0.12	0.116	0.114	0.111	0.115	0.125	0.111	0.123	0.127	0.111	0.131	0.121	0.119	0.106	0.128	0.131	0.117	0.119	0.108	0.118	0.106	0.106	0.106	0.123	0.118	0.115	0.123	0.123	0.117	0.107	0.106	0.102	0.113	0.12	0.119	0.117	0.118	0.117	0.101	0.12	0.107	0.102	0.121	0.124	0.113
00:30:00	0.114	0.115	0.114	0.117	0.118	0.112	0.113	0.108	0.114	0.12	0.111	0.12	0.123	0.11	0.127	0.116	0.117	0.106	0.122	0.129	0.115	0.117	0.108	0.116	0.107	0.1	0.105	0.12	0.116	0.114	0.122	0.12	0.116	0.107	0.105	0.1	0.112	0.119	0.117	0.116	0.117	0.116	0.102	0.119	0.106	0.101	0.119	0.12	0.112
01:00:00	0.114	0.115	0.114	0.117	0.118	0.112	0.113	0.107	0.11	0.12	0.111	0.119	0.122	0.11	0.125	0.114	0.116	0.106	0.122	0.127	0.115	0.116	0.108	0.115	0.107	0.1	0.104	0.12	0.115	0.113	0.122	0.119	0.116	0.106	0.105	0.1	0.113	0.12	0.117	0.117	0.118	0.117	0.102	0.118	0.106	0.101	0.119	0.119	0.113
01:30:00	0.115	0.116	0.115	0.117	0.118	0.113	0.113	0.106	0.104	0.12	0.111	0.119	0.121	0.11	0.123	0.113	0.116	0.106	0.123	0.126	0.115	0.116	0.108	0.116	0.107	0.101	0.106	0.119	0.116	0.113	0.122	0.118	0.116	0.106	0.105	0.1	0.117	0.123	0.121	0.12	0.121	0.121	0.102	0.117	0.105	0.101	0.122	0.121	0.116
02:00:00	0.115	0.116	0.115	0.117	0.118	0.113	0.112	0.105	0.102	0.12	0.112	0.117	0.12	0.111	0.123	0.11	0.115	0.105	0.122	0.127	0.117	0.116	0.108	0.117	0.107	0.101	0.104	0.119	0.116	0.114	0.123	0.118	0.116	0.105	0.105	0.1	0.122	0.128	0.126	0.127	0.128	0.127	0.102	0.117	0.105	0.101	0.126	0.125	0.121
02:30:00	0.115	0.116	0.115	0.117	0.118	0.113	0.112	0.105	0.102	0.12	0.112	0.117	0.12	0.111	0.122	0.109	0.114	0.105	0.122	0.127	0.118	0.116	0.109	0.118	0.107	0.101	0.103	0.119	0.116	0.114	0.124	0.119	0.117	0.105	0.105	0.1	0.13	0.138	0.134	0.136	0.139	0.136	0.102	0.116	0.105	0.101	0.133	0.133	0.129
03:00:00	0.115	0.116	0.116	0.117	0.118	0.114	0.112	0.105	0.102	0.12	0.112	0.117	0.12	0.111	0.122	0.109	0.113	0.105	0.124	0.128	0.12	0.117	0.11	0.12	0.106	0.1	0.103	0.119	0.117	0.115	0.125	0.119	0.118	0.105	0.104	0.1	0.141	0.149	0.145	0.15	0.152	0.149	0.102	0.116	0.104	0.101	0.143	0.144	0.141
03:30:00	0.115	0.116	0.117	0.117	0.118	0.114	0.111	0.104	0.102	0.12	0.112	0.117	0.12	0.111	0.122	0.108	0.111	0.105	0.126	0.131	0.122	0.118	0.112	0.123	0.106	0.1	0.103	0.12	0.118	0.116	0.127	0.121	0.119	0.105	0.104	0.1	0.157	0.171	0.163	0.173	0.171	0.168	0.102	0.114	0.104	0.101	0.155	0.166	0.156
04:00:00	0.116	0.116	0.118	0.118	0.118	0.114	0.111	0.104	0.102	0.121	0.112	0.117	0.12	0.112	0.123	0.108	0.11	0.105	0.129	0.134	0.127	0.121	0.116	0.126	0.106	0.099	0.103	0.121	0.119	0.119	0.129	0.122	0.121	0.105	0.104	0.1	0.182	0.201	0.184	0.203	0.201	0.193	0.102	0.114	0.104	0.101	0.174	0.196	0.177
04:30:00	0.116	0.117	0.12	0.119	0.118	0.116	0.111	0.104	0.101	0.121	0.113	0.117	0.12	0.112	0.124	0.107	0.11	0.104	0.134	0.141	0.133	0.125	0.12	0.129	0.106	0.099	0.103	0.123	0.121	0.124	0.132	0.125	0.124	0.104	0.104	0.1	0.212	0.244	0.216	0.246	0.246	0.223	0.102	0.113	0.104	0.101	0.196	0.216	0.203
05:00:00	0.117	0.117	0.121	0.119	0.119	0.117	0.11	0.104	0.102	0.122	0.113	0.117	0.123	0.113	0.123	0.107	0.109	0.104	0.142	0.146	0.141	0.13	0.127	0.134	0.106	0.099	0.103	0.125	0.123	0.127	0.135	0.127	0.127	0.104	0.104	0.1	0.244	0.288	0.249	0.304	0.301	0.256	0.102	0.112	0.104	0.101	0.227	0.234	0.232
05:30:00	0.118	0.118	0.122	0.121	0.119	0.119	0.11	0.104	0.101	0.124	0.114	0.118	0.126	0.114	0.125	0.107	0.109	0.104	0.153	0.154	0.154	0.136	0.139	0.141	0.106	0.099	0.103	0.129	0.127	0.131	0.139	0.129	0.131	0.104	0.104	0.1	0.274	0.322	0.288	0.347	0.354	0.288	0.102	0.112	0.104	0.101	0.262	0.262	0.269
06:00:00	0.118	0.118	0.123	0.121	0.12	0.122	0.109	0.103	0.101	0.125	0.115	0.118	0.128	0.115	0.126	0.106	0.108	0.104	0.166	0.165	0.172	0.144	0.154	0.148	0.106	0.099	0.103	0.135	0.132	0.133	0.144	0.133	0.136	0.103	0.103	0.1	0.311	0.362	0.302	0.397	0.383	0.329	0.102	0.111	0.104	0.101	0.295	0.302	0.305
06:30:00	0.118	0.119	0.122	0.123	0.12	0.125	0.109	0.103	0.1	0.124	0.116	0.118	0.131	0.116	0.124	0.106	0.107	0.103	0.18	0.18	0.179	0.149	0.172	0.159	0.106	0.099	0.103	0.142	0.136	0.139	0.153	0.141	0.142	0.103	0.103	0.1	0.345	0.403	0.318	0.439	0.412	0.367	0.102	0.11	0.104	0.101	0.342	0.348	0.337
07:00:00	0.12	0.12	0.124	0.126	0.122	0.129	0.108	0.103	0.1	0.125	0.118	0.119	0.133	0.116	0.124	0.106	0.107	0.103	0.191	0.195	0.203	0.161	0.189	0.17	0.106	0.099	0.102	0.15	0.142	0.147	0.166	0.151	0.149	0.103	0.103	0.1	0.377	0.426	0.349	0.482	0.453	0.404	0.102	0.109	0.103	0.101	0.392	0.379	0.37
07:30:00	0.122	0.122	0.125	0.128	0.124	0.134	0.108	0.103	0.1	0.125	0.12	0.12	0.137	0.118	0.126	0.105	0.107	0.103	0.199	0.213	0.228	0.176	0.203	0.192	0.106	0.099	0.102	0.157	0.149	0.156	0.175	0.17	0.156	0.103	0.104	0.1	0.412	0.45	0.383	0.518	0.498	0.448	0.102	0.109	0.103	0.101	0.429	0.401	0.398
08:00:00	0.123	0.127	0.127	0.13	0.125	0.136	0.108	0.103	0.101	0.123	0.122	0.121	0.137	0.12	0.126	0.105	0.107	0.103	0.217	0.234	0.266	0.192	0.225	0.232	0.106	0.098	0.102	0.17	0.16	0.171	0.19	0.188	0.164	0.103	0.103	0.1	0.446	0.48	0.42	0.573	0.54	0.499	0.102	0.108	0.103	0.101	0.466	0.415	0.429
08:30:00	0.125	0.128	0.127	0.133	0.127	0.14	0.107	0.103	0.101	0.123	0.125	0.123	0.14	0.122	0.127	0.105	0.106	0.103	0.232	0.256	0.287	0.209	0.24	0.261	0.106	0.099	0.102	0.187	0.17	0.182	0.198	0.198	0.171	0.102	0.103	0.1	0.474	0.515	0.458	0.612	0.581	0.541	0.102	0.108	0.103	0.101	0.502	0.439	0.464
09:00:00	0.127	0.132	0.128	0.134	0.128	0.146	0.107	0.103	0.102	0.123	0.128	0.125	0.146	0.125	0.129	0.105	0.106	0.102	0.255	0.276	0.319	0.225	0.248	0.267	0.105	0.098	0.102	0.197	0.179	0.192	0.2	0.206	0.181	0.102	0.103	0.1	0.514	0.567	0.497	0.658	0.623	0.58	0.101	0.108	0.103	0.101	0.531	0.469	0.492
09:30:00	0.13	0.141	0.133	0.135	0.13	0.151	0.106	0.103	0.103	0.125	0.129	0.126	0.148	0.126	0.134	0.104	0.105	0.102	0.273	0.3	0.345	0.235	0.268	0.277	0.106	0.099	0.102	0.21	0.191	0.212	0.21	0.219	0.192	0.102	0.104	0.1	0.556	0.619	0.538	0.695	0.69	0.636	0.101	0.107	0.103	0.101	0.565	0.507	0.526
10:00:00	0.134	0.151	0.137	0.139	0.132	0.155	0.106	0.102	0.103	0.123	0.131	0.128	0.145	0.13	0.139	0.104	0.105	0.102	0.298	0.324	0.368	0.256	0.283	0.306	0.105	0.099	0.102	0.225	0.202	0.225	0.238	0.238	0.204	0.102	0.103	0.1	0.598	0.666	0.583	0.749	0.75	0.694	0.101	0.107	0.103	0.101	0.604	0.541	0.564
10:30:00	0.134	0.155	0.141	0.144	0.133	0.164	0.106	0.102	0.103	0.124	0.134	0.132	0.15	0.137	0.14	0.104	0.105	0.102	0.326	0.351	0.39	0.279	0.299	0.337	0.105	0.098	0.101	0.241	0.224	0.238	0.249	0.253	0.221	0.102	0.103	0.1	0.629	0.697	0.63	0.778	0.803	0.74	0.101	0.107	0.102	0.1	0.647	0.576	0.603
11:00:00	0.141	0.164	0.14	0.146	0.14	0.17	0.105	0.102	0.103	0.127	0.135	0.134	0.149	0.138	0.144	0.103	0.105	0.102	0.355	0.377	0.415	0.299	0.318	0.365	0.105	0.098	0.101	0.253	0.239	0.256	0.244	0.265	0.231	0.102	0.103	0.1	0.683	0.753	0.683	0.823	0.844	0.772	0.101	0.106	0.102	0.101	0.679	0.612	0.635
11:30:00	0.15	0.168	0.137	0.149	0.143	0.173	0.105	0.102	0.103	0.126	0.137	0.141	0.153	0.141	0.144	0.103	0.104	0.101	0.383	0.41	0.44	0.316	0.34	0.389	0.105	0.098	0.101	0.258	0.245	0.269	0.253	0.274	0.242	0.102	0.102	0.1	0.74	0.805	0.738	0.839	0.87	0.82	0.101	0.106	0.102	0.1	0.73	0.646	0.67
12:00:00	0.159	0.164	0.14	0.158	0.146	0.18	0.105	0.102	0.103	0.126	0.141	0.147	0.158	0.142	0.146	0.103	0.104	0.101	0.416	0.45	0.471	0.347	0.362	0.422	0.105	0.098	0.101	0.272	0.251	0.281	0.273	0.287	0.259	0.101	0.102	0.1	0.796	0.865	0.796	0.878	0.907	0.88	0.101	0.106	0.102	0.1	0.752	0.678	0.707
12:30:00	0.163	0.173	0.142	0.166	0.154	0.182	0.105	0.102	0.103	0.127	0.143	0.152	0.164	0.147	0.144	0.103	0.104	0.101	0.449	0.496	0.513	0.383	0.397	0.458	0.105	0.098	0.101	0.282	0.267	0.276	0.272	0.291	0.275	0.101	0.102	0.1	0.852	0.911	0.848	0.916	0.953	0.911	0.101	0.106	0.102	0.1	0.815	0.729	0.744
13:00:00	0.17	0.175	0.148	0.173	0.159	0.189	0.105	0.102	0.104	0.128	0.146	0.155	0.164	0.147	0.146	0.102	0.104	0.101	0.487	0.552	0.548	0.418	0.439	0.497	0.105	0.098	0.101	0.299	0.272	0.264	0.276	0.302	0.294	0.101	0.102	0.1	0.901	0.956	0.909	0.933	0.98	0.974	0.101	0.105	0.102	0.1	0.828	0.772	0.792
13:30:00	0.179	0.179	0.155	0.176	0.166	0.198	0.105	0.102	0.104	0.129	0.149	0.159	0.166	0.144	0.143	0.102	0.103	0.101	0.522	0.612	0.575	0.458	0.484	0.546	0.104	0.098	0.101	0.301	0.286	0.275	0.292	0.338	0.313	0.101	0.102	0.1	0.954	1.006	0.95	0.962	1.028	1.005	0.101	0.105	0.102	0.1	0.86	0.818	0.836
14:00:00	0.191	0.181	0.159	0.184	0.172	0.204	0.104	0.102	0.104	0.129	0.149	0.162	0.168	0.142	0.145	0.102	0.103	0.101	0.566	0.643	0.592	0.501	0.522	0.595	0.104	0.098	0.101	0.316	0.301	0.291	0.312	0.362	0.335	0.101	0.102	0.1	1.004	1.043	0.992	1.009	1.059	1.045	0.101	0.105	0.102	0.1	0.882	0.849	0.884
14:30:00	0.199	0.186	0.175	0.19	0.172	0.208	0.104	0.102	0.104	0.131	0.15	0.166	0.173	0.144	0.144	0.102	0.103	0.101	0.603	0.69	0.635	0.535	0.562	0.638	0.104	0.097	0.101	0.341	0.32	0.313	0.336	0.385	0.36	0.101	0.102	0.099	1.033	1.081	1.032	1.028	1.101	1.089	0.101	0.105	0.101	0.1	0.918	0.887	0.918
15:00:00	0.201	0.192	0.177	0.195	0.173	0.217	0.104	0.102	0.104	0.133	0.149	0.163	0.178	0.147	0.145	0.102	0.103	0.101	0.659	0.709	0.69	0.571	0.605	0.68	0.104	0.097	0.101	0.371	0.341	0.342	0.362	0.41	0.393	0.1	0.102	0.1	1.067	1.109	1.068	1.079	1.132	1.121	0.101	0.104	0.101	0.1	0.959	0.937	0.972
15:30:00	0.2	0.203	0.168	0.197	0.179	0.221	0.104	0.101	0.104	0.135	0.148	0.168	0.184	0.146	0.147	0.102	0.102	0.1	0.707	0.743	0.732	0.622	0.633	0.709	0.104	0.097	0.1	0.406	0.383	0.377	0.39	0.435	0.427	0.1	0.102	0.099	1.097	1.138	1.1	1.125	1.166	1.149	0.101	0.104	0.101	0.1	0.982	0.971	0.997
16:00:00	0.209	0.21	0.174	0.204	0.189	0.225	0.104	0.101	0.104	0.139	0.15	0.178	0.185	0.146	0.148	0.101	0.102	0.1	0.761	0.778	0.785	0.667	0.685	0.763	0.104	0.097	0.1	0.447	0.413	0.401	0.42	0.481	0.468	0.1	0.101	0.1	1.127	1.162	1.13	1.151	1.194	1.178	0.101	0.104	0.101	0.1	0.998	0.997	1.03
16:30:00	0.22	0.21	0.186	0.21	0.192	0.228	0.104	0.101	0.104	0.143	0.15	0.183	0.185	0.147	0.15	0.101	0.102	0.1	0.823	0.821	0.833	0.714	0.726	0.795	0.104	0.097	0.1	0.491	0.45	0.429	0.456	0.514	0.501	0.1	0.102	0.099	1.15	1.197	1.156	1.183	1.227	1.208	0.101	0.104	0.101	0.1	1.034	1.028	1.047
17:00:00	0.221	0.207	0.192	0.221	0.201	0.229	0.104	0.101	0.104	0.144	0.15	0.186	0.186	0.154	0.15	0.101	0.102	0.1	0.872	0.858	0.882	0.757	0.77	0.829	0.104	0.097	0.101	0.525	0.485	0.46	0.489	0.549	0.545	0.1	0.101	0.099	1.166	1.217	1.171	1.212	1.268	1.23	0.101	0.104	0.101	0.1	1.061	1.052	1.079
17:30:00	0.221	0.212	0.183	0.22	0.203	0.232	0.103	0.101	0.104	0.147	0.152	0.192	0.194	0.157	0.149	0.101	0.102	0.1	0.912	0.894	0.922	0.814	0.821	0.858	0.104	0.097	0.1	0.566	0.518	0.501	0.529	0.601	0.58	0.1	0.101	0.099	1.2	1.241	1.204	1.245	1.29	1.25	0.1	0.104	0.101	0.1	1.08	1.083	1.089
18:00:00	0.234	0.217	0.192	0.219	0.216	0.231	0.103	0.101	0.104	0.147	0.152	0.191	0.195	0.168	0.148	0.101	0.102	0.1	0.955	0.932	0.956	0.863	0.869	0.889	0.104	0.097	0.1	0.585	0.549	0.539	0.569	0.634	0.615	0.1	0.101	0.099	1.226	1.269	1.216	1.269	1.306	1.272	0.101	0.104	0.101	0.1	1.099	1.106	1.117
18:30:00	0.225	0.213	0.191	0.22	0.215	0.233	0.103	0.101	0.104	0.149	0.151	0.2	0.199	0.175	0.15	0.101	0.101	0.1	0.996	0.948	0.996	0.906	0.914	0.933	0.104	0.097	0.1	0.621	0.587	0.578	0.605	0.666	0.648	0.1	0.101	0.099	1.243	1.284	1.249	1.294	1.318	1.301	0.1	0.103	0.101	0.1	1.141	1.128	1.13
19:00:00	0.232	0.21	0.187	0.22	0.213	0.233	0.103	0.101	0.104	0.15	0.151	0.205	0.201	0.173	0.146	0.101	0.101	0.1	1.019	0.994	1.024	0.957	0.958	0.987	0.104	0.097	0.1	0.658	0.628	0.621	0.659	0.703	0.689	0.1	0.101	0.099	1.264	1.306	1.262	1.312	1.325	1.315	0.1	0.103	0.101	0.1	1.155	1.142	1.154
19:30:00	0.248	0.214	0.188	0.229	0.22	0.237	0.103	0.101	0.104	0.155	0.156	0.208	0.2	0.181	0.147	0.101	0.101	0.1	1.056	1.026	1.053	1.003	0.993	1.023	0.103	0.097	0.1	0.703	0.671	0.661	0.706	0.746	0.739	0.1	0.101	0.099	1.283	1.323	1.291	1.308	1.338	1.341	0.1	0.103	0.101	0.1	1.183	1.177	1.172
20:00:00	0.238	0.229	0.189	0.22	0.215	0.242	0.103	0.101	0.104	0.154	0.156	0.205	0.205	0.184	0.148	0.101	0.101	0.1	1.083	1.065	1.092	1.03	1.035	1.062	0.103	0.097	0.1	0.749	0.71	0.708	0.75	0.771	0.769	0.1	0.101	0.099	1.305	1.34	1.298	1.327	1.343	1.351	0.1	0.103	0.101	0.1	1.205	1.183	1.196
20:30:00	0.236	0.223	0.196	0.227	0.218	0.246	0.103	0.101	0.104	0.158	0.156	0.21	0.203	0.184	0.149	0.101	0.101	0.1	1.116	1.093	1.13	1.06	1.066	1.097	0.103	0.097	0.1	0.782	0.752	0.746	0.794	0.816	0.804	0.1	0.101	0.099	1.322	1.355	1.322	1.344	1.349	1.355	0.1	0.103	0.101	0.1	1.228	1.2	1.216
21:00:00	0.232	0.227	0.198	0.237	0.213	0.244	0.103	0.101	0.104	0.158	0.162	0.213	0.206	0.194	0.148	0.101	0.101	0.1	1.135	1.133	1.149	1.097	1.09	1.124	0.103	0.097	0.1	0.829	0.798	0.795	0.831	0.845	0.835	0.1	0.101	0.099	1.335	1.364	1.336	1.354	1.358	1.369	0.1	0.103	0.101	0.1	1.244	1.227	1.238
21:30:00	0.245	0.22	0.203	0.236	0.22	0.248	0.102	0.101	0.104	0.161	0.166	0.217	0.203	0.197	0.15	0.101	0.101	0.1	1.164	1.15	1.18	1.129	1.127	1.158	0.103	0.097	0.1	0.867	0.847	0.841	0.866	0.878	0.87	0.099	0.101	0.099	1.343	1.369	1.348	1.345	1.364	1.372	0.1	0.103	0.101	0.1	1.26	1.24	1.246
22:00:00	0.265	0.228	0.219	0.249	0.227	0.256	0.102	0.101	0.104	0.16	0.164	0.22	0.21	0.196	0.153	0.101	0.101	0.1	1.19	1.19	1.206	1.163	1.152	1.184	0.103	0.097	0.1	0.902	0.88	0.885	0.909	0.916	0.896	0.099	0.101	0.099	1.35	1.372	1.354	1.341	1.36	1.365	0.1	0.103	0.101	0.1	1.276	1.25	1.26
22:30:00	0.257	0.244	0.228	0.262	0.242	0.265	0.102	0.101	0.104	0.164	0.17	0.218	0.213	0.202	0.159	0.1	0.101	0.099	1.224	1.217	1.234	1.191	1.184	1.222	0.103	0.097	0.1	0.934	0.922	0.917	0.933	0.938	0.933	0.099	0.1	0.099	1.357	1.363	1.358	1.325	1.341	1.348	0.1	0.103	0.1	0.1	1.29	1.272	1.276
22:59:34	0.26	0.24	0.242	0.269	0.261	0.275	0.102	0.101	0.104	0.167	0.175	0.223	0.212	0.207	0.158	0.1	0.101	0.099	1.248	1.246	1.26	1.209	1.214	1.256	0.103	0.097	0.1	0.979	0.954	0.959	0.961	0.963	0.954	0.099	0.1	0.099	1.349	1.345	1.348	1.302	1.323	1.329	0.1	0.103	0.1	0.1	1.3	1.286	1.291
23:30:00	0.274	0.261	0.254	0.262	0.27	0.273	0.102	0.1	0.105	0.17	0.185	0.218	0.214	0.208	0.155	0.1	0.1	0.099	1.268	1.268	1.287	1.242	1.238	1.276	0.102	0.096	0.099	1.008	0.982	1	0.998	0.996	0.984	0.099	0.1	0.099	1.337	1.321	1.335	1.276	1.305	1.303	0.1	0.102	0.1	0.1	1.315	1.295	1.3
1 day, 0:00:00	0.289	0.273	0.268	0.273	0.288	0.281	0.102	0.1	0.105	0.174	0.192	0.225	0.215	0.21	0.158	0.1	0.1	0.099	1.289	1.281	1.301	1.242	1.236	1.285	0.102	0.096	0.099	1.024	1.017	1.021	1.011	1.025	1.002	0.099	0.1	0.099	1.319	1.301	1.315	1.256	1.273	1.277	0.1	0.102	0.1	0.099	1.315	1.309	1.318
1 day, 0:30:00	0.286	0.283	0.271	0.288	0.291	0.283	0.102	0.1	0.106	0.183	0.189	0.232	0.219	0.202	0.169	0.1	0.1	0.099	1.295	1.29	1.306	1.234	1.222	1.269	0.102	0.097	0.099	1.049	1.046	1.051	1.05	1.036	1.023	0.099	0.1	0.099	1.295	1.273	1.293	1.234	1.256	1.252	0.1	0.102	0.1	0.099	1.323	1.31	1.319
1 day, 1:00:00	0.3	0.285	0.275	0.294	0.294	0.28	0.102	0.1	0.104	0.184	0.191	0.23	0.224	0.201	0.172	0.1	0.1	0.099	1.285	1.275	1.296	1.2	1.19	1.246	0.102	0.096	0.099	1.076	1.068	1.073	1.063	1.073	1.05	0.099	0.1	0.099	1.276	1.253	1.27	1.212	1.243	1.234	0.1	0.102	0.1	0.099	1.342	1.322	1.339
1 day, 1:30:00	0.31	0.28	0.284	0.299	0.301	0.28	0.102	0.1	0.104	0.187	0.192	0.234	0.227	0.205	0.174	0.1	0.1	0.099	1.269	1.256	1.278	1.186	1.176	1.219	0.102	0.096	0.099	1.099	1.09	1.094	1.082	1.093	1.074	0.099	0.1	0.099	1.252	1.232	1.25	1.182	1.223	1.206	0.1	0.102	0.1	0.099	1.347	1.327	1.332
1 day, 2:00:00	0.31	0.281	0.301	0.298	0.298	0.276	0.102	0.1	0.104	0.185	0.201	0.237	0.223	0.201	0.179	0.1	0.1	0.099	1.248	1.234	1.255	1.158	1.153	1.199	0.102	0.096	0.099	1.128	1.113	1.13	1.111	1.117	1.109	0.099	0.1	0.099	1.233	1.214	1.23	1.161	1.193	1.193	0.099	0.102	0.1	0.099	1.344	1.333	1.339
1 day, 2:30:00	0.31	0.295	0.306	0.315	0.307	0.287	0.102	0.1	0.102	0.19	0.215	0.236	0.224	0.203	0.182	0.1	0.1	0.099	1.227	1.21	1.232	1.143	1.132	1.175	0.102	0.096	0.099	1.139	1.148	1.153	1.137	1.143	1.123	0.099	0.1	0.099	1.21	1.193	1.206	1.142	1.177	1.162	0.099	0.102	0.1	0.099	1.34	1.328	1.34
1 day, 3:00:00	0.322	0.303	0.315	0.32	0.318	0.295	0.102	0.1	0.101	0.196	0.212	0.242	0.231	0.214	0.193	0.1	0.1	0.099	1.211	1.194	1.21	1.125	1.112	1.167	0.102	0.096	0.099	1.156	1.176	1.18	1.165	1.167	1.151	0.099	0.1	0.099	1.185	1.172	1.186	1.123	1.154	1.15	0.099	0.102	0.1	0.098	1.329	1.321	1.327
1 day, 3:30:00	0.328	0.302	0.318	0.323	0.321	0.304	0.102	0.1	0.101	0.19	0.227	0.243	0.226	0.219	0.202	0.1	0.1	0.099	1.191	1.173	1.195	1.1	1.099	1.147	0.102	0.096	0.099	1.174	1.201	1.205	1.183	1.183	1.179	0.099	0.1	0.099	1.166	1.152	1.17	1.1	1.139	1.131	0.099	0.102	0.1	0.099	1.317	1.319	1.324
1 day, 4:00:00	0.328	0.304	0.321	0.326	0.324	0.311	0.102	0.1	0.101	0.21	0.229	0.248	0.226	0.231	0.201	0.1	0.1	0.099	1.173	1.153	1.179	1.084	1.083	1.135	0.102	0.096	0.099	1.205	1.217	1.232	1.212	1.207	1.197	0.099	0.1	0.099	1.148	1.138	1.152	1.091	1.118	1.105	0.099	0.102	0.1	0.098	1.301	1.311	1.307
1 day, 4:30:00	0.349	0.318	0.325	0.339	0.326	0.288	0.102	0.1	0.101	0.213	0.241	0.243	0.233	0.225	0.206	0.1	0.1	0.099	1.153	1.141	1.16	1.075	1.064	1.115	0.102	0.096	0.099	1.244	1.244	1.259	1.226	1.237	1.229	0.099	0.1	0.099	1.127	1.121	1.127	1.07	1.1	1.096	0.099	0.102	0.1	0.099	1.283	1.291	1.289
1 day, 5:00:00	0.347	0.331	0.362	0.34	0.335	0.304	0.102	0.1	0.101	0.224	0.233	0.248	0.234	0.219	0.214	0.1	0.1	0.099	1.143	1.123	1.144	1.062	1.05	1.103	0.102	0.096	0.099	1.259	1.27	1.279	1.251	1.256	1.227	0.099	0.1	0.099	1.108	1.098	1.113	1.058	1.083	1.086	0.099	0.102	0.1	0.099	1.262	1.274	1.27
1 day, 5:30:00	0.358	0.339	0.354	0.337	0.333	0.31	0.101	0.1	0.101	0.224	0.24	0.247	0.237	0.216	0.216	0.1	0.099	0.099	1.127	1.107	1.132	1.036	1.039	1.09	0.102	0.096	0.099	1.28	1.294	1.298	1.27	1.27	1.259	0.099	0.1	0.099	1.096	1.086	1.097	1.048	1.073	1.067	0.099	0.102	0.1	0.099	1.247	1.253	1.253
1 day, 6:00:00	0.363	0.336	0.359	0.338	0.338	0.322	0.102	0.1	0.101	0.219	0.251	0.247	0.241	0.227	0.23	0.1	0.1	0.099	1.114	1.094	1.118	1.018	1.025	1.08	0.102	0.096	0.099	1.281	1.294	1.302	1.276	1.283	1.267	0.099	0.1	0.099	1.088	1.07	1.084	1.034	1.067	1.057	0.099	0.102	0.1	0.098	1.232	1.223	1.235
1 day, 6:30:00	0.364	0.352	0.378	0.341	0.334	0.33	0.101	0.1	0.101	0.208	0.248	0.251	0.239	0.226	0.236	0.099	0.099	0.098	1.101	1.081	1.107	1.019	1	1.065	0.102	0.096	0.099	1.284	1.288	1.297	1.281	1.278	1.27	0.098	0.1	0.099	1.072	1.061	1.068	1.018	1.049	1.038	0.099	0.101	0.099	0.098	1.212	1.214	1.217
1 day, 7:00:00	0.378	0.349	0.385	0.347	0.343	0.336	0.101	0.1	0.101	0.223	0.249	0.248	0.238	0.217	0.244	0.1	0.099	0.099	1.088	1.068	1.092	0.997	1	1.057	0.102	0.096	0.099	1.274	1.287	1.295	1.281	1.277	1.266	0.099	0.1	0.099	1.054	1.047	1.055	1.002	1.039	1.03	0.099	0.101	0.1	0.099	1.19	1.2	1.199
1 day, 7:30:00	0.375	0.371	0.381	0.343	0.35	0.323	0.101	0.1	0.101	0.225	0.253	0.251	0.247	0.216	0.243	0.099	0.099	0.099	1.082	1.053	1.081	0.985	0.983	1.042	0.102	0.096	0.099	1.256	1.266	1.27	1.264	1.262	1.251	0.099	0.1	0.099	1.037	1.034	1.035	1.002	1.037	1.026	0.099	0.101	0.099	0.098	1.177	1.185	1.178
1 day, 8:00:00	0.386	0.384	0.396	0.346	0.352	0.345	0.101	0.1	0.101	0.23	0.254	0.248	0.242	0.227	0.247	0.099	0.1	0.098	1.072	1.049	1.071	0.965	0.971	1.03	0.102	0.096	0.098	1.235	1.246	1.249	1.243	1.238	1.235	0.098	0.099	0.098	1.023	1.023	1.031	0.989	1.012	1.02	0.099	0.101	0.099	0.098	1.157	1.161	1.163
1 day, 8:30:00	0.403	0.383	0.416	0.355	0.354	0.35	0.101	0.1	0.101	0.235	0.261	0.257	0.252	0.227	0.247	0.099	0.1	0.099	1.062	1.035	1.065	0.954	0.95	1.027	0.102	0.096	0.099	1.218	1.228	1.236	1.227	1.225	1.217	0.099	0.099	0.099	1.021	1.01	1.022	0.983	1.02	1.006	0.099	0.101	0.099	0.098	1.14	1.149	1.148
1 day, 8:59:59	0.413	0.397	0.413	0.36	0.358	0.348	0.101	0.1	0.101	0.248	0.259	0.256	0.251	0.244	0.258	0.1	0.099	0.099	1.048	1.023	1.051	0.952	0.943	1.018	0.102	0.096	0.099	1.207	1.211	1.215	1.208	1.208	1.198	0.098	0.1	0.098	1.006	1.003	1.016	0.98	1.012	0.992	0.099	0.101	0.099	0.098	1.126	1.134	1.131
1 day, 9:30:00	0.409	0.392	0.416	0.364	0.371	0.367	0.101	0.1	0.101	0.248	0.258	0.258	0.262	0.238	0.251	0.099	0.099	0.098	1.04	1.017	1.039	0.938	0.934	1.005	0.102	0.096	0.098	1.188	1.195	1.201	1.192	1.189	1.179	0.098	0.099	0.098	1.003	0.999	1.003	0.968	1.002	0.997	0.099	0.101	0.099	0.099	1.104	1.119	1.124
1 day, 10:00:00	0.424	0.416	0.418	0.368	0.374	0.373	0.101	0.1	0.101	0.251	0.269	0.264	0.259	0.244	0.257	0.099	0.099	0.098	1.03	1.008	1.031	0.928	0.925	0.997	0.102	0.096	0.098	1.169	1.178	1.186	1.173	1.173	1.165	0.098	0.099	0.098	1.008	0.997	1.002	0.968	0.994	0.988	0.099	0.101	0.099	0.098	1.095	1.103	1.099
1 day, 10:30:00	0.43	0.41	0.429	0.37	0.378	0.376	0.101	0.1	0.1	0.253	0.269	0.256	0.268	0.241	0.26	0.099	0.099	0.098	1.02	0.996	1.025	0.927	0.913	0.985	0.102	0.096	0.098	1.159	1.163	1.172	1.159	1.159	1.152	0.098	0.099	0.098	0.983	0.995	0.988	0.963	0.989	0.984	0.099	0.101	0.099	0.098	1.088	1.104	1.092
1 day, 11:00:00	0.447	0.425	0.436	0.37	0.388	0.37	0.101	0.1	0.1	0.259	0.27	0.267	0.271	0.243	0.256	0.099	0.099	0.099	1.013	0.993	1.016	0.915	0.906	0.975	0.102	0.096	0.098	1.142	1.15	1.153	1.145	1.147	1.139	0.098	0.099	0.098	0.981	0.984	0.988	0.955	0.981	0.973	0.099	0.101	0.099	0.099	1.078	1.065	1.082
1 day, 11:30:00	0.447	0.445	0.444	0.383	0.387	0.368	0.101	0.1	0.1	0.257	0.267	0.267	0.276	0.249	0.269	0.099	0.099	0.098	1.004	0.986	1.008	0.907	0.905	0.969	0.102	0.096	0.098	1.129	1.134	1.141	1.131	1.136	1.125	0.098	0.099	0.098	0.977	0.976	0.983	0.949	0.98	0.973	0.099	0.101	0.099	0.098	1.051	1.062	1.068
1 day, 12:00:00	0.465	0.446	0.456	0.393	0.393	0.388	0.101	0.1	0.1	0.275	0.275	0.268	0.275	0.253	0.273	0.099	0.099	0.098	0.995	0.974	0.998	0.899	0.893	0.971	0.102	0.096	0.098	1.114	1.121	1.129	1.119	1.122	1.113	0.098	0.099	0.099	0.96	0.969	0.977	0.942	0.978	0.959	0.099	0.101	0.099	0.098	1.048	1.06	1.057
1 day, 12:30:00	0.471	0.448	0.464	0.394	0.4	0.386	0.101	0.1	0.1	0.266	0.275	0.272	0.283	0.256	0.275	0.099	0.099	0.098	0.985	0.964	0.99	0.893	0.887	0.961	0.102	0.096	0.098	1.107	1.113	1.119	1.102	1.108	1.099	0.098	0.099	0.098	0.96	0.97	0.962	0.938	0.976	0.966	0.099	0.101	0.099	0.098	1.043	1.049	1.049
1 day, 13:00:00	0.469	0.455	0.469	0.4	0.406	0.389	0.101	0.1	0.1	0.267	0.278	0.272	0.286	0.267	0.272	0.099	0.099	0.098	0.985	0.964	0.985	0.886	0.882	0.948	0.102	0.096	0.098	1.093	1.099	1.108	1.093	1.101	1.089	0.098	0.099	0.098	0.958	0.962	0.96	0.942	0.973	0.958	0.099	0.101	0.099	0.098	1.03	1.037	1.043
1 day, 13:29:00	0.474	0.475	0.48	0.41	0.408	0.404	0.101	0.1	0.099	0.278	0.285	0.273	0.288	0.27	0.276	0.099	0.099	0.098	0.974	0.954	0.975	0.88	0.875	0.946	0.102	0.096	0.098	1.082	1.088	1.09	1.081	1.088	1.079	0.098	0.099	0.098	0.957	0.95	0.964	0.934	0.966	0.943	0.099	0.101	0.099	0.098	1.029	1.023	1.033
1 day, 14:00:00	0.471	0.471	0.474	0.413	0.407	0.402	0.101	0.1	0.099	0.273	0.281	0.275	0.291	0.275	0.283	0.099	0.099	0.098	0.964	0.943	0.969	0.874	0.871	0.932	0.102	0.096	0.098	1.069	1.078	1.087	1.067	1.076	1.071	0.098	0.099	0.098	0.94	0.959	0.952	0.925	0.957	0.945	0.099	0.101	0.099	0.098	1.009	1.02	1.028
1 day, 14:30:00	0.485	0.478	0.49	0.422	0.421	0.412	0.101	0.1	0.099	0.279	0.288	0.279	0.298	0.277	0.278	0.099	0.099	0.098	0.962	0.932	0.962	0.87	0.863	0.92	0.101	0.096	0.098	1.056	1.062	1.066	1.058	1.07	1.055	0.098	0.099	0.098	0.933	0.944	0.952	0.92	0.952	0.935	0.099	0.101	0.099	0.098	1.003	1.013	1.013
1 day, 15:00:00	0.497	0.49	0.499	0.419	0.423	0.403	0.101	0.1	0.098	0.279	0.288	0.275	0.301	0.284	0.282	0.099	0.099	0.098	0.952	0.925	0.956	0.862	0.86	0.914	0.102	0.096	0.098	1.05	1.052	1.059	1.044	1.06	1.048	0.098	0.099	0.098	0.948	0.938	0.939	0.912	0.947	0.931	0.099	0.101	0.099	0.098	0.99	0.998	1.012
1 day, 15:30:00	0.503	0.492	0.504	0.426	0.422	0.421	0.101	0.1	0.098	0.277	0.291	0.286	0.293	0.285	0.281	0.099	0.099	0.098	0.953	0.928	0.945	0.859	0.85	0.917	0.101	0.096	0.098	1.034	1.043	1.052	1.027	1.05	1.041	0.098	0.099	0.098	0.938	0.941	0.932	0.905	0.941	0.919	0.099	0.101	0.099	0.098	1.001	0.999	0.997
1 day, 16:00:00	0.511	0.508	0.511	0.428	0.431	0.421	0.101	0.1	0.098	0.281	0.287	0.29	0.3	0.289	0.281	0.099	0.099	0.098	0.946	0.913	0.937	0.853	0.843	0.9	0.101	0.096	0.098	1.02	1.035	1.046	1.014	1.043	1.025	0.098	0.099	0.098	0.927	0.93	0.927	0.902	0.935	0.927	0.099	0.101	0.099	0.098	0.991	0.976	1.001
1 day, 16:30:00	0.514	0.504	0.517	0.436	0.442	0.428	0.101	0.1	0.098	0.277	0.292	0.288	0.305	0.292	0.289	0.099	0.099	0.098	0.94	0.912	0.931	0.845	0.842	0.898	0.101	0.096	0.098	1.011	1.022	1.044	1.006	1.034	1.015	0.098	0.099	0.098	0.922	0.924	0.921	0.895	0.933	0.916	0.099	0.101	0.099	0.098	0.978	0.984	0.992
1 day, 17:00:00	0.52	0.506	0.526	0.44	0.447	0.427	0.101	0.1	0.098	0.282	0.289	0.293	0.301	0.295	0.293	0.099	0.099	0.098	0.935	0.894	0.926	0.839	0.835	0.887	0.101	0.096	0.098	1.002	1.017	1.024	0.999	1.026	1	0.098	0.099	0.098	0.922	0.92	0.92	0.887	0.925	0.921	0.099	0.101	0.099	0.098	0.967	0.979	0.986
1 day, 17:30:00	0.548	0.518	0.531	0.444	0.445	0.433	0.101	0.099	0.097	0.293	0.289	0.292	0.305	0.302	0.291	0.099	0.099	0.098	0.92	0.906	0.925	0.834	0.83	0.886	0.101	0.096	0.098	0.986	1.007	1.015	0.98	1.016	0.976	0.098	0.099	0.098	0.916	0.916	0.913	0.881	0.916	0.906	0.098	0.101	0.099	0.098	0.971	0.963	0.983
1 day, 18:00:00	0.535	0.532	0.529	0.456	0.454	0.449	0.101	0.1	0.097	0.292	0.29	0.293	0.309	0.301	0.297	0.099	0.099	0.098	0.913	0.893	0.907	0.831	0.822	0.882	0.101	0.096	0.098	0.981	0.991	1.003	0.972	1.009	0.978	0.098	0.099	0.098	0.907	0.909	0.91	0.879	0.912	0.892	0.099	0.101	0.099	0.098	0.971	0.968	0.971
1 day, 18:30:00	0.548	0.53	0.539	0.454	0.458	0.451	0.101	0.099	0.097	0.292	0.294	0.298	0.311	0.302	0.296	0.099	0.099	0.098	0.907	0.888	0.894	0.825	0.819	0.88	0.101	0.096	0.098	0.963	0.993	0.986	0.965	1.003	0.974	0.098	0.099	0.097	0.901	0.904	0.9	0.871	0.905	0.9	0.098	0.101	0.099	0.098	0.96	0.962	0.966
1 day, 19:00:00	0.55	0.535	0.547	0.463	0.46	0.456	0.101	0.1	0.098	0.3	0.295	0.297	0.309	0.299	0.302	0.099	0.099	0.098	0.894	0.872	0.896	0.816	0.811	0.86	0.101	0.096	0.098	0.951	0.983	0.99	0.957	0.993	0.965	0.098	0.099	0.097	0.894	0.898	0.888	0.866	0.9	0.888	0.098	0.101	0.099	0.098	0.95	0.958	0.958
1 day, 19:30:00	0.553	0.543	0.562	0.467	0.473	0.453	0.101	0.099	0.098	0.302	0.294	0.301	0.306	0.305	0.298	0.099	0.099	0.098	0.876	0.887	0.907	0.812	0.808	0.846	0.101	0.095	0.098	0.934	0.975	0.98	0.948	0.986	0.953	0.098	0.099	0.097	0.886	0.89	0.901	0.862	0.894	0.891	0.098	0.101	0.099	0.098	0.945	0.947	0.948
1 day, 20:00:00	0.57	0.55	0.557	0.481	0.484	0.458	0.101	0.099	0.097	0.298	0.304	0.299	0.314	0.307	0.303	0.099	0.099	0.098	0.89	0.858	0.896	0.811	0.803	0.843	0.101	0.096	0.098	0.924	0.96	0.972	0.94	0.974	0.933	0.098	0.099	0.098	0.881	0.886	0.896	0.853	0.891	0.883	0.098	0.101	0.099	0.098	0.944	0.944	0.945
1 day, 20:30:00	0.574	0.563	0.575	0.482	0.488	0.457	0.101	0.1	0.097	0.304	0.301	0.304	0.314	0.31	0.303	0.099	0.099	0.098	0.864	0.869	0.882	0.802	0.801	0.854	0.101	0.096	0.098	0.919	0.951	0.966	0.932	0.973	0.925	0.098	0.099	0.098	0.879	0.88	0.888	0.856	0.886	0.879	0.098	0.101	0.099	0.098	0.933	0.934	0.936
1 day, 21:00:00	0.572	0.565	0.588	0.484	0.48	0.464	0.101	0.1	0.097	0.312	0.305	0.307	0.321	0.321	0.303	0.099	0.099	0.098	0.854	0.86	0.848	0.799	0.795	0.846	0.101	0.096	0.098	0.908	0.938	0.954	0.926	0.966	0.914	0.098	0.099	0.098	0.871	0.876	0.881	0.862	0.88	0.87	0.098	0.101	0.099	0.098	0.925	0.93	0.93
1 day, 21:30:00	0.587	0.578	0.592	0.494	0.494	0.469	0.101	0.099	0.097	0.317	0.302	0.313	0.327	0.313	0.308	0.099	0.099	0.098	0.865	0.855	0.854	0.794	0.79	0.84	0.101	0.096	0.098	0.898	0.94	0.949	0.918	0.951	0.905	0.098	0.099	0.097	0.864	0.87	0.875	0.839	0.875	0.865	0.098	0.101	0.099	0.098	0.92	0.92	0.926
1 day, 22:00:00	0.595	0.588	0.596	0.502	0.501	0.472	0.101	0.1	0.097	0.316	0.305	0.317	0.318	0.326	0.311	0.099	0.099	0.098	0.851	0.847	0.875	0.789	0.785	0.837	0.101	0.096	0.098	0.891	0.921	0.93	0.912	0.932	0.897	0.098	0.099	0.098	0.859	0.867	0.871	0.837	0.87	0.861	0.098	0.1	0.099	0.098	0.925	0.917	0.917
1 day, 22:30:00	0.611	0.582	0.606	0.502	0.512	0.477	0.101	0.099	0.097	0.317	0.307	0.316	0.323	0.317	0.309	0.099	0.099	0.098	0.848	0.838	0.84	0.785	0.778	0.82	0.101	0.096	0.098	0.884	0.899	0.913	0.906	0.938	0.892	0.098	0.099	0.098	0.853	0.862	0.864	0.833	0.866	0.864	0.098	0.1	0.099	0.098	0.916	0.909	0.914
1 day, 23:00:00	0.619	0.597	0.611	0.506	0.516	0.491	0.101	0.099	0.097	0.317	0.312	0.316	0.331	0.316	0.315	0.099	0.099	0.098	0.848	0.836	0.839	0.781	0.774	0.832	0.101	0.096	0.098	0.88	0.907	0.906	0.897	0.922	0.881	0.098	0.098	0.097	0.852	0.855	0.862	0.826	0.863	0.856	0.098	0.1	0.099	0.098	0.906	0.902	0.909
1 day, 23:30:00	0.636	0.609	0.624	0.51	0.513	0.494	0.101	0.099	0.097	0.325	0.311	0.322	0.329	0.326	0.319	0.099	0.099	0.098	0.833	0.824	0.846	0.777	0.77	0.828	0.101	0.096	0.098	0.874	0.913	0.923	0.892	0.901	0.876	0.098	0.099	0.098	0.847	0.854	0.852	0.825	0.86	0.854	0.098	0.1	0.099	0.098	0.899	0.896	0.907
2 days, 0:00:00	0.626	0.613	0.634	0.523	0.525	0.499	0.101	0.099	0.097	0.323	0.308	0.326	0.338	0.324	0.314	0.099	0.099	0.098	0.832	0.822	0.842	0.773	0.767	0.819	0.101	0.096	0.098	0.865	0.887	0.89	0.886	0.889	0.872	0.098	0.099	0.098	0.842	0.849	0.851	0.823	0.856	0.854	0.098	0.1	0.099	0.098	0.895	0.892	0.899
2 days, 0:30:00	0.639	0.62	0.645	0.526	0.526	0.508	0.101	0.099	0.097	0.329	0.32	0.329	0.336	0.323	0.319	0.099	0.099	0.098	0.826	0.814	0.825	0.772	0.764	0.808	0.101	0.096	0.098	0.858	0.896	0.892	0.877	0.896	0.866	0.098	0.099	0.097	0.834	0.843	0.85	0.819	0.852	0.854	0.098	0.1	0.099	0.098	0.893	0.892	0.894
2 days, 1:00:00	0.636	0.625	0.65	0.53	0.53	0.504	0.101	0.099	0.097	0.333	0.319	0.328	0.337	0.335	0.319	0.099	0.099	0.098	0.822	0.814	0.823	0.766	0.76	0.804	0.101	0.096	0.098	0.856	0.87	0.881	0.875	0.889	0.863	0.098	0.099	0.097	0.837	0.84	0.843	0.815	0.848	0.857	0.098	0.1	0.099	0.098	0.887	0.89	0.899
2 days, 1:30:00	0.649	0.633	0.651	0.534	0.535	0.517	0.101	0.099	0.097	0.327	0.32	0.327	0.339	0.333	0.325	0.099	0.099	0.098	0.823	0.805	0.832	0.759	0.756	0.803	0.101	0.095	0.098	0.853	0.879	0.878	0.868	0.877	0.856	0.098	0.098	0.097	0.833	0.836	0.841	0.813	0.845	0.845	0.098	0.1	0.099	0.098	0.881	0.873	0.889
2 days, 2:00:00	0.662	0.641	0.669	0.539	0.541	0.523	0.101	0.099	0.097	0.333	0.323	0.334	0.339	0.338	0.326	0.099	0.099	0.098	0.816	0.804	0.82	0.759	0.753	0.806	0.101	0.095	0.098	0.845	0.871	0.877	0.865	0.871	0.849	0.098	0.098	0.097	0.827	0.837	0.836	0.807	0.838	0.843	0.098	0.1	0.098	0.098	0.87	0.87	0.887
2 days, 2:30:00	0.667	0.647	0.677	0.556	0.561	0.53	0.101	0.099	0.097	0.339	0.327	0.333	0.344	0.336	0.333	0.099	0.099	0.098	0.809	0.798	0.815	0.759	0.75	0.794	0.101	0.096	0.098	0.837	0.866	0.874	0.858	0.868	0.846	0.098	0.099	0.097	0.822	0.832	0.845	0.804	0.839	0.845	0.098	0.1	0.099	0.098	0.865	0.863	0.869
2 days, 3:00:00	0.678	0.657	0.685	0.567	0.567	0.538	0.101	0.099	0.098	0.34	0.331	0.337	0.347	0.338	0.333	0.099	0.099	0.098	0.804	0.792	0.808	0.751	0.749	0.79	0.101	0.096	0.098	0.836	0.861	0.862	0.853	0.857	0.842	0.098	0.099	0.097	0.821	0.826	0.832	0.801	0.831	0.839	0.098	0.1	0.099	0.098	0.86	0.859	0.861
2 days, 3:15:51	0.685	0.666	0.696	0.572	0.577	0.552	0.101	0.099	0.098	0.344	0.328	0.341	0.352	0.349	0.333	0.099	0.099	0.098	0.806	0.791	0.81	0.752	0.746	0.788	0.101	0.095	0.098	0.836	0.853	0.863	0.85	0.854	0.839	0.098	0.098	0.097	0.816	0.826	0.828	0.796	0.831	0.836	0.098	0.1	0.099	0.098	0.857	0.854	0.858
2 days, 4:00:00	0.699	0.674	0.705	0.577	0.577	0.553	0.101	0.099	0.097	0.345	0.331	0.342	0.358	0.343	0.338	0.099	0.099	0.098	0.792	0.784	0.803	0.748	0.745	0.78	0.101	0.096	0.098	0.825	0.841	0.852	0.845	0.844	0.832	0.098	0.098	0.097	0.81	0.82	0.819	0.795	0.826	0.827	0.098	0.1	0.099	0.098	0.851	0.85	0.852
2 days, 4:30:00	0.715	0.685	0.709	0.584	0.59	0.557	0.101	0.099	0.097	0.347	0.334	0.35	0.36	0.347	0.338	0.099	0.099	0.098	0.792	0.784	0.794	0.745	0.741	0.775	0.101	0.096	0.098	0.82	0.836	0.843	0.841	0.837	0.827	0.098	0.099	0.097	0.807	0.815	0.819	0.79	0.821	0.824	0.098	0.1	0.099	0.098	0.843	0.844	0.846
2 days, 5:00:00	0.723	0.694	0.72	0.588	0.595	0.563	0.101	0.099	0.098	0.359	0.341	0.351	0.36	0.353	0.34	0.099	0.099	0.097	0.785	0.777	0.797	0.743	0.736	0.772	0.101	0.095	0.097	0.817	0.834	0.839	0.837	0.834	0.822	0.098	0.098	0.097	0.806	0.816	0.817	0.786	0.816	0.828	0.098	0.1	0.098	0.098	0.838	0.839	0.84
2 days, 5:30:00	0.732	0.7	0.73	0.597	0.605	0.57	0.101	0.099	0.097	0.356	0.348	0.356	0.367	0.35	0.346	0.099	0.099	0.098	0.781	0.771	0.791	0.74	0.736	0.769	0.101	0.096	0.098	0.814	0.829	0.834	0.836	0.829	0.821	0.098	0.098	0.097	0.802	0.81	0.808	0.781	0.815	0.818	0.098	0.1	0.099	0.098	0.831	0.832	0.834
2 days, 6:00:00	0.733	0.708	0.732	0.61	0.611	0.574	0.101	0.099	0.098	0.361	0.344	0.356	0.368	0.355	0.355	0.099	0.099	0.098	0.78	0.771	0.786	0.739	0.734	0.769	0.101	0.096	0.098	0.81	0.82	0.827	0.831	0.826	0.817	0.098	0.099	0.098	0.799	0.807	0.808	0.778	0.81	0.82	0.098	0.1	0.099	0.098	0.824	0.827	0.837
2 days, 6:30:00	0.739	0.72	0.749	0.62	0.621	0.575	0.101	0.099	0.098	0.362	0.348	0.362	0.369	0.356	0.357	0.099	0.099	0.098	0.778	0.767	0.786	0.735	0.73	0.762	0.101	0.095	0.098	0.807	0.819	0.825	0.826	0.818	0.814	0.098	0.098	0.098	0.791	0.803	0.805	0.774	0.804	0.812	0.098	0.1	0.098	0.098	0.821	0.82	0.828
2 days, 7:00:00	0.749	0.731	0.752	0.622	0.633	0.589	0.1	0.099	0.098	0.366	0.35	0.357	0.369	0.361	0.352	0.099	0.099	0.098	0.773	0.764	0.78	0.734	0.727	0.757	0.101	0.096	0.098	0.798	0.817	0.819	0.824	0.818	0.805	0.098	0.099	0.098	0.788	0.797	0.8	0.77	0.805	0.805	0.098	0.1	0.099	0.098	0.814	0.818	0.817
2 days, 7:30:00	0.759	0.738	0.766	0.626	0.634	0.597	0.1	0.099	0.097	0.371	0.357	0.36	0.379	0.366	0.359	0.099	0.099	0.098	0.771	0.763	0.777	0.731	0.725	0.758	0.101	0.096	0.098	0.8	0.804	0.813	0.818	0.812	0.807	0.098	0.099	0.097	0.788	0.794	0.797	0.768	0.798	0.793	0.098	0.1	0.099	0.098	0.812	0.814	0.815
2 days, 8:00:00	0.777	0.745	0.77	0.638	0.64	0.6	0.1	0.099	0.097	0.375	0.352	0.368	0.381	0.364	0.361	0.099	0.099	0.097	0.767	0.758	0.776	0.725	0.723	0.753	0.101	0.095	0.098	0.795	0.803	0.811	0.817	0.809	0.805	0.097	0.098	0.097	0.783	0.793	0.795	0.764	0.794	0.792	0.098	0.1	0.098	0.098	0.806	0.806	0.807
2 days, 8:30:00	0.785	0.755	0.787	0.639	0.651	0.611	0.1	0.099	0.097	0.379	0.362	0.373	0.381	0.367	0.36	0.099	0.099	0.098	0.764	0.754	0.772	0.729	0.721	0.752	0.101	0.095	0.098	0.792	0.798	0.803	0.813	0.807	0.8	0.097	0.098	0.097	0.779	0.788	0.789	0.763	0.793	0.782	0.098	0.1	0.098	0.098	0.803	0.8	0.812
2 days, 9:00:00	0.791	0.76	0.79	0.645	0.66	0.625	0.101	0.099	0.097	0.376	0.364	0.38	0.388	0.371	0.359	0.099	0.099	0.097	0.764	0.749	0.768	0.726	0.721	0.751	0.101	0.095	0.098	0.787	0.796	0.798	0.81	0.8	0.796	0.097	0.098	0.097	0.776	0.784	0.783	0.757	0.791	0.782	0.098	0.1	0.098	0.098	0.797	0.797	0.8
2 days, 9:30:00	0.795	0.77	0.798	0.657	0.665	0.626	0.1	0.099	0.097	0.388	0.36	0.377	0.387	0.372	0.365	0.099	0.099	0.097	0.758	0.749	0.762	0.724	0.717	0.745	0.101	0.095	0.098	0.786	0.785	0.794	0.804	0.796	0.791	0.097	0.098	0.097	0.775	0.779	0.78	0.756	0.785	0.776	0.098	0.1	0.098	0.098	0.796	0.788	0.797
2 days, 10:00:00	0.813	0.78	0.81	0.672	0.673	0.631	0.101	0.099	0.097	0.388	0.367	0.379	0.394	0.376	0.371	0.099	0.099	0.097	0.755	0.744	0.76	0.721	0.715	0.742	0.101	0.095	0.098	0.785	0.785	0.792	0.804	0.798	0.791	0.097	0.098	0.097	0.772	0.777	0.778	0.752	0.784	0.774	0.098	0.1	0.099	0.098	0.788	0.788	0.788
2 days, 10:30:00	0.817	0.785	0.813	0.67	0.682	0.646	0.1	0.099	0.097	0.393	0.37	0.386	0.391	0.383	0.373	0.099	0.099	0.097	0.756	0.745	0.76	0.72	0.716	0.742	0.101	0.095	0.098	0.781	0.775	0.783	0.801	0.792	0.785	0.097	0.098	0.097	0.77	0.774	0.776	0.749	0.779	0.772	0.098	0.1	0.098	0.098	0.784	0.787	0.786
2 days, 11:00:00	0.83	0.794	0.819	0.682	0.685	0.651	0.1	0.099	0.097	0.395	0.374	0.394	0.396	0.386	0.377	0.098	0.099	0.097	0.751	0.742	0.754	0.719	0.709	0.739	0.101	0.095	0.097	0.777	0.774	0.777	0.797	0.789	0.783	0.097	0.098	0.097	0.765	0.774	0.77	0.746	0.775	0.768	0.098	0.1	0.098	0.098	0.781	0.777	0.784
2 days, 11:30:00	0.837	0.798	0.83	0.69	0.691	0.661	0.101	0.099	0.097	0.396	0.378	0.396	0.404	0.384	0.381	0.099	0.099	0.097	0.749	0.739	0.751	0.716	0.71	0.737	0.101	0.095	0.098	0.771	0.771	0.777	0.794	0.787	0.783	0.097	0.098	0.097	0.761	0.768	0.767	0.744	0.776	0.763	0.098	0.1	0.098	0.098	0.774	0.774	0.78
2 days, 12:00:00	0.844	0.81	0.838	0.697	0.694	0.67	0.1	0.099	0.097	0.405	0.381	0.395	0.411	0.387	0.384	0.099	0.099	0.097	0.748	0.737	0.752	0.716	0.712	0.735	0.101	0.095	0.097	0.769	0.769	0.776	0.79	0.782	0.779	0.097	0.098	0.097	0.758	0.764	0.765	0.739	0.771	0.757	0.098	0.1	0.098	0.098	0.772	0.769	0.773
B. dorei 3
Time	2'-FL bio1 tech1	2'-FL bio1 tech2	2'-FL bio1 tech3	2'-FL bio2 tech1	2'-FL bio2 tech2	2'-FL bio2 tech3	2'-FL blank 1	2'-FL blank 2	2'-FL blank 3	DFL bio1 tech1	DFL bio1 tech2	DFL bio1 tech3	DFL bio2 tech1	DFL bio2 tech2	DFL bio2 tech3	DFL blank 1	DFL blank 2	DFL blank 3	no_carb bio1 tech1	3'-SL bio1 tech1	3'-SL bio1 tech2	3'-SL bio1 tech3	3'-SL bio2 tech1	3'-SL bio2 tech2	3'-SL bio2 tech3	3'-SL blank 1	3'-SL blank 2	3'-SL blank 3	no_carb bio1 tech2	6'-SL bio1 tech1	6'-SL bio1 tech2	6'-SL bio1 tech3	6'-SL bio2 tech1	6'-SL bio2 tech2	6'-SL bio2 tech3	6'-SL blank 1	6'-SL blank 2	6'-SL blank 3	no_carb bio1 tech3	LNT bio1 tech1	LNT bio1 tech2	LNT bio1 tech3	LNT bio2 tech1	LNT bio2 tech2	LNT bio2 tech3	LNT blank 1	LNT blank 2	LNT blank 3	no_carb bio2 tech1
00:00:00	0.11	0.105	0.105	0.104	0.101	0.105	0.102	0.1	0.099	0.106	0.106	0.11	0.105	0.105	0.103	0.099	0.105	0.105	0.102	0.112	0.107	0.105	0.11	0.105	0.115	0.096	0.1	0.107	0.101	0.118	0.106	0.104	0.11	0.109	0.105	0.101	0.099	0.098	0.105	0.104	0.109	0.107	0.113	0.104	0.111	0.118	0.103	0.121	0.104
00:30:00	0.109	0.104	0.105	0.104	0.102	0.105	0.101	0.101	0.099	0.105	0.106	0.109	0.104	0.105	0.102	0.099	0.105	0.104	0.102	0.111	0.103	0.104	0.11	0.104	0.114	0.096	0.1	0.106	0.101	0.116	0.106	0.104	0.109	0.109	0.104	0.101	0.098	0.098	0.105	0.103	0.109	0.107	0.111	0.103	0.11	0.117	0.103	0.113	0.103
01:00:00	0.108	0.104	0.105	0.103	0.102	0.105	0.101	0.101	0.099	0.105	0.106	0.109	0.104	0.105	0.102	0.099	0.105	0.104	0.102	0.111	0.103	0.104	0.11	0.104	0.113	0.096	0.099	0.106	0.101	0.115	0.106	0.104	0.109	0.109	0.104	0.101	0.098	0.098	0.105	0.104	0.109	0.108	0.112	0.104	0.11	0.116	0.102	0.108	0.104
01:30:00	0.109	0.105	0.105	0.104	0.102	0.106	0.101	0.101	0.099	0.106	0.106	0.109	0.104	0.105	0.102	0.099	0.105	0.104	0.102	0.111	0.104	0.105	0.11	0.105	0.113	0.095	0.1	0.105	0.101	0.115	0.106	0.104	0.109	0.109	0.104	0.101	0.098	0.099	0.105	0.106	0.112	0.11	0.114	0.106	0.113	0.114	0.102	0.107	0.104
02:00:00	0.109	0.105	0.106	0.104	0.102	0.106	0.1	0.101	0.099	0.106	0.107	0.109	0.104	0.105	0.103	0.099	0.104	0.104	0.102	0.111	0.105	0.106	0.111	0.105	0.114	0.095	0.099	0.105	0.101	0.115	0.107	0.104	0.109	0.109	0.105	0.101	0.098	0.098	0.105	0.109	0.115	0.113	0.117	0.108	0.116	0.113	0.102	0.107	0.103
02:30:00	0.109	0.106	0.106	0.104	0.103	0.107	0.1	0.101	0.099	0.106	0.107	0.11	0.105	0.106	0.103	0.099	0.104	0.104	0.102	0.112	0.106	0.107	0.113	0.107	0.115	0.095	0.099	0.105	0.101	0.116	0.108	0.106	0.11	0.11	0.106	0.101	0.098	0.098	0.105	0.111	0.117	0.114	0.119	0.111	0.118	0.112	0.102	0.106	0.103
02:59:10	0.109	0.107	0.107	0.106	0.103	0.107	0.1	0.101	0.099	0.106	0.108	0.111	0.105	0.106	0.104	0.099	0.104	0.104	0.103	0.114	0.109	0.11	0.115	0.109	0.117	0.095	0.099	0.105	0.101	0.118	0.11	0.109	0.112	0.111	0.108	0.101	0.098	0.098	0.105	0.114	0.118	0.116	0.12	0.112	0.119	0.111	0.102	0.106	0.104
03:30:00	0.109	0.107	0.108	0.106	0.104	0.108	0.1	0.1	0.099	0.107	0.108	0.111	0.106	0.106	0.104	0.099	0.104	0.103	0.102	0.117	0.112	0.113	0.119	0.111	0.12	0.095	0.099	0.105	0.101	0.121	0.113	0.112	0.114	0.113	0.11	0.101	0.098	0.098	0.105	0.114	0.12	0.117	0.122	0.112	0.121	0.11	0.101	0.105	0.104
04:00:00	0.11	0.109	0.109	0.107	0.105	0.109	0.1	0.1	0.099	0.107	0.108	0.111	0.106	0.107	0.105	0.099	0.104	0.103	0.103	0.122	0.116	0.118	0.125	0.116	0.124	0.095	0.099	0.108	0.102	0.125	0.117	0.117	0.118	0.116	0.114	0.101	0.098	0.098	0.105	0.117	0.124	0.119	0.125	0.114	0.124	0.11	0.102	0.105	0.104
04:30:00	0.112	0.11	0.11	0.108	0.107	0.11	0.1	0.1	0.11	0.108	0.108	0.111	0.106	0.107	0.104	0.099	0.103	0.103	0.103	0.128	0.123	0.126	0.133	0.121	0.13	0.095	0.099	0.109	0.102	0.131	0.121	0.124	0.123	0.12	0.119	0.101	0.097	0.098	0.105	0.118	0.128	0.123	0.13	0.116	0.128	0.109	0.101	0.104	0.104
05:00:00	0.113	0.111	0.112	0.109	0.109	0.112	0.1	0.1	0.111	0.108	0.109	0.112	0.107	0.107	0.105	0.099	0.104	0.103	0.103	0.135	0.13	0.133	0.14	0.129	0.136	0.095	0.099	0.117	0.102	0.139	0.127	0.134	0.129	0.125	0.127	0.101	0.098	0.098	0.105	0.12	0.133	0.126	0.135	0.119	0.133	0.109	0.101	0.104	0.104
05:30:00	0.115	0.114	0.115	0.112	0.11	0.114	0.1	0.1	0.109	0.11	0.109	0.113	0.108	0.108	0.106	0.099	0.103	0.103	0.103	0.143	0.139	0.144	0.153	0.137	0.144	0.095	0.099	0.117	0.101	0.148	0.134	0.145	0.137	0.131	0.135	0.101	0.097	0.098	0.105	0.124	0.14	0.13	0.141	0.123	0.139	0.108	0.101	0.104	0.104
06:00:00	0.117	0.119	0.118	0.115	0.111	0.116	0.1	0.1	0.1	0.11	0.111	0.114	0.109	0.109	0.106	0.099	0.103	0.103	0.104	0.155	0.15	0.155	0.172	0.143	0.153	0.095	0.099	0.118	0.101	0.161	0.145	0.161	0.146	0.138	0.145	0.101	0.098	0.098	0.105	0.129	0.146	0.134	0.148	0.129	0.145	0.108	0.101	0.103	0.104
06:30:00	0.119	0.122	0.121	0.119	0.113	0.12	0.1	0.1	0.109	0.111	0.112	0.115	0.11	0.11	0.107	0.098	0.103	0.103	0.104	0.168	0.165	0.17	0.189	0.152	0.165	0.095	0.099	0.12	0.101	0.176	0.153	0.177	0.157	0.145	0.157	0.101	0.097	0.098	0.105	0.133	0.153	0.14	0.152	0.137	0.155	0.108	0.101	0.103	0.104
07:00:00	0.122	0.125	0.124	0.123	0.115	0.122	0.1	0.1	0.113	0.113	0.113	0.116	0.111	0.11	0.107	0.098	0.103	0.103	0.104	0.185	0.183	0.191	0.2	0.169	0.18	0.095	0.099	0.12	0.101	0.192	0.171	0.194	0.17	0.153	0.172	0.101	0.097	0.098	0.105	0.138	0.161	0.145	0.16	0.142	0.162	0.108	0.101	0.103	0.104
07:30:00	0.126	0.128	0.128	0.127	0.118	0.125	0.1	0.1	0.104	0.114	0.115	0.117	0.112	0.111	0.108	0.098	0.103	0.103	0.104	0.204	0.203	0.212	0.213	0.184	0.199	0.095	0.099	0.12	0.101	0.215	0.197	0.2	0.187	0.163	0.188	0.1	0.097	0.098	0.105	0.143	0.175	0.151	0.168	0.145	0.169	0.107	0.101	0.103	0.104
08:00:00	0.13	0.132	0.133	0.132	0.12	0.129	0.1	0.1	0.111	0.115	0.116	0.118	0.113	0.112	0.109	0.098	0.103	0.103	0.104	0.228	0.219	0.235	0.23	0.204	0.22	0.095	0.099	0.12	0.101	0.24	0.203	0.197	0.206	0.176	0.202	0.1	0.097	0.097	0.105	0.148	0.186	0.158	0.175	0.149	0.174	0.107	0.101	0.103	0.104
08:30:00	0.136	0.137	0.138	0.136	0.124	0.133	0.1	0.1	0.103	0.116	0.117	0.119	0.114	0.114	0.111	0.098	0.103	0.103	0.104	0.25	0.231	0.257	0.244	0.221	0.238	0.095	0.099	0.119	0.101	0.269	0.215	0.208	0.226	0.189	0.213	0.1	0.097	0.098	0.105	0.154	0.183	0.167	0.183	0.156	0.203	0.107	0.101	0.102	0.104
09:00:00	0.141	0.142	0.143	0.14	0.128	0.138	0.1	0.1	0.105	0.117	0.118	0.121	0.115	0.114	0.112	0.098	0.103	0.103	0.104	0.273	0.251	0.281	0.264	0.244	0.26	0.095	0.099	0.12	0.101	0.298	0.228	0.225	0.246	0.207	0.224	0.1	0.097	0.097	0.106	0.161	0.208	0.175	0.189	0.166	0.221	0.107	0.1	0.102	0.104
09:30:00	0.152	0.148	0.149	0.145	0.132	0.146	0.1	0.1	0.108	0.118	0.122	0.122	0.117	0.116	0.113	0.098	0.103	0.102	0.104	0.294	0.27	0.306	0.283	0.26	0.284	0.095	0.099	0.12	0.102	0.32	0.245	0.245	0.266	0.223	0.234	0.1	0.097	0.098	0.106	0.166	0.228	0.183	0.191	0.174	0.23	0.107	0.1	0.102	0.104
10:00:00	0.159	0.152	0.154	0.149	0.137	0.152	0.1	0.1	0.105	0.12	0.126	0.123	0.118	0.117	0.116	0.098	0.103	0.102	0.104	0.31	0.285	0.328	0.294	0.278	0.303	0.095	0.099	0.12	0.102	0.346	0.262	0.265	0.288	0.238	0.247	0.1	0.097	0.097	0.105	0.171	0.238	0.192	0.196	0.179	0.238	0.107	0.1	0.102	0.104
10:30:00	0.168	0.155	0.161	0.155	0.142	0.157	0.099	0.1	0.103	0.122	0.129	0.125	0.12	0.118	0.118	0.098	0.103	0.102	0.104	0.324	0.298	0.34	0.31	0.297	0.323	0.095	0.099	0.118	0.102	0.336	0.278	0.288	0.304	0.253	0.266	0.1	0.097	0.097	0.106	0.179	0.241	0.199	0.2	0.183	0.242	0.107	0.1	0.102	0.104
11:00:00	0.174	0.161	0.167	0.161	0.149	0.163	0.099	0.1	0.098	0.124	0.131	0.126	0.122	0.12	0.119	0.098	0.103	0.102	0.104	0.342	0.319	0.357	0.324	0.319	0.342	0.095	0.099	0.118	0.102	0.32	0.3	0.304	0.321	0.272	0.281	0.1	0.097	0.097	0.106	0.185	0.248	0.209	0.207	0.184	0.248	0.106	0.1	0.101	0.104
11:30:00	0.176	0.167	0.173	0.166	0.155	0.167	0.099	0.1	0.099	0.126	0.139	0.128	0.123	0.121	0.121	0.098	0.103	0.102	0.104	0.363	0.34	0.371	0.343	0.34	0.362	0.095	0.099	0.119	0.102	0.324	0.323	0.318	0.337	0.288	0.304	0.1	0.097	0.097	0.105	0.192	0.262	0.217	0.214	0.191	0.254	0.106	0.1	0.101	0.104
12:00:00	0.181	0.172	0.178	0.17	0.161	0.177	0.099	0.1	0.106	0.128	0.143	0.13	0.125	0.123	0.122	0.098	0.103	0.102	0.104	0.381	0.361	0.397	0.359	0.36	0.381	0.095	0.099	0.119	0.102	0.339	0.345	0.341	0.357	0.302	0.323	0.1	0.097	0.097	0.106	0.201	0.27	0.227	0.221	0.197	0.263	0.106	0.1	0.101	0.104
12:30:00	0.186	0.181	0.185	0.175	0.171	0.18	0.099	0.1	0.102	0.129	0.149	0.131	0.127	0.125	0.125	0.098	0.103	0.102	0.104	0.399	0.38	0.419	0.374	0.379	0.398	0.095	0.098	0.119	0.102	0.359	0.368	0.36	0.377	0.324	0.339	0.1	0.097	0.097	0.106	0.209	0.279	0.24	0.232	0.203	0.265	0.106	0.1	0.101	0.104
13:00:00	0.19	0.188	0.191	0.181	0.178	0.186	0.099	0.1	0.102	0.132	0.15	0.133	0.129	0.126	0.126	0.098	0.103	0.102	0.103	0.421	0.402	0.448	0.391	0.397	0.423	0.095	0.098	0.119	0.103	0.377	0.398	0.378	0.395	0.34	0.354	0.1	0.097	0.097	0.106	0.216	0.294	0.259	0.247	0.208	0.265	0.106	0.1	0.101	0.104
13:30:00	0.195	0.195	0.197	0.187	0.185	0.195	0.099	0.1	0.104	0.133	0.153	0.135	0.131	0.127	0.127	0.098	0.103	0.102	0.103	0.448	0.425	0.49	0.414	0.419	0.46	0.095	0.099	0.118	0.103	0.401	0.441	0.404	0.423	0.357	0.372	0.1	0.097	0.097	0.106	0.224	0.295	0.28	0.26	0.213	0.266	0.106	0.1	0.101	0.104
14:00:00	0.198	0.203	0.203	0.194	0.191	0.201	0.099	0.1	0.099	0.134	0.153	0.136	0.132	0.13	0.128	0.098	0.103	0.101	0.103	0.503	0.453	0.526	0.435	0.439	0.504	0.095	0.098	0.117	0.102	0.424	0.482	0.428	0.464	0.38	0.398	0.1	0.096	0.097	0.106	0.231	0.293	0.306	0.268	0.22	0.269	0.106	0.1	0.101	0.104
14:30:00	0.205	0.208	0.209	0.199	0.195	0.204	0.099	0.1	0.099	0.135	0.155	0.137	0.134	0.131	0.129	0.098	0.102	0.101	0.103	0.565	0.482	0.568	0.467	0.476	0.538	0.095	0.098	0.118	0.102	0.45	0.527	0.46	0.498	0.41	0.429	0.1	0.096	0.097	0.106	0.24	0.307	0.332	0.277	0.225	0.271	0.105	0.1	0.101	0.104
15:00:00	0.209	0.215	0.218	0.205	0.2	0.209	0.099	0.1	0.103	0.137	0.156	0.139	0.134	0.133	0.13	0.098	0.102	0.101	0.103	0.582	0.514	0.597	0.501	0.52	0.557	0.095	0.098	0.117	0.102	0.486	0.561	0.497	0.524	0.446	0.452	0.1	0.096	0.097	0.105	0.249	0.345	0.353	0.28	0.235	0.277	0.105	0.1	0.1	0.104
15:30:00	0.215	0.22	0.227	0.211	0.207	0.213	0.099	0.099	0.11	0.139	0.155	0.14	0.135	0.136	0.132	0.097	0.102	0.101	0.103	0.604	0.562	0.621	0.546	0.567	0.583	0.095	0.098	0.117	0.102	0.523	0.597	0.543	0.543	0.474	0.475	0.099	0.096	0.097	0.105	0.255	0.363	0.373	0.289	0.248	0.288	0.105	0.099	0.1	0.104
16:00:00	0.221	0.226	0.239	0.217	0.214	0.218	0.099	0.099	0.112	0.14	0.158	0.141	0.137	0.136	0.133	0.097	0.102	0.101	0.103	0.659	0.613	0.662	0.597	0.617	0.628	0.095	0.098	0.117	0.102	0.571	0.634	0.572	0.564	0.502	0.512	0.099	0.096	0.097	0.105	0.269	0.387	0.39	0.3	0.263	0.292	0.105	0.099	0.1	0.104
16:30:00	0.225	0.234	0.253	0.224	0.223	0.225	0.099	0.099	0.112	0.14	0.158	0.142	0.137	0.139	0.135	0.097	0.102	0.101	0.104	0.705	0.661	0.701	0.647	0.669	0.663	0.095	0.098	0.118	0.102	0.623	0.646	0.611	0.605	0.536	0.55	0.099	0.096	0.097	0.105	0.293	0.398	0.401	0.304	0.279	0.305	0.105	0.099	0.1	0.104
17:00:00	0.232	0.242	0.275	0.235	0.23	0.229	0.099	0.099	0.11	0.141	0.158	0.143	0.138	0.14	0.136	0.097	0.102	0.101	0.104	0.738	0.711	0.735	0.693	0.715	0.704	0.095	0.098	0.118	0.102	0.662	0.66	0.645	0.637	0.581	0.603	0.099	0.096	0.097	0.104	0.32	0.42	0.415	0.32	0.3	0.313	0.105	0.099	0.1	0.104
17:30:00	0.244	0.252	0.288	0.251	0.243	0.232	0.099	0.099	0.113	0.143	0.159	0.144	0.14	0.143	0.138	0.097	0.102	0.101	0.104	0.776	0.749	0.771	0.733	0.753	0.74	0.095	0.098	0.119	0.102	0.696	0.7	0.692	0.685	0.62	0.65	0.099	0.096	0.097	0.104	0.359	0.434	0.432	0.339	0.332	0.332	0.105	0.099	0.1	0.104
18:00:00	0.274	0.265	0.304	0.272	0.271	0.257	0.099	0.099	0.112	0.144	0.16	0.145	0.143	0.145	0.139	0.097	0.102	0.101	0.104	0.812	0.785	0.812	0.772	0.785	0.779	0.095	0.098	0.118	0.102	0.73	0.729	0.723	0.712	0.661	0.68	0.099	0.096	0.097	0.104	0.379	0.449	0.441	0.364	0.349	0.372	0.105	0.099	0.1	0.104
18:30:00	0.29	0.28	0.325	0.287	0.285	0.266	0.099	0.099	0.113	0.144	0.169	0.147	0.145	0.147	0.141	0.097	0.102	0.101	0.104	0.84	0.818	0.842	0.801	0.814	0.811	0.095	0.098	0.118	0.102	0.757	0.759	0.761	0.748	0.697	0.718	0.099	0.096	0.097	0.104	0.402	0.454	0.453	0.394	0.339	0.407	0.105	0.099	0.1	0.104
19:00:00	0.305	0.301	0.331	0.303	0.302	0.294	0.099	0.099	0.108	0.146	0.176	0.148	0.145	0.149	0.142	0.097	0.102	0.101	0.104	0.88	0.84	0.877	0.835	0.848	0.837	0.095	0.098	0.118	0.102	0.791	0.794	0.793	0.772	0.73	0.747	0.099	0.096	0.097	0.105	0.418	0.48	0.463	0.42	0.351	0.429	0.105	0.099	0.099	0.104
19:30:00	0.31	0.315	0.344	0.32	0.309	0.3	0.099	0.099	0.113	0.148	0.175	0.151	0.149	0.148	0.145	0.097	0.101	0.101	0.104	0.9	0.878	0.908	0.866	0.879	0.869	0.095	0.098	0.118	0.102	0.823	0.831	0.818	0.807	0.761	0.776	0.099	0.096	0.097	0.105	0.444	0.48	0.477	0.441	0.371	0.453	0.104	0.099	0.099	0.104
20:00:00	0.317	0.33	0.361	0.324	0.329	0.319	0.098	0.099	0.111	0.15	0.186	0.154	0.152	0.149	0.145	0.097	0.102	0.101	0.105	0.932	0.902	0.939	0.896	0.91	0.898	0.095	0.098	0.118	0.102	0.849	0.853	0.854	0.841	0.79	0.811	0.099	0.096	0.097	0.105	0.457	0.501	0.486	0.47	0.397	0.487	0.104	0.099	0.099	0.104
20:30:00	0.336	0.348	0.372	0.333	0.324	0.329	0.098	0.099	0.113	0.153	0.183	0.164	0.155	0.15	0.146	0.097	0.101	0.101	0.105	0.962	0.945	0.958	0.924	0.941	0.931	0.095	0.098	0.118	0.102	0.881	0.873	0.878	0.866	0.82	0.835	0.099	0.096	0.097	0.105	0.469	0.525	0.498	0.489	0.404	0.505	0.104	0.098	0.099	0.104
21:00:00	0.338	0.364	0.381	0.345	0.339	0.337	0.098	0.099	0.11	0.159	0.185	0.173	0.158	0.152	0.151	0.097	0.102	0.101	0.105	0.978	0.95	0.972	0.958	0.971	0.962	0.095	0.098	0.118	0.103	0.901	0.913	0.907	0.889	0.853	0.868	0.099	0.096	0.097	0.106	0.471	0.534	0.508	0.502	0.432	0.519	0.104	0.098	0.099	0.105
21:29:59	0.372	0.393	0.396	0.348	0.343	0.358	0.098	0.099	0.112	0.164	0.191	0.178	0.166	0.157	0.155	0.097	0.101	0.101	0.106	0.986	0.954	0.973	0.981	0.996	0.982	0.095	0.098	0.117	0.103	0.934	0.934	0.919	0.915	0.873	0.893	0.099	0.096	0.097	0.106	0.483	0.534	0.518	0.508	0.449	0.533	0.104	0.098	0.099	0.104
22:00:00	0.375	0.403	0.402	0.362	0.347	0.367	0.098	0.099	0.108	0.171	0.194	0.184	0.174	0.163	0.159	0.097	0.101	0.101	0.106	0.958	0.942	0.939	0.985	1.004	0.99	0.095	0.098	0.117	0.103	0.955	0.951	0.953	0.944	0.903	0.912	0.099	0.096	0.097	0.107	0.503	0.547	0.53	0.526	0.457	0.549	0.104	0.099	0.099	0.104
22:30:00	0.376	0.428	0.403	0.369	0.356	0.376	0.098	0.099	0.109	0.176	0.196	0.184	0.171	0.17	0.161	0.097	0.101	0.1	0.106	0.941	0.925	0.933	0.95	0.985	0.958	0.095	0.098	0.117	0.103	0.981	0.978	0.984	0.972	0.938	0.951	0.099	0.096	0.097	0.107	0.504	0.58	0.542	0.541	0.474	0.56	0.104	0.098	0.099	0.104
23:00:00	0.369	0.426	0.406	0.382	0.354	0.382	0.098	0.099	0.11	0.187	0.196	0.187	0.184	0.174	0.159	0.097	0.101	0.1	0.105	0.93	0.92	0.922	0.937	0.966	0.958	0.095	0.098	0.118	0.105	1	0.999	0.997	0.99	0.96	0.975	0.099	0.096	0.097	0.108	0.516	0.579	0.549	0.569	0.476	0.573	0.104	0.098	0.099	0.104
23:30:00	0.371	0.415	0.424	0.394	0.37	0.371	0.098	0.099	0.105	0.192	0.199	0.191	0.203	0.175	0.168	0.096	0.101	0.1	0.105	0.923	0.913	0.919	0.95	0.952	0.944	0.095	0.097	0.118	0.104	1.009	1.006	1.009	0.995	0.965	1.002	0.099	0.096	0.097	0.108	0.527	0.576	0.565	0.568	0.5	0.576	0.104	0.098	0.099	0.104
1 day, 0:00:00	0.374	0.431	0.429	0.42	0.358	0.368	0.098	0.099	0.105	0.2	0.212	0.198	0.214	0.179	0.173	0.097	0.101	0.1	0.106	0.921	0.905	0.911	0.938	0.955	0.939	0.095	0.097	0.116	0.105	0.985	1.006	0.995	0.986	0.99	1.003	0.099	0.096	0.097	0.108	0.536	0.589	0.568	0.578	0.505	0.587	0.104	0.098	0.099	0.105
1 day, 0:30:00	0.385	0.454	0.448	0.42	0.341	0.384	0.098	0.099	0.104	0.203	0.225	0.197	0.221	0.179	0.172	0.096	0.101	0.1	0.105	0.921	0.908	0.894	0.926	0.953	0.933	0.095	0.098	0.117	0.106	0.967	0.977	0.98	0.953	0.992	0.978	0.099	0.096	0.097	0.108	0.538	0.601	0.583	0.597	0.512	0.594	0.104	0.098	0.099	0.105
1 day, 1:00:00	0.388	0.458	0.448	0.457	0.338	0.411	0.098	0.099	0.105	0.206	0.237	0.196	0.239	0.18	0.177	0.097	0.101	0.1	0.105	0.907	0.894	0.889	0.924	0.935	0.923	0.095	0.097	0.114	0.104	0.961	0.961	0.953	0.964	0.985	0.962	0.099	0.096	0.096	0.107	0.555	0.61	0.592	0.595	0.523	0.608	0.104	0.098	0.098	0.105
1 day, 1:30:00	0.376	0.479	0.453	0.459	0.363	0.421	0.098	0.099	0.104	0.2	0.239	0.205	0.239	0.186	0.178	0.098	0.101	0.1	0.104	0.9	0.892	0.887	0.911	0.929	0.925	0.095	0.097	0.115	0.103	0.943	0.965	0.945	0.951	0.973	0.946	0.099	0.096	0.097	0.107	0.561	0.624	0.599	0.61	0.534	0.625	0.104	0.098	0.098	0.105
1 day, 2:00:00	0.408	0.5	0.473	0.459	0.38	0.438	0.097	0.099	0.104	0.2	0.24	0.201	0.228	0.187	0.18	0.098	0.101	0.1	0.104	0.887	0.886	0.881	0.903	0.934	0.921	0.094	0.097	0.116	0.104	0.944	0.958	0.945	0.947	0.957	0.938	0.099	0.095	0.097	0.109	0.567	0.627	0.608	0.63	0.543	0.641	0.104	0.098	0.098	0.104
1 day, 2:30:00	0.429	0.47	0.488	0.476	0.376	0.434	0.098	0.099	0.103	0.203	0.261	0.204	0.227	0.19	0.183	0.097	0.101	0.1	0.103	0.88	0.877	0.87	0.909	0.928	0.91	0.095	0.097	0.114	0.103	0.931	0.952	0.932	0.934	0.945	0.931	0.099	0.095	0.096	0.109	0.58	0.641	0.623	0.636	0.557	0.643	0.104	0.098	0.098	0.104
1 day, 3:00:00	0.443	0.475	0.476	0.467	0.395	0.443	0.098	0.099	0.1	0.202	0.254	0.207	0.206	0.193	0.181	0.097	0.1	0.1	0.103	0.881	0.872	0.862	0.907	0.919	0.913	0.095	0.097	0.115	0.104	0.929	0.949	0.917	0.925	0.945	0.92	0.099	0.096	0.096	0.11	0.609	0.659	0.632	0.652	0.574	0.661	0.104	0.098	0.098	0.104
1 day, 3:30:00	0.475	0.504	0.506	0.49	0.417	0.474	0.097	0.099	0.106	0.224	0.246	0.209	0.196	0.203	0.184	0.097	0.1	0.1	0.103	0.877	0.871	0.866	0.899	0.911	0.904	0.095	0.097	0.113	0.104	0.924	0.933	0.912	0.909	0.925	0.923	0.099	0.096	0.096	0.11	0.607	0.67	0.65	0.658	0.573	0.662	0.103	0.098	0.098	0.105
1 day, 4:00:00	0.479	0.502	0.513	0.499	0.46	0.476	0.098	0.099	0.103	0.244	0.247	0.218	0.194	0.209	0.184	0.097	0.101	0.1	0.103	0.872	0.866	0.861	0.887	0.905	0.897	0.094	0.097	0.115	0.105	0.909	0.924	0.912	0.899	0.926	0.91	0.099	0.096	0.097	0.11	0.616	0.685	0.661	0.653	0.583	0.675	0.103	0.098	0.098	0.106
1 day, 4:30:00	0.486	0.516	0.525	0.503	0.479	0.489	0.098	0.099	0.1	0.246	0.26	0.218	0.194	0.242	0.194	0.097	0.1	0.1	0.103	0.868	0.863	0.863	0.882	0.904	0.883	0.094	0.097	0.113	0.104	0.909	0.914	0.9	0.893	0.91	0.898	0.098	0.096	0.096	0.109	0.625	0.681	0.667	0.681	0.593	0.689	0.103	0.098	0.098	0.106
1 day, 5:00:00	0.5	0.525	0.546	0.512	0.466	0.492	0.097	0.099	0.1	0.232	0.261	0.213	0.203	0.241	0.202	0.097	0.1	0.1	0.103	0.863	0.863	0.855	0.878	0.901	0.883	0.094	0.097	0.113	0.103	0.906	0.911	0.896	0.889	0.905	0.895	0.098	0.096	0.096	0.108	0.628	0.7	0.681	0.69	0.601	0.688	0.103	0.098	0.098	0.106
1 day, 5:30:00	0.515	0.541	0.539	0.526	0.504	0.516	0.097	0.099	0.103	0.214	0.254	0.231	0.22	0.238	0.207	0.097	0.1	0.1	0.103	0.864	0.862	0.853	0.873	0.894	0.885	0.094	0.097	0.113	0.102	0.895	0.909	0.887	0.876	0.887	0.891	0.098	0.096	0.096	0.108	0.645	0.713	0.689	0.71	0.609	0.714	0.103	0.098	0.098	0.108
1 day, 6:00:00	0.512	0.546	0.556	0.551	0.506	0.502	0.097	0.099	0.102	0.22	0.258	0.229	0.216	0.236	0.22	0.097	0.1	0.1	0.103	0.862	0.863	0.854	0.868	0.887	0.881	0.094	0.097	0.113	0.102	0.89	0.9	0.877	0.876	0.882	0.884	0.098	0.096	0.096	0.109	0.656	0.728	0.715	0.71	0.615	0.721	0.103	0.097	0.098	0.107
1 day, 6:30:00	0.526	0.546	0.554	0.574	0.513	0.515	0.097	0.099	0.1	0.254	0.271	0.226	0.219	0.265	0.241	0.097	0.1	0.1	0.103	0.859	0.859	0.851	0.863	0.888	0.881	0.094	0.097	0.112	0.102	0.885	0.9	0.881	0.874	0.881	0.883	0.098	0.096	0.096	0.109	0.658	0.746	0.718	0.724	0.625	0.73	0.103	0.098	0.098	0.107
1 day, 7:00:00	0.523	0.549	0.546	0.535	0.505	0.544	0.097	0.099	0.105	0.257	0.287	0.227	0.222	0.277	0.254	0.097	0.1	0.1	0.103	0.858	0.855	0.854	0.864	0.88	0.879	0.094	0.097	0.114	0.102	0.881	0.897	0.876	0.878	0.872	0.872	0.098	0.096	0.096	0.108	0.671	0.749	0.732	0.734	0.633	0.738	0.103	0.097	0.098	0.109
1 day, 7:30:00	0.538	0.558	0.57	0.553	0.508	0.552	0.097	0.099	0.11	0.282	0.316	0.236	0.229	0.279	0.241	0.097	0.1	0.1	0.103	0.857	0.853	0.848	0.862	0.879	0.875	0.094	0.097	0.112	0.101	0.882	0.898	0.869	0.865	0.872	0.863	0.098	0.096	0.096	0.108	0.675	0.764	0.751	0.749	0.645	0.752	0.103	0.097	0.098	0.11
1 day, 8:00:00	0.552	0.575	0.566	0.57	0.528	0.549	0.097	0.099	0.112	0.294	0.305	0.238	0.263	0.246	0.242	0.097	0.1	0.1	0.103	0.855	0.856	0.844	0.861	0.88	0.872	0.094	0.097	0.111	0.102	0.875	0.891	0.87	0.864	0.869	0.86	0.098	0.096	0.096	0.107	0.686	0.778	0.766	0.764	0.646	0.767	0.103	0.097	0.098	0.111
1 day, 8:30:00	0.556	0.582	0.608	0.567	0.54	0.555	0.097	0.099	0.111	0.292	0.319	0.239	0.285	0.256	0.239	0.097	0.1	0.099	0.103	0.852	0.855	0.846	0.857	0.878	0.859	0.094	0.097	0.112	0.101	0.874	0.887	0.868	0.868	0.867	0.865	0.098	0.096	0.096	0.108	0.699	0.778	0.77	0.772	0.658	0.782	0.103	0.097	0.098	0.112
1 day, 9:00:00	0.569	0.582	0.6	0.575	0.566	0.564	0.097	0.099	0.11	0.306	0.314	0.232	0.301	0.254	0.246	0.096	0.1	0.099	0.103	0.85	0.851	0.844	0.854	0.876	0.864	0.094	0.097	0.111	0.101	0.872	0.881	0.866	0.862	0.871	0.857	0.098	0.096	0.096	0.108	0.719	0.784	0.782	0.782	0.67	0.789	0.103	0.097	0.098	0.113
1 day, 9:30:00	0.566	0.587	0.626	0.574	0.563	0.564	0.097	0.099	0.108	0.298	0.329	0.228	0.308	0.254	0.267	0.096	0.1	0.099	0.104	0.847	0.848	0.841	0.854	0.871	0.861	0.094	0.097	0.109	0.101	0.869	0.88	0.862	0.856	0.862	0.854	0.098	0.096	0.096	0.107	0.724	0.799	0.787	0.787	0.675	0.801	0.102	0.097	0.098	0.111
1 day, 10:00:00	0.573	0.605	0.633	0.596	0.586	0.568	0.097	0.099	0.107	0.297	0.321	0.232	0.313	0.243	0.284	0.096	0.1	0.099	0.104	0.841	0.85	0.838	0.852	0.867	0.859	0.095	0.098	0.112	0.101	0.864	0.874	0.86	0.857	0.86	0.851	0.098	0.096	0.096	0.108	0.743	0.815	0.811	0.797	0.68	0.81	0.102	0.097	0.098	0.111
1 day, 10:30:00	0.586	0.621	0.628	0.592	0.582	0.585	0.097	0.099	0.104	0.303	0.314	0.236	0.31	0.252	0.293	0.096	0.099	0.099	0.105	0.841	0.845	0.836	0.851	0.866	0.858	0.095	0.097	0.11	0.102	0.859	0.876	0.857	0.855	0.857	0.847	0.098	0.096	0.096	0.109	0.744	0.825	0.82	0.814	0.696	0.819	0.102	0.097	0.098	0.11
1 day, 11:00:00	0.583	0.624	0.638	0.604	0.582	0.586	0.097	0.099	0.104	0.299	0.316	0.258	0.317	0.262	0.301	0.096	0.1	0.099	0.105	0.837	0.843	0.834	0.844	0.863	0.855	0.095	0.097	0.113	0.102	0.855	0.872	0.856	0.851	0.857	0.851	0.098	0.096	0.096	0.108	0.755	0.83	0.838	0.822	0.702	0.833	0.102	0.097	0.098	0.11
1 day, 11:30:00	0.59	0.626	0.656	0.615	0.611	0.592	0.097	0.099	0.098	0.293	0.318	0.275	0.318	0.281	0.312	0.096	0.099	0.099	0.106	0.836	0.844	0.831	0.842	0.861	0.85	0.095	0.097	0.11	0.102	0.85	0.863	0.852	0.848	0.852	0.848	0.098	0.096	0.096	0.109	0.763	0.842	0.846	0.833	0.706	0.842	0.102	0.097	0.097	0.112
1 day, 12:00:00	0.598	0.628	0.649	0.623	0.605	0.603	0.097	0.099	0.097	0.314	0.336	0.31	0.313	0.294	0.314	0.096	0.099	0.099	0.106	0.834	0.839	0.825	0.84	0.857	0.85	0.095	0.097	0.11	0.102	0.85	0.866	0.853	0.846	0.849	0.845	0.098	0.096	0.096	0.111	0.783	0.856	0.849	0.841	0.73	0.851	0.102	0.097	0.097	0.114
1 day, 12:28:56	0.612	0.64	0.657	0.622	0.617	0.612	0.097	0.099	0.097	0.319	0.337	0.298	0.317	0.309	0.319	0.096	0.099	0.099	0.106	0.832	0.837	0.824	0.839	0.854	0.851	0.095	0.098	0.108	0.102	0.848	0.861	0.844	0.843	0.847	0.838	0.098	0.096	0.096	0.111	0.791	0.861	0.863	0.858	0.733	0.861	0.102	0.097	0.097	0.113
1 day, 13:00:00	0.615	0.641	0.663	0.634	0.616	0.615	0.097	0.099	0.097	0.318	0.342	0.314	0.318	0.299	0.315	0.096	0.099	0.099	0.105	0.832	0.835	0.823	0.835	0.853	0.845	0.095	0.098	0.109	0.102	0.846	0.862	0.848	0.838	0.848	0.837	0.098	0.096	0.096	0.11	0.799	0.873	0.874	0.871	0.739	0.873	0.102	0.097	0.097	0.113
1 day, 13:30:00	0.617	0.647	0.676	0.639	0.626	0.625	0.097	0.099	0.097	0.32	0.339	0.321	0.317	0.307	0.33	0.096	0.099	0.099	0.106	0.83	0.831	0.822	0.832	0.851	0.843	0.095	0.098	0.111	0.102	0.845	0.86	0.839	0.839	0.847	0.835	0.098	0.096	0.096	0.11	0.815	0.877	0.885	0.882	0.748	0.881	0.102	0.097	0.097	0.116
1 day, 14:00:00	0.635	0.658	0.681	0.64	0.638	0.631	0.097	0.099	0.097	0.318	0.338	0.326	0.32	0.325	0.321	0.096	0.099	0.099	0.107	0.828	0.83	0.818	0.832	0.849	0.84	0.095	0.098	0.112	0.103	0.845	0.856	0.84	0.837	0.841	0.834	0.098	0.096	0.097	0.112	0.822	0.898	0.894	0.888	0.763	0.892	0.102	0.097	0.097	0.116
1 day, 14:30:00	0.643	0.661	0.689	0.652	0.64	0.633	0.097	0.099	0.097	0.319	0.343	0.335	0.314	0.338	0.333	0.096	0.099	0.099	0.107	0.826	0.828	0.816	0.829	0.847	0.841	0.095	0.098	0.113	0.103	0.839	0.852	0.835	0.837	0.837	0.83	0.098	0.096	0.097	0.111	0.836	0.893	0.901	0.903	0.778	0.905	0.102	0.097	0.097	0.117
1 day, 15:00:00	0.646	0.663	0.687	0.664	0.638	0.638	0.097	0.099	0.1	0.337	0.349	0.329	0.316	0.337	0.328	0.096	0.099	0.099	0.107	0.821	0.822	0.816	0.827	0.845	0.84	0.095	0.098	0.114	0.103	0.838	0.849	0.836	0.834	0.833	0.83	0.098	0.096	0.097	0.113	0.842	0.924	0.9	0.914	0.785	0.913	0.102	0.097	0.097	0.119
1 day, 15:30:00	0.655	0.682	0.695	0.672	0.666	0.651	0.097	0.099	0.1	0.332	0.351	0.326	0.323	0.343	0.332	0.096	0.099	0.099	0.107	0.819	0.822	0.812	0.829	0.843	0.837	0.095	0.099	0.115	0.103	0.837	0.849	0.831	0.829	0.833	0.825	0.098	0.096	0.097	0.114	0.847	0.934	0.915	0.915	0.797	0.921	0.102	0.097	0.097	0.12
1 day, 16:00:00	0.669	0.684	0.715	0.68	0.657	0.662	0.097	0.099	0.102	0.33	0.35	0.34	0.336	0.339	0.333	0.096	0.099	0.099	0.107	0.82	0.817	0.809	0.825	0.839	0.836	0.096	0.1	0.116	0.104	0.836	0.85	0.828	0.828	0.832	0.826	0.098	0.096	0.097	0.114	0.853	0.935	0.925	0.931	0.802	0.929	0.102	0.097	0.097	0.121
1 day, 16:30:00	0.667	0.697	0.714	0.684	0.682	0.655	0.097	0.099	0.102	0.327	0.356	0.336	0.334	0.34	0.336	0.096	0.099	0.099	0.106	0.815	0.816	0.805	0.821	0.838	0.829	0.096	0.1	0.118	0.105	0.826	0.846	0.827	0.825	0.829	0.821	0.098	0.096	0.097	0.115	0.864	0.946	0.934	0.937	0.815	0.935	0.102	0.097	0.097	0.123
1 day, 17:00:00	0.671	0.706	0.719	0.698	0.681	0.682	0.097	0.099	0.1	0.337	0.357	0.336	0.335	0.343	0.331	0.096	0.099	0.099	0.107	0.812	0.815	0.805	0.818	0.834	0.829	0.096	0.1	0.119	0.105	0.828	0.844	0.824	0.824	0.828	0.82	0.098	0.096	0.097	0.114	0.875	0.954	0.943	0.939	0.824	0.944	0.102	0.098	0.097	0.122
1 day, 17:30:00	0.674	0.704	0.735	0.71	0.686	0.679	0.097	0.099	0.1	0.329	0.357	0.334	0.327	0.35	0.339	0.096	0.099	0.098	0.107	0.812	0.813	0.803	0.814	0.827	0.826	0.096	0.1	0.124	0.106	0.823	0.837	0.825	0.819	0.823	0.818	0.098	0.096	0.097	0.113	0.892	0.953	0.948	0.956	0.834	0.959	0.102	0.098	0.097	0.124
1 day, 18:00:00	0.686	0.715	0.737	0.707	0.7	0.697	0.097	0.099	0.101	0.336	0.357	0.339	0.342	0.348	0.338	0.096	0.099	0.098	0.107	0.808	0.808	0.802	0.811	0.827	0.823	0.097	0.1	0.124	0.107	0.825	0.836	0.818	0.819	0.823	0.815	0.098	0.096	0.097	0.112	0.898	0.972	0.955	0.963	0.84	0.969	0.103	0.098	0.097	0.125
1 day, 18:30:00	0.689	0.72	0.751	0.715	0.702	0.704	0.097	0.099	0.1	0.34	0.355	0.338	0.349	0.35	0.336	0.096	0.099	0.098	0.108	0.803	0.802	0.796	0.809	0.824	0.821	0.097	0.1	0.127	0.108	0.819	0.834	0.815	0.816	0.821	0.814	0.098	0.096	0.097	0.113	0.903	0.971	0.964	0.965	0.845	0.977	0.103	0.098	0.097	0.126
1 day, 19:00:00	0.701	0.73	0.753	0.726	0.71	0.708	0.097	0.098	0.104	0.336	0.351	0.341	0.338	0.363	0.336	0.096	0.099	0.098	0.108	0.801	0.804	0.792	0.806	0.823	0.818	0.097	0.101	0.131	0.109	0.815	0.832	0.818	0.812	0.815	0.81	0.098	0.097	0.097	0.114	0.906	0.97	0.964	0.967	0.854	0.98	0.103	0.098	0.097	0.127
1 day, 19:30:00	0.716	0.74	0.767	0.733	0.719	0.71	0.097	0.099	0.106	0.336	0.357	0.34	0.345	0.356	0.342	0.096	0.099	0.098	0.109	0.798	0.799	0.788	0.804	0.82	0.816	0.098	0.102	0.133	0.109	0.817	0.828	0.808	0.811	0.81	0.805	0.099	0.097	0.098	0.114	0.915	0.978	0.976	0.976	0.867	0.989	0.104	0.099	0.097	0.129
1 day, 20:00:00	0.716	0.733	0.764	0.74	0.729	0.723	0.097	0.099	0.103	0.344	0.368	0.349	0.339	0.355	0.339	0.096	0.099	0.098	0.11	0.797	0.794	0.786	0.801	0.818	0.813	0.098	0.104	0.134	0.111	0.81	0.826	0.807	0.807	0.81	0.804	0.099	0.097	0.098	0.117	0.925	0.986	0.982	0.977	0.881	0.994	0.105	0.099	0.098	0.132
1 day, 20:30:00	0.725	0.75	0.778	0.752	0.733	0.718	0.097	0.099	0.102	0.353	0.363	0.343	0.348	0.36	0.339	0.096	0.099	0.098	0.111	0.796	0.79	0.786	0.798	0.813	0.807	0.099	0.102	0.142	0.111	0.806	0.825	0.802	0.803	0.808	0.803	0.099	0.097	0.098	0.116	0.928	0.994	0.984	0.987	0.888	0.992	0.104	0.099	0.098	0.131
1 day, 21:00:00	0.732	0.756	0.77	0.759	0.741	0.722	0.097	0.099	0.104	0.351	0.363	0.341	0.35	0.367	0.346	0.096	0.099	0.098	0.112	0.789	0.789	0.782	0.794	0.811	0.809	0.099	0.103	0.15	0.11	0.805	0.817	0.802	0.8	0.802	0.799	0.099	0.097	0.098	0.117	0.935	0.997	0.993	0.99	0.896	0.999	0.105	0.1	0.098	0.134
1 day, 21:30:00	0.749	0.776	0.781	0.765	0.748	0.738	0.097	0.099	0.104	0.349	0.369	0.351	0.35	0.359	0.348	0.096	0.099	0.098	0.115	0.788	0.789	0.778	0.794	0.809	0.802	0.1	0.103	0.15	0.111	0.801	0.816	0.799	0.796	0.801	0.797	0.099	0.098	0.099	0.125	0.944	1.003	0.999	0.993	0.904	1.002	0.106	0.1	0.098	0.135
1 day, 22:00:00	0.744	0.772	0.79	0.769	0.745	0.745	0.097	0.099	0.103	0.349	0.38	0.35	0.352	0.363	0.35	0.096	0.099	0.098	0.115	0.783	0.781	0.777	0.788	0.805	0.803	0.1	0.105	0.155	0.113	0.8	0.813	0.796	0.795	0.799	0.793	0.099	0.098	0.099	0.124	0.946	1.007	1.002	0.996	0.904	1.007	0.106	0.1	0.098	0.135
1 day, 22:30:00	0.753	0.777	0.792	0.775	0.757	0.756	0.097	0.099	0.102	0.352	0.377	0.35	0.354	0.364	0.35	0.096	0.099	0.098	0.116	0.781	0.781	0.773	0.784	0.803	0.796	0.101	0.105	0.158	0.112	0.794	0.809	0.791	0.791	0.797	0.789	0.099	0.098	0.099	0.125	0.96	1.004	1.003	1.001	0.914	1.015	0.106	0.101	0.098	0.137
1 day, 23:00:00	0.751	0.786	0.802	0.783	0.76	0.76	0.097	0.099	0.104	0.35	0.375	0.357	0.358	0.37	0.349	0.096	0.099	0.098	0.118	0.777	0.775	0.772	0.784	0.8	0.794	0.102	0.105	0.153	0.11	0.794	0.808	0.788	0.788	0.795	0.786	0.1	0.099	0.1	0.128	0.963	1.014	1.02	1.006	0.922	1.014	0.106	0.101	0.098	0.139
1 day, 23:30:00	0.763	0.79	0.807	0.79	0.771	0.77	0.096	0.098	0.107	0.355	0.385	0.358	0.361	0.375	0.348	0.096	0.099	0.098	0.118	0.777	0.776	0.766	0.781	0.797	0.793	0.102	0.107	0.158	0.109	0.789	0.809	0.788	0.786	0.79	0.781	0.1	0.099	0.1	0.128	0.973	1.016	1.017	1.013	0.924	1.016	0.106	0.101	0.098	0.139
2 days, 0:00:00	0.768	0.793	0.819	0.791	0.773	0.774	0.097	0.099	0.108	0.367	0.382	0.353	0.361	0.375	0.351	0.096	0.099	0.098	0.123	0.774	0.772	0.765	0.778	0.795	0.79	0.103	0.108	0.158	0.109	0.786	0.803	0.783	0.782	0.788	0.782	0.1	0.099	0.1	0.128	0.973	1.025	1.014	1.014	0.935	1.019	0.105	0.101	0.098	0.14
2 days, 0:30:00	0.775	0.798	0.829	0.792	0.786	0.778	0.096	0.098	0.104	0.363	0.38	0.356	0.362	0.372	0.355	0.095	0.099	0.098	0.125	0.77	0.772	0.762	0.777	0.793	0.788	0.104	0.115	0.163	0.11	0.783	0.802	0.78	0.781	0.787	0.78	0.1	0.099	0.101	0.132	0.975	1.022	1.013	1.021	0.934	1.027	0.105	0.101	0.098	0.142
2 days, 1:00:00	0.781	0.798	0.827	0.805	0.79	0.784	0.096	0.099	0.106	0.365	0.386	0.362	0.364	0.371	0.367	0.096	0.099	0.098	0.131	0.769	0.767	0.762	0.776	0.791	0.786	0.105	0.12	0.175	0.113	0.785	0.799	0.781	0.78	0.783	0.775	0.101	0.1	0.102	0.132	0.981	1.034	1.017	1.026	0.937	1.032	0.105	0.102	0.099	0.143
2 days, 1:30:00	0.792	0.809	0.826	0.804	0.795	0.788	0.096	0.099	0.107	0.367	0.389	0.365	0.367	0.383	0.361	0.096	0.099	0.098	0.129	0.768	0.764	0.755	0.771	0.787	0.785	0.106	0.121	0.171	0.116	0.782	0.798	0.779	0.777	0.779	0.772	0.101	0.101	0.102	0.135	0.982	1.031	1.018	1.028	0.949	1.032	0.106	0.101	0.099	0.145
2 days, 2:00:00	0.787	0.817	0.83	0.811	0.796	0.804	0.096	0.099	0.108	0.376	0.385	0.363	0.384	0.389	0.364	0.096	0.099	0.098	0.133	0.763	0.765	0.757	0.771	0.786	0.781	0.107	0.127	0.179	0.12	0.778	0.794	0.777	0.774	0.78	0.77	0.101	0.101	0.103	0.134	0.987	1.035	1.02	1.03	0.947	1.045	0.106	0.101	0.099	0.144
2 days, 2:30:00	0.798	0.81	0.842	0.82	0.814	0.817	0.096	0.099	0.106	0.367	0.395	0.367	0.378	0.382	0.368	0.096	0.099	0.098	0.133	0.762	0.761	0.755	0.766	0.783	0.777	0.108	0.135	0.186	0.128	0.775	0.792	0.773	0.771	0.779	0.773	0.102	0.102	0.104	0.134	0.986	1.041	1.026	1.027	0.958	1.044	0.107	0.101	0.099	0.143
2 days, 3:00:00	0.809	0.819	0.853	0.822	0.819	0.813	0.097	0.099	0.107	0.379	0.395	0.378	0.382	0.389	0.369	0.096	0.099	0.098	0.129	0.76	0.758	0.752	0.767	0.786	0.78	0.109	0.136	0.192	0.129	0.776	0.791	0.774	0.769	0.777	0.769	0.102	0.103	0.105	0.138	0.992	1.04	1.03	1.03	0.964	1.045	0.109	0.101	0.099	0.144
2 days, 3:30:00	0.812	0.829	0.859	0.826	0.821	0.823	0.096	0.099	0.109	0.37	0.406	0.374	0.374	0.389	0.373	0.096	0.099	0.098	0.136	0.758	0.758	0.748	0.765	0.783	0.775	0.11	0.132	0.192	0.133	0.773	0.787	0.77	0.771	0.776	0.767	0.103	0.103	0.106	0.142	0.994	1.045	1.032	1.036	0.967	1.046	0.11	0.101	0.1	0.141
2 days, 4:00:00	0.825	0.841	0.858	0.848	0.83	0.829	0.097	0.099	0.107	0.377	0.402	0.371	0.376	0.384	0.379	0.096	0.099	0.098	0.137	0.757	0.76	0.748	0.761	0.78	0.774	0.111	0.13	0.188	0.132	0.771	0.787	0.771	0.771	0.773	0.767	0.104	0.104	0.107	0.139	0.998	1.044	1.039	1.038	0.977	1.052	0.107	0.101	0.1	0.143
2 days, 4:30:00	0.828	0.844	0.873	0.843	0.845	0.825	0.096	0.098	0.11	0.376	0.406	0.376	0.385	0.395	0.372	0.095	0.099	0.098	0.138	0.753	0.757	0.745	0.761	0.779	0.773	0.113	0.131	0.186	0.138	0.772	0.789	0.77	0.769	0.77	0.765	0.105	0.105	0.108	0.141	1.006	1.044	1.039	1.035	0.975	1.063	0.105	0.1	0.1	0.144
2 days, 5:00:00	0.833	0.857	0.863	0.845	0.836	0.821	0.096	0.099	0.107	0.384	0.407	0.375	0.397	0.401	0.381	0.095	0.098	0.098	0.141	0.754	0.751	0.747	0.76	0.778	0.776	0.115	0.132	0.184	0.137	0.77	0.782	0.768	0.768	0.773	0.764	0.105	0.106	0.11	0.14	1.009	1.042	1.036	1.038	0.985	1.056	0.107	0.101	0.1	0.145
2 days, 5:30:00	0.832	0.858	0.874	0.853	0.844	0.834	0.096	0.099	0.104	0.377	0.406	0.385	0.389	0.407	0.396	0.096	0.099	0.098	0.141	0.754	0.754	0.747	0.761	0.773	0.771	0.116	0.135	0.181	0.142	0.771	0.786	0.768	0.763	0.769	0.763	0.106	0.107	0.111	0.14	1.015	1.044	1.038	1.042	0.986	1.056	0.11	0.101	0.1	0.144
2 days, 6:00:00	0.837	0.863	0.884	0.856	0.855	0.847	0.097	0.099	0.106	0.384	0.41	0.39	0.383	0.401	0.389	0.096	0.099	0.098	0.143	0.752	0.753	0.744	0.758	0.776	0.769	0.118	0.137	0.186	0.144	0.769	0.786	0.767	0.764	0.768	0.761	0.107	0.108	0.112	0.142	1.02	1.047	1.044	1.043	0.992	1.054	0.113	0.101	0.1	0.141
2 days, 6:30:00	0.85	0.864	0.879	0.864	0.856	0.863	0.096	0.099	0.104	0.399	0.415	0.384	0.394	0.408	0.385	0.096	0.099	0.098	0.143	0.75	0.747	0.744	0.758	0.773	0.767	0.12	0.142	0.181	0.144	0.766	0.783	0.767	0.762	0.767	0.761	0.109	0.11	0.114	0.141	1.014	1.044	1.039	1.041	0.994	1.055	0.114	0.101	0.1	0.144
2 days, 7:00:00	0.856	0.875	0.891	0.863	0.857	0.857	0.096	0.099	0.105	0.392	0.416	0.389	0.395	0.414	0.391	0.096	0.099	0.098	0.143	0.748	0.75	0.741	0.755	0.772	0.769	0.121	0.146	0.181	0.144	0.764	0.78	0.763	0.761	0.767	0.76	0.11	0.111	0.115	0.144	1.023	1.045	1.038	1.043	0.996	1.057	0.113	0.101	0.1	0.143
2 days, 7:30:00	0.855	0.875	0.894	0.872	0.855	0.869	0.096	0.099	0.101	0.397	0.42	0.389	0.401	0.407	0.397	0.095	0.098	0.098	0.143	0.746	0.752	0.743	0.755	0.77	0.77	0.124	0.148	0.183	0.146	0.763	0.778	0.761	0.76	0.767	0.76	0.112	0.112	0.117	0.147	1.022	1.048	1.038	1.043	1.001	1.055	0.113	0.101	0.1	0.14
2 days, 8:00:00	0.863	0.876	0.89	0.885	0.866	0.868	0.096	0.099	0.102	0.402	0.421	0.391	0.404	0.415	0.389	0.096	0.098	0.098	0.145	0.747	0.749	0.741	0.755	0.77	0.766	0.127	0.151	0.184	0.147	0.764	0.778	0.76	0.759	0.763	0.757	0.113	0.114	0.119	0.147	1.026	1.043	1.035	1.046	1	1.061	0.114	0.102	0.1	0.141
2 days, 8:30:00	0.865	0.894	0.891	0.876	0.868	0.877	0.096	0.099	0.107	0.402	0.428	0.391	0.402	0.413	0.404	0.095	0.098	0.098	0.145	0.749	0.746	0.739	0.751	0.77	0.764	0.13	0.153	0.186	0.148	0.763	0.778	0.764	0.758	0.763	0.757	0.115	0.116	0.121	0.149	1.027	1.045	1.036	1.049	1.005	1.061	0.115	0.102	0.1	0.139
2 days, 9:00:00	0.876	0.898	0.891	0.882	0.871	0.877	0.096	0.099	0.11	0.407	0.427	0.406	0.408	0.418	0.4	0.097	0.098	0.098	0.147	0.747	0.746	0.738	0.751	0.768	0.764	0.132	0.158	0.189	0.148	0.76	0.777	0.759	0.764	0.762	0.755	0.116	0.118	0.124	0.149	1.022	1.042	1.036	1.055	1.01	1.063	0.116	0.102	0.101	0.144
2 days, 9:30:00	0.878	0.891	0.898	0.885	0.873	0.89	0.096	0.098	0.101	0.407	0.433	0.399	0.402	0.425	0.407	0.095	0.098	0.097	0.143	0.746	0.742	0.737	0.752	0.77	0.765	0.136	0.163	0.191	0.15	0.763	0.778	0.76	0.761	0.763	0.755	0.118	0.12	0.125	0.148	1.026	1.042	1.035	1.046	1.012	1.061	0.117	0.102	0.1	0.145
2 days, 10:00:00	0.88	0.902	0.909	0.887	0.887	0.881	0.096	0.099	0.101	0.406	0.43	0.402	0.418	0.424	0.413	0.095	0.098	0.097	0.146	0.744	0.742	0.731	0.75	0.768	0.761	0.139	0.167	0.195	0.148	0.76	0.777	0.761	0.758	0.759	0.754	0.12	0.122	0.128	0.144	1.025	1.043	1.036	1.047	1.015	1.059	0.116	0.102	0.1	0.146
2 days, 10:30:00	0.882	0.892	0.908	0.893	0.888	0.894	0.096	0.098	0.106	0.41	0.439	0.415	0.416	0.428	0.412	0.095	0.098	0.097	0.148	0.745	0.744	0.734	0.75	0.767	0.764	0.143	0.173	0.201	0.15	0.76	0.777	0.757	0.76	0.761	0.753	0.123	0.124	0.131	0.147	1.027	1.039	1.035	1.046	1.016	1.062	0.115	0.101	0.1	0.146
2 days, 11:00:00	0.885	0.904	0.914	0.897	0.891	0.895	0.096	0.098	0.107	0.409	0.44	0.409	0.429	0.441	0.404	0.096	0.098	0.097	0.148	0.742	0.74	0.735	0.748	0.766	0.761	0.148	0.179	0.207	0.148	0.76	0.775	0.756	0.756	0.759	0.754	0.126	0.126	0.134	0.146	1.029	1.039	1.03	1.047	1.019	1.058	0.116	0.102	0.1	0.146
2 days, 11:30:00	0.89	0.92	0.92	0.899	0.906	0.894	0.096	0.099	0.104	0.415	0.445	0.416	0.424	0.439	0.427	0.096	0.098	0.098	0.145	0.74	0.74	0.735	0.748	0.765	0.762	0.154	0.185	0.216	0.149	0.759	0.774	0.757	0.755	0.759	0.753	0.128	0.128	0.137	0.149	1.028	1.038	1.03	1.047	1.023	1.056	0.117	0.101	0.1	0.144
2 days, 12:00:00	0.9	0.919	0.923	0.908	0.907	0.905	0.096	0.099	0.096	0.417	0.444	0.413	0.42	0.434	0.419	0.096	0.098	0.097	0.147	0.739	0.738	0.733	0.75	0.767	0.762	0.157	0.192	0.228	0.148	0.758	0.773	0.753	0.755	0.758	0.755	0.13	0.131	0.142	0.148	1.024	1.036	1.028	1.046	1.023	1.056	0.117	0.102	0.1	0.147
B. dorei 4
Time	2'-FL bio1 tech1	2'-FL bio1 tech2	2'-FL bio1 tech3	2'-FL bio2 tech1	2'-FL bio2 tech2	2'-FL bio2 tech3	2'-FL blank 1	2'-FL blank 2	2'-FL blank 3	DFL bio1 tech1	DFL bio1 tech2	DFL bio1 tech3	DFL bio2 tech1	DFL bio2 tech2	DFL bio2 tech3	DFL blank 1	DFL blank 2	DFL blank 3	no_carb bio1 tech1	3'-SL bio1 tech1	3'-SL bio1 tech2	3'-SL bio1 tech3	3'-SL bio2 tech1	3'-SL bio2 tech2	3'-SL bio2 tech3	3'-SL blank 1	3'-SL blank 2	3'-SL blank 3	no_carb bio1 tech2	6'-SL bio1 tech1	6'-SL bio1 tech2	6'-SL bio1 tech3	6'-SL bio2 tech1	6'-SL bio2 tech2	6'-SL bio2 tech3	6'-SL blank 1	6'-SL blank 2	6'-SL blank 3	no_carb bio1 tech3	LNT bio1 tech1	LNT bio1 tech2	LNT bio1 tech3	LNT bio2 tech1	LNT bio2 tech2	LNT bio2 tech3	LNT blank 1	LNT blank 2	LNT blank 3	no_carb bio2 tech1
00:00:00	0.109	0.128	0.117	0.111	0.122	0.125	0.103	0.104	0.104	0.112	0.108	0.111	0.112	0.114	0.112	0.099	0.102	0.104	0.115	0.112	0.116	0.11	0.108	0.12	0.113	0.102	0.103	0.116	0.11	0.118	0.109	0.11	0.116	0.11	0.112	0.106	0.109	0.113	0.111	0.113	0.115	0.109	0.109	0.118	0.113	0.108	0.103	0.102	0.118
00:30:00	0.109	0.129	0.116	0.111	0.122	0.124	0.103	0.104	0.105	0.112	0.108	0.111	0.111	0.113	0.112	0.098	0.102	0.103	0.114	0.112	0.116	0.11	0.108	0.119	0.112	0.103	0.103	0.115	0.11	0.116	0.109	0.11	0.115	0.109	0.112	0.106	0.109	0.11	0.11	0.113	0.114	0.109	0.109	0.118	0.112	0.107	0.103	0.102	0.118
01:00:00	0.11	0.13	0.116	0.111	0.121	0.125	0.103	0.104	0.105	0.113	0.108	0.111	0.111	0.113	0.112	0.097	0.102	0.103	0.114	0.112	0.116	0.111	0.109	0.119	0.113	0.103	0.108	0.115	0.11	0.12	0.11	0.11	0.115	0.109	0.112	0.106	0.109	0.107	0.111	0.114	0.116	0.111	0.11	0.119	0.113	0.107	0.103	0.102	0.118
01:30:00	0.111	0.131	0.117	0.111	0.121	0.125	0.103	0.103	0.105	0.113	0.108	0.112	0.112	0.113	0.112	0.097	0.102	0.103	0.114	0.112	0.117	0.111	0.109	0.12	0.113	0.103	0.113	0.115	0.11	0.121	0.11	0.111	0.115	0.11	0.112	0.106	0.109	0.105	0.111	0.116	0.118	0.113	0.112	0.121	0.116	0.107	0.103	0.102	0.118
02:00:00	0.111	0.131	0.117	0.111	0.121	0.125	0.103	0.103	0.105	0.113	0.109	0.112	0.112	0.113	0.113	0.097	0.102	0.103	0.114	0.113	0.117	0.112	0.109	0.12	0.113	0.103	0.117	0.114	0.11	0.121	0.111	0.111	0.115	0.11	0.112	0.106	0.108	0.105	0.111	0.118	0.121	0.116	0.115	0.124	0.118	0.107	0.102	0.102	0.118
02:30:00	0.112	0.132	0.118	0.112	0.122	0.126	0.103	0.103	0.105	0.114	0.109	0.113	0.113	0.114	0.114	0.097	0.102	0.103	0.114	0.114	0.119	0.114	0.11	0.121	0.114	0.103	0.129	0.114	0.111	0.119	0.111	0.112	0.115	0.111	0.113	0.106	0.108	0.105	0.112	0.121	0.124	0.119	0.118	0.127	0.122	0.107	0.102	0.102	0.118
03:00:00	0.113	0.133	0.119	0.113	0.122	0.127	0.103	0.103	0.105	0.115	0.11	0.113	0.113	0.114	0.114	0.097	0.102	0.103	0.114	0.115	0.12	0.115	0.111	0.122	0.115	0.103	0.107	0.114	0.111	0.118	0.112	0.114	0.116	0.111	0.114	0.106	0.108	0.105	0.112	0.123	0.129	0.124	0.12	0.13	0.126	0.107	0.102	0.102	0.118
03:30:00	0.115	0.134	0.12	0.113	0.123	0.127	0.103	0.103	0.104	0.115	0.11	0.114	0.114	0.114	0.115	0.097	0.102	0.103	0.115	0.117	0.122	0.118	0.113	0.125	0.117	0.103	0.104	0.114	0.111	0.118	0.114	0.116	0.117	0.112	0.115	0.106	0.108	0.105	0.112	0.128	0.134	0.129	0.125	0.135	0.132	0.107	0.102	0.104	0.118
04:00:00	0.117	0.136	0.123	0.114	0.123	0.128	0.103	0.103	0.104	0.116	0.111	0.115	0.114	0.115	0.116	0.097	0.102	0.103	0.115	0.119	0.126	0.121	0.115	0.128	0.12	0.102	0.104	0.114	0.111	0.119	0.116	0.118	0.118	0.114	0.116	0.106	0.108	0.105	0.112	0.134	0.141	0.136	0.13	0.141	0.14	0.107	0.102	0.102	0.118
04:30:00	0.118	0.137	0.125	0.115	0.124	0.129	0.103	0.103	0.104	0.117	0.111	0.117	0.115	0.115	0.117	0.097	0.102	0.103	0.115	0.123	0.13	0.125	0.118	0.132	0.124	0.102	0.105	0.113	0.112	0.121	0.118	0.121	0.12	0.117	0.119	0.105	0.108	0.105	0.112	0.142	0.151	0.144	0.136	0.148	0.149	0.106	0.102	0.102	0.118
05:00:00	0.12	0.139	0.125	0.117	0.126	0.13	0.103	0.103	0.104	0.118	0.112	0.119	0.117	0.116	0.119	0.097	0.102	0.103	0.115	0.126	0.136	0.132	0.122	0.138	0.128	0.102	0.103	0.113	0.112	0.123	0.121	0.125	0.123	0.121	0.122	0.106	0.108	0.105	0.113	0.153	0.163	0.157	0.148	0.157	0.164	0.106	0.102	0.102	0.118
05:30:00	0.123	0.142	0.129	0.118	0.127	0.132	0.103	0.103	0.104	0.118	0.113	0.121	0.117	0.117	0.12	0.097	0.101	0.103	0.115	0.13	0.143	0.14	0.128	0.143	0.135	0.102	0.103	0.112	0.112	0.127	0.125	0.13	0.127	0.124	0.126	0.106	0.108	0.105	0.112	0.163	0.178	0.171	0.158	0.169	0.176	0.106	0.102	0.102	0.117
06:00:00	0.126	0.145	0.131	0.119	0.128	0.134	0.102	0.103	0.104	0.119	0.114	0.124	0.118	0.117	0.122	0.097	0.101	0.102	0.116	0.136	0.15	0.149	0.134	0.152	0.142	0.102	0.102	0.112	0.113	0.131	0.13	0.136	0.131	0.128	0.129	0.106	0.108	0.104	0.113	0.178	0.196	0.188	0.173	0.184	0.195	0.106	0.102	0.102	0.118
06:30:00	0.128	0.149	0.134	0.121	0.13	0.136	0.103	0.103	0.104	0.121	0.115	0.128	0.119	0.118	0.124	0.098	0.102	0.102	0.116	0.144	0.155	0.159	0.142	0.16	0.151	0.102	0.104	0.112	0.113	0.135	0.135	0.142	0.136	0.133	0.136	0.106	0.108	0.104	0.113	0.193	0.216	0.207	0.188	0.201	0.215	0.106	0.102	0.102	0.118
07:00:00	0.132	0.152	0.138	0.125	0.132	0.138	0.102	0.103	0.104	0.123	0.116	0.131	0.12	0.119	0.125	0.097	0.103	0.102	0.116	0.151	0.161	0.171	0.15	0.172	0.164	0.102	0.11	0.112	0.113	0.141	0.14	0.15	0.141	0.141	0.142	0.106	0.108	0.104	0.113	0.216	0.24	0.229	0.21	0.221	0.236	0.106	0.102	0.102	0.118
07:30:00	0.137	0.157	0.141	0.127	0.134	0.141	0.102	0.103	0.104	0.123	0.118	0.135	0.121	0.12	0.128	0.097	0.108	0.102	0.117	0.167	0.173	0.187	0.161	0.185	0.176	0.102	0.104	0.112	0.113	0.147	0.147	0.16	0.149	0.15	0.15	0.106	0.108	0.104	0.114	0.242	0.265	0.253	0.228	0.246	0.269	0.106	0.102	0.102	0.118
08:00:00	0.142	0.162	0.148	0.13	0.138	0.144	0.102	0.103	0.104	0.125	0.119	0.139	0.123	0.122	0.13	0.097	0.115	0.102	0.116	0.179	0.184	0.209	0.174	0.201	0.191	0.102	0.108	0.112	0.115	0.157	0.156	0.172	0.159	0.164	0.161	0.106	0.108	0.104	0.116	0.268	0.292	0.274	0.246	0.289	0.289	0.106	0.102	0.102	0.118
08:30:00	0.148	0.169	0.153	0.135	0.141	0.149	0.102	0.103	0.104	0.128	0.122	0.145	0.124	0.124	0.133	0.097	0.119	0.102	0.116	0.195	0.2	0.225	0.189	0.221	0.215	0.102	0.115	0.111	0.116	0.166	0.165	0.186	0.169	0.175	0.175	0.106	0.108	0.104	0.116	0.293	0.318	0.301	0.269	0.303	0.315	0.106	0.102	0.102	0.118
09:00:00	0.156	0.177	0.163	0.14	0.144	0.152	0.102	0.103	0.104	0.13	0.124	0.148	0.126	0.127	0.137	0.097	0.124	0.102	0.117	0.213	0.214	0.24	0.207	0.247	0.235	0.102	0.119	0.111	0.118	0.176	0.178	0.203	0.181	0.192	0.187	0.106	0.108	0.105	0.116	0.32	0.348	0.331	0.291	0.322	0.344	0.106	0.102	0.102	0.117
09:30:00	0.163	0.184	0.172	0.145	0.146	0.157	0.102	0.103	0.104	0.132	0.126	0.151	0.129	0.128	0.141	0.098	0.127	0.102	0.117	0.231	0.238	0.258	0.228	0.273	0.265	0.102	0.131	0.111	0.119	0.189	0.194	0.222	0.196	0.211	0.214	0.106	0.108	0.104	0.117	0.343	0.376	0.358	0.317	0.354	0.371	0.106	0.102	0.102	0.117
10:00:00	0.17	0.195	0.183	0.15	0.15	0.162	0.102	0.103	0.104	0.134	0.128	0.156	0.132	0.131	0.144	0.098	0.13	0.102	0.118	0.251	0.256	0.282	0.252	0.305	0.29	0.102	0.126	0.111	0.121	0.205	0.211	0.239	0.226	0.231	0.227	0.106	0.108	0.104	0.117	0.373	0.404	0.383	0.336	0.375	0.4	0.106	0.102	0.102	0.117
10:30:00	0.182	0.205	0.195	0.154	0.155	0.166	0.102	0.103	0.104	0.137	0.131	0.16	0.135	0.134	0.147	0.097	0.129	0.102	0.117	0.274	0.285	0.304	0.278	0.339	0.318	0.102	0.12	0.111	0.122	0.225	0.228	0.26	0.24	0.258	0.257	0.106	0.108	0.104	0.118	0.395	0.427	0.406	0.369	0.408	0.428	0.106	0.102	0.102	0.116
11:00:00	0.194	0.216	0.208	0.16	0.161	0.172	0.102	0.103	0.104	0.141	0.133	0.162	0.137	0.137	0.148	0.097	0.126	0.101	0.117	0.3	0.312	0.335	0.303	0.373	0.358	0.101	0.122	0.111	0.123	0.245	0.247	0.287	0.263	0.3	0.278	0.106	0.108	0.104	0.118	0.427	0.451	0.431	0.389	0.438	0.462	0.106	0.102	0.102	0.116
11:30:00	0.207	0.223	0.223	0.169	0.166	0.18	0.102	0.103	0.104	0.144	0.132	0.169	0.14	0.139	0.151	0.098	0.124	0.101	0.118	0.327	0.345	0.363	0.328	0.404	0.39	0.102	0.126	0.111	0.126	0.271	0.269	0.316	0.295	0.333	0.302	0.106	0.108	0.104	0.117	0.444	0.485	0.453	0.419	0.468	0.488	0.106	0.102	0.102	0.117
12:00:00	0.217	0.246	0.244	0.177	0.174	0.189	0.102	0.103	0.103	0.147	0.133	0.17	0.142	0.14	0.154	0.097	0.122	0.101	0.117	0.358	0.37	0.394	0.354	0.436	0.425	0.102	0.126	0.111	0.128	0.291	0.298	0.346	0.325	0.374	0.323	0.106	0.108	0.104	0.118	0.466	0.515	0.473	0.441	0.489	0.513	0.105	0.102	0.102	0.117
12:30:00	0.249	0.258	0.247	0.186	0.179	0.198	0.102	0.103	0.104	0.152	0.136	0.173	0.144	0.142	0.155	0.097	0.121	0.101	0.118	0.386	0.4	0.424	0.381	0.467	0.46	0.101	0.13	0.111	0.13	0.316	0.319	0.38	0.339	0.395	0.36	0.106	0.107	0.104	0.118	0.483	0.535	0.495	0.464	0.512	0.537	0.105	0.102	0.102	0.117
13:00:00	0.272	0.264	0.265	0.199	0.19	0.206	0.102	0.103	0.104	0.156	0.147	0.178	0.145	0.145	0.159	0.098	0.12	0.101	0.118	0.409	0.428	0.451	0.411	0.501	0.504	0.102	0.137	0.11	0.133	0.335	0.348	0.413	0.371	0.434	0.384	0.106	0.107	0.104	0.118	0.496	0.55	0.513	0.484	0.536	0.559	0.105	0.102	0.102	0.118
13:30:00	0.296	0.28	0.279	0.21	0.199	0.218	0.102	0.103	0.103	0.161	0.15	0.183	0.147	0.146	0.163	0.097	0.12	0.101	0.118	0.438	0.45	0.486	0.438	0.533	0.538	0.101	0.126	0.11	0.136	0.363	0.372	0.428	0.4	0.475	0.414	0.106	0.107	0.104	0.119	0.518	0.574	0.538	0.507	0.546	0.576	0.105	0.102	0.102	0.118
14:00:00	0.303	0.293	0.299	0.223	0.219	0.23	0.102	0.103	0.104	0.165	0.145	0.189	0.151	0.15	0.166	0.098	0.12	0.101	0.119	0.457	0.51	0.508	0.461	0.553	0.567	0.101	0.128	0.11	0.136	0.382	0.397	0.454	0.424	0.511	0.436	0.106	0.107	0.104	0.121	0.534	0.58	0.545	0.523	0.569	0.605	0.105	0.102	0.102	0.118
14:30:00	0.336	0.314	0.314	0.239	0.225	0.257	0.102	0.103	0.103	0.171	0.158	0.197	0.151	0.155	0.171	0.097	0.119	0.101	0.119	0.483	0.499	0.527	0.488	0.583	0.598	0.101	0.128	0.11	0.137	0.41	0.422	0.476	0.453	0.538	0.462	0.106	0.107	0.104	0.122	0.572	0.596	0.575	0.542	0.588	0.624	0.105	0.102	0.102	0.118
15:00:00	0.337	0.32	0.348	0.254	0.237	0.279	0.102	0.103	0.104	0.178	0.182	0.205	0.162	0.16	0.177	0.098	0.119	0.101	0.119	0.511	0.529	0.552	0.512	0.608	0.625	0.101	0.126	0.11	0.138	0.435	0.447	0.503	0.48	0.542	0.483	0.106	0.107	0.104	0.123	0.568	0.608	0.6	0.563	0.619	0.637	0.105	0.102	0.102	0.118
15:30:00	0.364	0.349	0.361	0.272	0.254	0.308	0.102	0.103	0.103	0.183	0.188	0.217	0.166	0.164	0.182	0.097	0.12	0.101	0.119	0.539	0.545	0.582	0.535	0.636	0.646	0.101	0.13	0.11	0.142	0.469	0.464	0.529	0.492	0.565	0.507	0.106	0.107	0.104	0.124	0.592	0.629	0.614	0.585	0.63	0.662	0.105	0.102	0.102	0.118
16:00:00	0.401	0.372	0.358	0.294	0.27	0.318	0.102	0.103	0.103	0.188	0.163	0.224	0.192	0.183	0.19	0.098	0.12	0.101	0.119	0.566	0.567	0.599	0.559	0.66	0.668	0.101	0.131	0.11	0.141	0.488	0.481	0.542	0.514	0.591	0.529	0.106	0.107	0.104	0.125	0.618	0.648	0.628	0.6	0.64	0.682	0.105	0.102	0.102	0.119
16:30:00	0.439	0.389	0.405	0.314	0.292	0.322	0.102	0.103	0.103	0.197	0.171	0.233	0.203	0.208	0.198	0.097	0.12	0.101	0.119	0.588	0.594	0.607	0.578	0.683	0.689	0.101	0.136	0.109	0.143	0.507	0.497	0.569	0.539	0.61	0.549	0.105	0.107	0.104	0.127	0.637	0.674	0.645	0.617	0.66	0.705	0.105	0.102	0.102	0.119
17:00:00	0.476	0.414	0.455	0.342	0.311	0.362	0.102	0.103	0.103	0.207	0.173	0.244	0.212	0.225	0.206	0.097	0.12	0.101	0.119	0.616	0.609	0.643	0.602	0.709	0.725	0.101	0.134	0.109	0.144	0.53	0.521	0.586	0.558	0.632	0.57	0.106	0.106	0.104	0.128	0.664	0.693	0.665	0.639	0.675	0.702	0.105	0.102	0.102	0.12
17:30:00	0.486	0.434	0.424	0.356	0.347	0.382	0.102	0.103	0.103	0.218	0.181	0.254	0.225	0.239	0.218	0.097	0.119	0.101	0.12	0.627	0.627	0.663	0.621	0.729	0.752	0.101	0.126	0.109	0.145	0.544	0.543	0.608	0.58	0.66	0.586	0.106	0.107	0.104	0.129	0.677	0.699	0.699	0.665	0.704	0.716	0.105	0.102	0.102	0.12
18:00:00	0.523	0.454	0.433	0.374	0.365	0.411	0.102	0.103	0.103	0.225	0.202	0.266	0.238	0.253	0.242	0.097	0.119	0.101	0.121	0.647	0.647	0.688	0.636	0.755	0.783	0.101	0.13	0.109	0.145	0.559	0.558	0.637	0.598	0.676	0.605	0.105	0.106	0.104	0.131	0.686	0.717	0.711	0.68	0.73	0.732	0.105	0.102	0.102	0.12
18:30:00	0.524	0.456	0.482	0.399	0.394	0.417	0.102	0.103	0.103	0.231	0.199	0.278	0.251	0.26	0.256	0.097	0.119	0.101	0.121	0.668	0.671	0.709	0.652	0.78	0.805	0.101	0.129	0.109	0.144	0.586	0.579	0.661	0.622	0.698	0.63	0.105	0.106	0.104	0.131	0.695	0.726	0.723	0.697	0.745	0.75	0.105	0.101	0.102	0.121
19:00:00	0.56	0.487	0.523	0.417	0.414	0.42	0.102	0.103	0.103	0.243	0.21	0.29	0.284	0.267	0.269	0.097	0.119	0.101	0.122	0.692	0.701	0.724	0.667	0.795	0.824	0.101	0.131	0.109	0.142	0.607	0.599	0.693	0.644	0.732	0.646	0.105	0.106	0.104	0.133	0.716	0.743	0.71	0.719	0.751	0.782	0.105	0.101	0.102	0.122
19:30:00	0.586	0.527	0.563	0.438	0.442	0.432	0.102	0.103	0.103	0.253	0.217	0.304	0.313	0.281	0.284	0.097	0.119	0.101	0.123	0.713	0.706	0.749	0.696	0.81	0.844	0.101	0.126	0.109	0.14	0.633	0.621	0.704	0.66	0.751	0.663	0.106	0.106	0.104	0.133	0.722	0.735	0.731	0.742	0.767	0.782	0.105	0.101	0.102	0.121
20:00:00	0.603	0.546	0.542	0.458	0.477	0.456	0.101	0.102	0.103	0.262	0.234	0.318	0.329	0.31	0.295	0.097	0.119	0.101	0.125	0.741	0.73	0.761	0.69	0.823	0.858	0.101	0.127	0.108	0.143	0.652	0.636	0.727	0.685	0.783	0.675	0.105	0.106	0.104	0.135	0.735	0.767	0.792	0.751	0.768	0.798	0.104	0.101	0.102	0.121
20:30:00	0.624	0.567	0.593	0.472	0.504	0.452	0.102	0.102	0.103	0.27	0.247	0.33	0.345	0.313	0.307	0.097	0.12	0.101	0.125	0.767	0.745	0.771	0.714	0.814	0.867	0.101	0.135	0.108	0.147	0.672	0.66	0.749	0.703	0.792	0.692	0.105	0.106	0.104	0.135	0.776	0.783	0.782	0.779	0.791	0.809	0.104	0.101	0.102	0.121
21:00:00	0.643	0.594	0.625	0.495	0.524	0.464	0.101	0.102	0.103	0.281	0.253	0.345	0.368	0.328	0.321	0.097	0.12	0.1	0.125	0.792	0.771	0.759	0.731	0.796	0.862	0.101	0.13	0.108	0.147	0.686	0.685	0.766	0.73	0.79	0.705	0.105	0.106	0.103	0.135	0.805	0.812	0.824	0.792	0.807	0.811	0.104	0.101	0.102	0.122
21:30:00	0.684	0.613	0.641	0.521	0.555	0.485	0.102	0.102	0.103	0.286	0.268	0.361	0.389	0.341	0.334	0.097	0.125	0.101	0.125	0.798	0.789	0.768	0.756	0.776	0.849	0.101	0.136	0.109	0.146	0.705	0.702	0.781	0.752	0.807	0.717	0.105	0.106	0.103	0.134	0.81	0.813	0.826	0.801	0.816	0.822	0.104	0.101	0.102	0.122
22:00:00	0.692	0.646	0.62	0.546	0.591	0.495	0.102	0.102	0.103	0.293	0.273	0.374	0.409	0.355	0.353	0.098	0.125	0.101	0.127	0.829	0.802	0.777	0.768	0.764	0.813	0.101	0.135	0.109	0.144	0.731	0.733	0.816	0.734	0.813	0.727	0.105	0.106	0.103	0.134	0.816	0.851	0.815	0.802	0.81	0.837	0.104	0.101	0.102	0.123
22:30:00	0.716	0.669	0.684	0.561	0.617	0.511	0.101	0.102	0.103	0.306	0.288	0.386	0.432	0.368	0.372	0.097	0.125	0.1	0.128	0.862	0.812	0.781	0.769	0.738	0.788	0.101	0.134	0.108	0.142	0.749	0.767	0.823	0.74	0.815	0.726	0.105	0.106	0.103	0.134	0.832	0.866	0.835	0.811	0.823	0.837	0.104	0.101	0.102	0.123
23:00:00	0.724	0.691	0.682	0.593	0.636	0.526	0.102	0.102	0.103	0.314	0.298	0.399	0.457	0.386	0.389	0.097	0.124	0.1	0.13	0.841	0.794	0.79	0.763	0.722	0.768	0.101	0.129	0.108	0.14	0.769	0.788	0.8	0.735	0.797	0.721	0.105	0.106	0.103	0.134	0.864	0.912	0.865	0.804	0.844	0.836	0.104	0.101	0.102	0.123
23:30:00	0.738	0.701	0.691	0.604	0.664	0.545	0.102	0.102	0.103	0.327	0.312	0.41	0.482	0.406	0.405	0.097	0.123	0.1	0.132	0.847	0.788	0.791	0.754	0.72	0.758	0.101	0.125	0.108	0.137	0.792	0.792	0.786	0.746	0.79	0.717	0.105	0.106	0.103	0.134	0.871	0.905	0.864	0.824	0.841	0.837	0.104	0.101	0.102	0.123
1 day, 0:00:00	0.755	0.73	0.675	0.624	0.692	0.559	0.102	0.102	0.103	0.339	0.319	0.426	0.508	0.42	0.421	0.097	0.124	0.1	0.132	0.849	0.779	0.783	0.73	0.715	0.749	0.101	0.129	0.108	0.135	0.816	0.786	0.782	0.741	0.805	0.693	0.105	0.106	0.103	0.134	0.902	0.943	0.874	0.822	0.849	0.848	0.104	0.101	0.102	0.124
1 day, 0:30:00	0.758	0.751	0.677	0.648	0.721	0.581	0.101	0.102	0.103	0.351	0.332	0.442	0.534	0.431	0.44	0.097	0.124	0.1	0.132	0.826	0.793	0.769	0.718	0.699	0.743	0.101	0.127	0.108	0.133	0.825	0.752	0.785	0.736	0.771	0.68	0.105	0.106	0.103	0.134	0.922	0.93	0.921	0.823	0.85	0.837	0.104	0.101	0.102	0.124
1 day, 1:00:00	0.767	0.773	0.694	0.673	0.758	0.597	0.101	0.102	0.103	0.364	0.346	0.453	0.56	0.451	0.458	0.097	0.124	0.1	0.132	0.808	0.778	0.769	0.703	0.698	0.73	0.101	0.119	0.108	0.131	0.813	0.733	0.784	0.716	0.75	0.672	0.105	0.106	0.103	0.134	0.959	0.948	0.924	0.828	0.843	0.838	0.104	0.101	0.102	0.124
1 day, 1:30:00	0.772	0.806	0.709	0.695	0.75	0.614	0.101	0.102	0.103	0.375	0.354	0.46	0.582	0.47	0.476	0.097	0.125	0.1	0.134	0.806	0.768	0.782	0.696	0.681	0.735	0.101	0.117	0.107	0.13	0.804	0.731	0.779	0.697	0.738	0.668	0.105	0.106	0.103	0.132	0.961	0.954	0.959	0.829	0.849	0.834	0.104	0.101	0.102	0.124
1 day, 2:00:00	0.812	0.814	0.74	0.676	0.765	0.622	0.101	0.102	0.103	0.383	0.367	0.476	0.609	0.484	0.5	0.097	0.125	0.1	0.136	0.8	0.771	0.79	0.689	0.688	0.734	0.101	0.104	0.108	0.128	0.804	0.746	0.773	0.707	0.732	0.664	0.105	0.105	0.103	0.129	0.979	0.98	0.943	0.832	0.85	0.833	0.104	0.101	0.102	0.125
1 day, 2:30:00	0.821	0.838	0.75	0.696	0.797	0.641	0.101	0.102	0.103	0.391	0.39	0.492	0.632	0.499	0.519	0.097	0.129	0.1	0.134	0.84	0.76	0.786	0.69	0.694	0.716	0.101	0.114	0.108	0.127	0.792	0.745	0.754	0.694	0.73	0.66	0.105	0.105	0.103	0.129	0.979	0.963	0.959	0.845	0.851	0.827	0.104	0.101	0.102	0.124
1 day, 3:00:00	0.828	0.853	0.762	0.697	0.819	0.653	0.101	0.102	0.102	0.411	0.408	0.501	0.652	0.515	0.534	0.097	0.128	0.1	0.134	0.808	0.766	0.775	0.688	0.699	0.734	0.101	0.12	0.107	0.131	0.802	0.747	0.762	0.686	0.731	0.656	0.105	0.105	0.103	0.129	0.969	0.966	0.964	0.836	0.844	0.816	0.104	0.101	0.102	0.124
1 day, 3:30:00	0.839	0.872	0.771	0.702	0.825	0.669	0.101	0.102	0.102	0.422	0.43	0.514	0.664	0.527	0.563	0.097	0.107	0.1	0.129	0.784	0.767	0.77	0.67	0.677	0.719	0.101	0.101	0.107	0.13	0.768	0.741	0.748	0.683	0.72	0.652	0.105	0.105	0.103	0.127	0.962	0.957	0.952	0.839	0.827	0.807	0.104	0.101	0.102	0.124
1 day, 4:00:00	0.857	0.867	0.775	0.717	0.849	0.683	0.101	0.102	0.102	0.431	0.439	0.52	0.698	0.548	0.572	0.097	0.128	0.1	0.13	0.806	0.779	0.77	0.666	0.694	0.713	0.101	0.103	0.107	0.128	0.776	0.784	0.747	0.679	0.711	0.655	0.105	0.105	0.103	0.126	0.961	0.947	0.94	0.835	0.824	0.806	0.103	0.101	0.102	0.132
1 day, 4:30:00	0.874	0.875	0.793	0.732	0.868	0.691	0.101	0.102	0.102	0.434	0.447	0.538	0.709	0.569	0.591	0.097	0.128	0.1	0.132	0.775	0.766	0.769	0.661	0.683	0.705	0.101	0.102	0.107	0.129	0.757	0.756	0.751	0.663	0.718	0.641	0.105	0.105	0.103	0.124	0.949	0.952	0.93	0.833	0.813	0.799	0.103	0.101	0.101	0.153
1 day, 5:00:00	0.871	0.891	0.824	0.734	0.876	0.714	0.101	0.102	0.102	0.449	0.469	0.537	0.712	0.58	0.617	0.097	0.107	0.1	0.127	0.777	0.768	0.768	0.664	0.676	0.697	0.101	0.12	0.107	0.124	0.741	0.749	0.744	0.667	0.709	0.64	0.105	0.105	0.103	0.118	0.953	0.925	0.914	0.815	0.809	0.776	0.103	0.1	0.101	0.12
1 day, 5:30:00	0.884	0.884	0.834	0.752	0.896	0.736	0.101	0.102	0.102	0.453	0.478	0.571	0.735	0.596	0.633	0.097	0.115	0.099	0.126	0.781	0.77	0.76	0.66	0.676	0.702	0.101	0.11	0.107	0.122	0.757	0.761	0.755	0.672	0.712	0.645	0.105	0.105	0.103	0.119	0.958	0.937	0.918	0.813	0.819	0.767	0.103	0.1	0.101	0.12
1 day, 6:00:00	0.884	0.906	0.833	0.772	0.91	0.747	0.101	0.102	0.102	0.451	0.509	0.567	0.757	0.611	0.647	0.097	0.122	0.099	0.128	0.774	0.77	0.755	0.664	0.679	0.703	0.101	0.106	0.107	0.125	0.754	0.756	0.757	0.667	0.709	0.64	0.105	0.105	0.103	0.119	0.961	0.932	0.911	0.805	0.811	0.773	0.103	0.1	0.101	0.121
1 day, 6:30:00	0.887	0.916	0.841	0.769	0.924	0.76	0.101	0.101	0.102	0.464	0.535	0.582	0.774	0.626	0.662	0.097	0.129	0.099	0.128	0.767	0.762	0.765	0.655	0.685	0.709	0.1	0.114	0.107	0.128	0.75	0.752	0.749	0.672	0.711	0.635	0.105	0.105	0.102	0.121	0.931	0.908	0.907	0.796	0.799	0.768	0.103	0.1	0.101	0.121
1 day, 7:00:00	0.894	0.927	0.859	0.776	0.94	0.77	0.101	0.101	0.102	0.476	0.543	0.592	0.794	0.642	0.678	0.097	0.132	0.099	0.127	0.761	0.764	0.764	0.66	0.685	0.714	0.101	0.108	0.107	0.13	0.751	0.745	0.75	0.668	0.71	0.645	0.105	0.105	0.102	0.122	0.924	0.895	0.908	0.79	0.796	0.765	0.103	0.1	0.101	0.121
1 day, 7:30:00	0.91	0.921	0.872	0.793	0.953	0.778	0.101	0.101	0.102	0.489	0.549	0.608	0.791	0.659	0.695	0.097	0.133	0.099	0.128	0.765	0.772	0.759	0.669	0.683	0.713	0.1	0.105	0.107	0.131	0.747	0.749	0.75	0.663	0.705	0.631	0.105	0.105	0.102	0.131	0.923	0.892	0.893	0.773	0.789	0.757	0.103	0.1	0.101	0.12
1 day, 8:00:00	0.918	0.894	0.887	0.809	0.966	0.792	0.101	0.101	0.102	0.5	0.568	0.614	0.806	0.671	0.706	0.097	0.133	0.099	0.127	0.755	0.771	0.762	0.665	0.685	0.712	0.101	0.107	0.107	0.135	0.742	0.742	0.749	0.668	0.715	0.639	0.105	0.105	0.103	0.126	0.905	0.885	0.878	0.777	0.776	0.749	0.103	0.101	0.101	0.121
1 day, 8:30:00	0.896	0.873	0.892	0.815	0.977	0.805	0.101	0.102	0.102	0.512	0.559	0.632	0.818	0.684	0.721	0.097	0.135	0.099	0.126	0.757	0.753	0.766	0.652	0.695	0.713	0.1	0.105	0.107	0.136	0.761	0.746	0.758	0.681	0.703	0.644	0.105	0.105	0.103	0.125	0.909	0.889	0.878	0.772	0.772	0.744	0.103	0.101	0.101	0.12
1 day, 9:00:00	0.915	0.884	0.909	0.826	0.986	0.823	0.101	0.101	0.102	0.525	0.59	0.644	0.829	0.698	0.736	0.097	0.135	0.099	0.125	0.764	0.765	0.766	0.663	0.709	0.713	0.1	0.103	0.107	0.139	0.769	0.749	0.744	0.689	0.706	0.642	0.104	0.105	0.102	0.124	0.893	0.877	0.867	0.766	0.765	0.737	0.103	0.1	0.101	0.12
1 day, 9:30:00	0.917	0.88	0.907	0.832	0.992	0.831	0.101	0.101	0.102	0.542	0.59	0.66	0.843	0.709	0.745	0.097	0.134	0.099	0.126	0.765	0.777	0.765	0.66	0.702	0.716	0.101	0.101	0.107	0.139	0.741	0.743	0.767	0.678	0.701	0.654	0.105	0.105	0.102	0.126	0.9	0.869	0.861	0.76	0.761	0.733	0.103	0.1	0.101	0.121
1 day, 10:00:00	0.912	0.872	0.906	0.841	1.001	0.845	0.101	0.101	0.102	0.557	0.617	0.671	0.853	0.719	0.754	0.097	0.134	0.099	0.13	0.754	0.75	0.775	0.652	0.676	0.709	0.1	0.101	0.107	0.141	0.73	0.753	0.747	0.678	0.709	0.648	0.105	0.104	0.102	0.126	0.879	0.865	0.862	0.757	0.758	0.726	0.102	0.1	0.101	0.121
1 day, 10:30:00	0.906	0.878	0.896	0.854	1.007	0.849	0.101	0.101	0.102	0.577	0.643	0.679	0.863	0.731	0.765	0.097	0.135	0.099	0.127	0.752	0.756	0.769	0.669	0.698	0.707	0.1	0.101	0.107	0.139	0.739	0.748	0.735	0.676	0.691	0.659	0.104	0.104	0.102	0.126	0.875	0.861	0.857	0.752	0.752	0.724	0.103	0.1	0.101	0.12
1 day, 11:00:00	0.911	0.883	0.892	0.861	1.007	0.861	0.101	0.101	0.102	0.589	0.65	0.692	0.875	0.743	0.78	0.097	0.135	0.099	0.132	0.751	0.765	0.767	0.69	0.701	0.702	0.1	0.101	0.107	0.138	0.741	0.746	0.733	0.682	0.711	0.689	0.105	0.105	0.102	0.129	0.875	0.861	0.856	0.757	0.746	0.722	0.103	0.101	0.101	0.121
1 day, 11:30:00	0.915	0.875	0.906	0.869	1.014	0.865	0.101	0.101	0.102	0.605	0.671	0.698	0.883	0.749	0.792	0.097	0.136	0.099	0.133	0.747	0.751	0.761	0.662	0.705	0.703	0.1	0.101	0.107	0.138	0.723	0.739	0.733	0.681	0.701	0.706	0.104	0.104	0.102	0.128	0.871	0.867	0.848	0.757	0.733	0.716	0.103	0.1	0.101	0.121
1 day, 12:00:00	0.905	0.88	0.902	0.875	1.014	0.871	0.101	0.101	0.102	0.618	0.689	0.708	0.891	0.758	0.802	0.097	0.135	0.099	0.137	0.763	0.77	0.75	0.674	0.731	0.713	0.1	0.101	0.107	0.139	0.716	0.759	0.735	0.67	0.703	0.688	0.104	0.104	0.102	0.13	0.858	0.839	0.844	0.748	0.73	0.714	0.102	0.1	0.101	0.12
1 day, 12:30:00	0.897	0.884	0.897	0.878	1.023	0.875	0.101	0.101	0.102	0.636	0.699	0.726	0.896	0.767	0.809	0.097	0.136	0.099	0.141	0.783	0.763	0.77	0.674	0.703	0.712	0.1	0.1	0.107	0.142	0.711	0.731	0.729	0.681	0.707	0.678	0.104	0.104	0.102	0.13	0.853	0.839	0.84	0.741	0.723	0.714	0.102	0.1	0.101	0.119
1 day, 12:59:31	0.891	0.888	0.882	0.887	1.02	0.885	0.101	0.101	0.102	0.651	0.709	0.738	0.901	0.775	0.814	0.097	0.136	0.099	0.141	0.763	0.747	0.767	0.672	0.716	0.722	0.1	0.101	0.107	0.144	0.73	0.744	0.729	0.681	0.713	0.679	0.104	0.104	0.102	0.13	0.854	0.842	0.833	0.732	0.721	0.71	0.102	0.1	0.101	0.12
1 day, 13:30:00	0.89	0.869	0.881	0.891	1.029	0.882	0.101	0.101	0.102	0.663	0.715	0.75	0.911	0.783	0.821	0.097	0.138	0.099	0.143	0.756	0.759	0.75	0.664	0.704	0.702	0.1	0.1	0.107	0.147	0.729	0.726	0.726	0.683	0.703	0.672	0.104	0.104	0.102	0.141	0.863	0.843	0.827	0.738	0.719	0.705	0.102	0.1	0.101	0.12
1 day, 14:00:00	0.884	0.872	0.885	0.9	1.022	0.885	0.101	0.101	0.102	0.686	0.713	0.757	0.914	0.794	0.827	0.097	0.138	0.099	0.146	0.755	0.746	0.736	0.669	0.702	0.718	0.1	0.101	0.107	0.148	0.717	0.734	0.72	0.687	0.709	0.673	0.104	0.104	0.102	0.139	0.853	0.832	0.826	0.733	0.715	0.702	0.102	0.1	0.101	0.12
1 day, 14:30:00	0.883	0.866	0.877	0.893	1.018	0.886	0.101	0.101	0.101	0.691	0.711	0.742	0.917	0.8	0.831	0.097	0.138	0.099	0.146	0.741	0.75	0.731	0.665	0.702	0.716	0.1	0.1	0.107	0.144	0.71	0.729	0.73	0.7	0.705	0.665	0.104	0.104	0.102	0.134	0.844	0.832	0.823	0.746	0.709	0.695	0.102	0.1	0.101	0.12
1 day, 15:00:00	0.884	0.861	0.87	0.894	1.015	0.884	0.101	0.101	0.101	0.709	0.719	0.752	0.922	0.805	0.835	0.097	0.139	0.099	0.149	0.751	0.752	0.75	0.669	0.695	0.709	0.1	0.1	0.107	0.145	0.713	0.725	0.709	0.698	0.698	0.661	0.104	0.104	0.102	0.138	0.837	0.821	0.82	0.74	0.706	0.693	0.102	0.1	0.101	0.123
1 day, 15:30:00	0.882	0.863	0.875	0.897	1.009	0.884	0.101	0.101	0.102	0.729	0.711	0.754	0.926	0.81	0.836	0.097	0.137	0.099	0.148	0.753	0.751	0.73	0.672	0.69	0.706	0.1	0.101	0.107	0.144	0.708	0.732	0.704	0.693	0.682	0.659	0.104	0.104	0.102	0.137	0.833	0.817	0.814	0.736	0.704	0.697	0.102	0.1	0.101	0.119
1 day, 16:00:00	0.878	0.854	0.872	0.891	1.004	0.883	0.101	0.101	0.102	0.737	0.71	0.762	0.926	0.813	0.836	0.097	0.133	0.099	0.148	0.772	0.757	0.753	0.669	0.684	0.699	0.1	0.101	0.107	0.147	0.701	0.725	0.712	0.689	0.679	0.666	0.104	0.104	0.102	0.138	0.828	0.826	0.804	0.721	0.701	0.689	0.102	0.1	0.101	0.118
1 day, 16:30:00	0.872	0.854	0.869	0.891	1.007	0.879	0.101	0.101	0.102	0.74	0.717	0.774	0.926	0.817	0.836	0.097	0.135	0.099	0.151	0.754	0.741	0.744	0.655	0.68	0.705	0.1	0.101	0.107	0.145	0.72	0.729	0.699	0.704	0.671	0.652	0.104	0.104	0.102	0.147	0.824	0.82	0.807	0.72	0.698	0.694	0.102	0.1	0.101	0.117
1 day, 17:00:00	0.869	0.857	0.86	0.89	1.006	0.874	0.101	0.101	0.101	0.758	0.736	0.767	0.925	0.816	0.834	0.097	0.134	0.099	0.152	0.761	0.737	0.738	0.694	0.674	0.688	0.1	0.1	0.106	0.146	0.721	0.715	0.694	0.704	0.67	0.666	0.104	0.104	0.102	0.141	0.823	0.814	0.809	0.715	0.697	0.696	0.102	0.1	0.101	0.12
1 day, 17:30:00	0.868	0.86	0.86	0.884	0.994	0.871	0.101	0.101	0.101	0.751	0.725	0.764	0.925	0.822	0.835	0.097	0.135	0.099	0.152	0.741	0.743	0.729	0.685	0.667	0.68	0.1	0.102	0.107	0.149	0.706	0.713	0.689	0.7	0.663	0.65	0.104	0.104	0.102	0.141	0.822	0.813	0.799	0.716	0.695	0.685	0.102	0.1	0.101	0.117
1 day, 18:00:00	0.864	0.854	0.857	0.879	0.985	0.865	0.101	0.101	0.101	0.759	0.71	0.763	0.921	0.82	0.834	0.097	0.13	0.099	0.157	0.741	0.712	0.721	0.684	0.658	0.669	0.1	0.103	0.106	0.148	0.709	0.713	0.696	0.701	0.655	0.65	0.104	0.104	0.102	0.142	0.815	0.809	0.797	0.715	0.693	0.686	0.102	0.1	0.101	0.121
1 day, 18:30:00	0.862	0.849	0.858	0.875	0.976	0.862	0.101	0.101	0.101	0.767	0.707	0.77	0.92	0.821	0.832	0.097	0.134	0.099	0.153	0.719	0.706	0.711	0.663	0.657	0.661	0.1	0.1	0.106	0.147	0.702	0.705	0.685	0.699	0.665	0.63	0.104	0.103	0.102	0.143	0.816	0.808	0.797	0.71	0.69	0.684	0.102	0.1	0.101	0.13
1 day, 19:00:00	0.857	0.85	0.851	0.87	0.967	0.862	0.101	0.101	0.102	0.763	0.702	0.773	0.917	0.822	0.831	0.097	0.136	0.099	0.153	0.716	0.698	0.69	0.675	0.645	0.651	0.1	0.101	0.107	0.148	0.717	0.701	0.674	0.687	0.65	0.614	0.104	0.103	0.102	0.145	0.811	0.814	0.794	0.709	0.686	0.68	0.102	0.1	0.101	0.129
1 day, 19:30:00	0.858	0.846	0.848	0.863	0.958	0.854	0.101	0.101	0.102	0.769	0.705	0.777	0.913	0.823	0.829	0.097	0.135	0.099	0.154	0.732	0.706	0.694	0.659	0.636	0.642	0.1	0.1	0.107	0.147	0.709	0.695	0.678	0.655	0.648	0.616	0.104	0.103	0.102	0.147	0.809	0.799	0.793	0.704	0.687	0.688	0.102	0.1	0.101	0.121
1 day, 20:00:00	0.853	0.843	0.846	0.856	0.947	0.853	0.101	0.101	0.101	0.769	0.699	0.774	0.911	0.819	0.826	0.097	0.134	0.099	0.152	0.71	0.696	0.684	0.648	0.626	0.629	0.1	0.118	0.106	0.147	0.692	0.696	0.678	0.648	0.622	0.604	0.104	0.103	0.102	0.144	0.809	0.8	0.794	0.707	0.681	0.686	0.102	0.1	0.101	0.117
1 day, 20:30:00	0.853	0.843	0.842	0.848	0.941	0.85	0.101	0.101	0.101	0.771	0.697	0.756	0.903	0.82	0.824	0.097	0.132	0.099	0.158	0.692	0.692	0.692	0.64	0.615	0.62	0.1	0.107	0.106	0.147	0.691	0.681	0.674	0.642	0.612	0.605	0.104	0.103	0.102	0.146	0.804	0.796	0.785	0.703	0.678	0.684	0.102	0.1	0.101	0.115
1 day, 21:00:00	0.848	0.843	0.844	0.842	0.934	0.846	0.101	0.101	0.101	0.774	0.703	0.752	0.898	0.818	0.82	0.097	0.135	0.099	0.159	0.71	0.683	0.68	0.63	0.605	0.61	0.1	0.1	0.106	0.148	0.686	0.682	0.669	0.631	0.594	0.595	0.104	0.103	0.102	0.149	0.801	0.795	0.783	0.702	0.676	0.684	0.102	0.1	0.101	0.115
1 day, 21:30:00	0.85	0.842	0.84	0.84	0.929	0.836	0.101	0.101	0.101	0.764	0.693	0.753	0.893	0.815	0.817	0.097	0.136	0.099	0.158	0.695	0.682	0.675	0.626	0.597	0.599	0.1	0.1	0.106	0.151	0.682	0.675	0.652	0.622	0.591	0.589	0.104	0.103	0.102	0.148	0.8	0.792	0.782	0.7	0.672	0.682	0.102	0.1	0.101	0.128
1 day, 22:00:00	0.845	0.839	0.84	0.837	0.924	0.829	0.101	0.101	0.101	0.768	0.691	0.74	0.887	0.816	0.811	0.097	0.137	0.099	0.159	0.687	0.681	0.662	0.608	0.586	0.59	0.1	0.103	0.106	0.151	0.675	0.672	0.644	0.614	0.587	0.575	0.104	0.102	0.102	0.149	0.8	0.8	0.783	0.699	0.671	0.683	0.102	0.1	0.101	0.14
1 day, 22:30:00	0.842	0.839	0.837	0.834	0.918	0.819	0.101	0.101	0.101	0.759	0.689	0.732	0.884	0.807	0.806	0.096	0.137	0.098	0.16	0.665	0.663	0.662	0.597	0.584	0.582	0.1	0.114	0.106	0.151	0.675	0.665	0.637	0.603	0.565	0.572	0.104	0.102	0.102	0.147	0.794	0.796	0.774	0.696	0.663	0.681	0.102	0.1	0.1	0.127
1 day, 23:00:00	0.842	0.838	0.835	0.821	0.908	0.815	0.101	0.101	0.101	0.747	0.69	0.724	0.879	0.811	0.802	0.096	0.136	0.098	0.16	0.664	0.66	0.655	0.585	0.579	0.574	0.1	0.119	0.106	0.151	0.664	0.65	0.632	0.599	0.569	0.564	0.104	0.102	0.102	0.151	0.793	0.786	0.774	0.692	0.664	0.681	0.102	0.1	0.101	0.137
1 day, 23:30:00	0.844	0.837	0.838	0.812	0.9	0.805	0.101	0.101	0.101	0.75	0.683	0.735	0.875	0.814	0.797	0.096	0.136	0.099	0.159	0.657	0.654	0.652	0.616	0.57	0.565	0.1	0.122	0.106	0.151	0.668	0.641	0.618	0.594	0.556	0.557	0.104	0.102	0.102	0.153	0.791	0.78	0.769	0.694	0.66	0.675	0.102	0.1	0.101	0.136
2 days, 0:00:00	0.841	0.835	0.835	0.803	0.89	0.799	0.101	0.101	0.101	0.751	0.681	0.739	0.872	0.807	0.795	0.096	0.136	0.098	0.159	0.652	0.651	0.644	0.581	0.56	0.56	0.1	0.123	0.106	0.15	0.655	0.633	0.613	0.581	0.544	0.548	0.104	0.102	0.102	0.154	0.788	0.79	0.764	0.691	0.655	0.674	0.101	0.1	0.1	0.124
2 days, 0:30:00	0.838	0.834	0.834	0.794	0.879	0.794	0.101	0.101	0.101	0.754	0.682	0.725	0.868	0.804	0.788	0.096	0.136	0.099	0.159	0.646	0.648	0.641	0.572	0.556	0.551	0.1	0.122	0.106	0.152	0.668	0.63	0.623	0.572	0.541	0.54	0.104	0.102	0.102	0.155	0.784	0.783	0.759	0.691	0.65	0.669	0.101	0.1	0.101	0.136
2 days, 1:00:00	0.834	0.833	0.832	0.788	0.872	0.787	0.101	0.101	0.101	0.756	0.682	0.714	0.861	0.807	0.779	0.096	0.137	0.098	0.159	0.643	0.642	0.631	0.557	0.55	0.546	0.1	0.116	0.106	0.152	0.659	0.62	0.616	0.562	0.534	0.536	0.104	0.102	0.102	0.158	0.78	0.768	0.754	0.689	0.649	0.67	0.102	0.1	0.101	0.169
2 days, 1:30:00	0.834	0.833	0.828	0.779	0.863	0.779	0.101	0.101	0.101	0.749	0.677	0.71	0.855	0.807	0.779	0.096	0.133	0.098	0.161	0.629	0.64	0.627	0.551	0.545	0.539	0.1	0.121	0.106	0.152	0.636	0.614	0.614	0.556	0.529	0.534	0.104	0.102	0.102	0.151	0.78	0.759	0.75	0.687	0.639	0.663	0.101	0.1	0.101	0.145
2 days, 2:00:00	0.836	0.83	0.829	0.772	0.857	0.776	0.101	0.101	0.101	0.737	0.673	0.71	0.851	0.805	0.772	0.096	0.136	0.099	0.162	0.634	0.636	0.623	0.547	0.549	0.536	0.1	0.119	0.106	0.152	0.647	0.61	0.594	0.552	0.525	0.529	0.104	0.102	0.102	0.153	0.773	0.753	0.742	0.681	0.629	0.658	0.101	0.1	0.101	0.144
2 days, 2:30:00	0.834	0.83	0.827	0.765	0.854	0.769	0.101	0.101	0.101	0.727	0.67	0.701	0.845	0.817	0.77	0.096	0.136	0.098	0.159	0.623	0.627	0.617	0.538	0.542	0.529	0.1	0.12	0.106	0.154	0.632	0.602	0.594	0.541	0.516	0.526	0.104	0.102	0.102	0.155	0.764	0.749	0.733	0.678	0.624	0.655	0.102	0.1	0.101	0.163
2 days, 3:00:00	0.834	0.833	0.826	0.758	0.845	0.763	0.101	0.101	0.101	0.723	0.669	0.701	0.843	0.809	0.763	0.096	0.136	0.098	0.16	0.618	0.619	0.609	0.538	0.54	0.525	0.1	0.123	0.106	0.156	0.633	0.6	0.587	0.536	0.516	0.515	0.104	0.102	0.102	0.155	0.761	0.746	0.726	0.679	0.615	0.646	0.101	0.1	0.101	0.169
2 days, 3:30:00	0.834	0.827	0.825	0.755	0.84	0.761	0.101	0.101	0.101	0.72	0.67	0.702	0.847	0.813	0.768	0.096	0.137	0.098	0.158	0.615	0.614	0.606	0.528	0.534	0.521	0.1	0.119	0.106	0.154	0.628	0.596	0.576	0.53	0.51	0.507	0.104	0.102	0.102	0.158	0.762	0.739	0.718	0.673	0.609	0.641	0.102	0.1	0.1	0.141
2 days, 4:00:00	0.832	0.824	0.823	0.75	0.833	0.757	0.101	0.101	0.101	0.719	0.673	0.697	0.836	0.818	0.76	0.096	0.136	0.098	0.161	0.606	0.606	0.59	0.524	0.527	0.517	0.1	0.114	0.106	0.156	0.614	0.593	0.571	0.525	0.508	0.503	0.104	0.102	0.102	0.155	0.754	0.728	0.716	0.663	0.601	0.634	0.102	0.1	0.101	0.159
2 days, 4:30:00	0.828	0.822	0.823	0.747	0.826	0.747	0.101	0.101	0.101	0.711	0.669	0.692	0.837	0.814	0.76	0.096	0.136	0.098	0.159	0.608	0.602	0.587	0.521	0.524	0.512	0.1	0.117	0.106	0.154	0.61	0.586	0.568	0.52	0.497	0.506	0.104	0.102	0.102	0.157	0.744	0.728	0.706	0.658	0.595	0.626	0.101	0.1	0.1	0.163
2 days, 5:00:00	0.823	0.823	0.823	0.741	0.825	0.745	0.101	0.101	0.101	0.704	0.672	0.686	0.832	0.811	0.756	0.096	0.135	0.098	0.16	0.594	0.595	0.586	0.515	0.52	0.511	0.1	0.119	0.106	0.152	0.601	0.585	0.562	0.516	0.494	0.495	0.104	0.102	0.102	0.158	0.742	0.717	0.699	0.654	0.588	0.621	0.102	0.1	0.101	0.164
2 days, 5:30:00	0.824	0.824	0.824	0.734	0.817	0.744	0.1	0.101	0.101	0.702	0.67	0.688	0.823	0.809	0.767	0.096	0.135	0.098	0.159	0.592	0.595	0.574	0.51	0.513	0.506	0.099	0.12	0.106	0.151	0.588	0.58	0.554	0.512	0.489	0.498	0.104	0.102	0.102	0.158	0.735	0.717	0.69	0.647	0.58	0.614	0.102	0.1	0.101	0.165
2 days, 6:00:00	0.822	0.823	0.817	0.728	0.812	0.739	0.101	0.101	0.101	0.7	0.671	0.688	0.824	0.807	0.763	0.096	0.135	0.098	0.157	0.584	0.591	0.569	0.505	0.51	0.502	0.099	0.116	0.106	0.152	0.583	0.574	0.547	0.505	0.498	0.493	0.104	0.102	0.102	0.16	0.725	0.717	0.683	0.641	0.571	0.606	0.102	0.1	0.101	0.162
2 days, 6:30:00	0.822	0.818	0.818	0.727	0.809	0.73	0.101	0.101	0.101	0.697	0.665	0.683	0.817	0.809	0.761	0.096	0.136	0.098	0.16	0.585	0.579	0.566	0.505	0.506	0.496	0.1	0.121	0.106	0.154	0.575	0.572	0.546	0.499	0.485	0.493	0.104	0.102	0.102	0.156	0.721	0.702	0.676	0.636	0.564	0.602	0.102	0.1	0.101	0.163
2 days, 7:00:00	0.819	0.816	0.812	0.721	0.805	0.73	0.101	0.101	0.101	0.696	0.665	0.682	0.816	0.794	0.765	0.096	0.136	0.098	0.159	0.574	0.573	0.561	0.5	0.503	0.492	0.1	0.113	0.106	0.154	0.567	0.56	0.537	0.495	0.477	0.479	0.104	0.102	0.102	0.159	0.723	0.697	0.672	0.63	0.558	0.595	0.102	0.1	0.101	0.153
2 days, 7:30:00	0.816	0.814	0.813	0.718	0.8	0.73	0.101	0.101	0.101	0.693	0.66	0.677	0.807	0.794	0.759	0.096	0.134	0.098	0.158	0.57	0.566	0.554	0.5	0.499	0.487	0.099	0.113	0.106	0.159	0.565	0.558	0.531	0.491	0.478	0.476	0.104	0.102	0.102	0.158	0.71	0.694	0.664	0.624	0.551	0.592	0.102	0.1	0.101	0.157
2 days, 8:00:00	0.816	0.811	0.807	0.716	0.795	0.721	0.101	0.101	0.101	0.695	0.66	0.677	0.808	0.787	0.755	0.096	0.135	0.098	0.159	0.565	0.563	0.55	0.493	0.493	0.481	0.1	0.112	0.106	0.17	0.56	0.548	0.521	0.487	0.471	0.47	0.104	0.102	0.102	0.159	0.702	0.678	0.658	0.617	0.545	0.587	0.102	0.1	0.101	0.155
2 days, 8:30:00	0.813	0.812	0.807	0.708	0.79	0.722	0.101	0.101	0.101	0.692	0.659	0.669	0.799	0.786	0.75	0.096	0.136	0.098	0.159	0.561	0.556	0.547	0.492	0.488	0.477	0.099	0.12	0.106	0.155	0.557	0.539	0.521	0.483	0.468	0.467	0.104	0.102	0.102	0.161	0.697	0.672	0.654	0.618	0.539	0.584	0.102	0.1	0.101	0.181
2 days, 9:00:00	0.811	0.81	0.803	0.708	0.785	0.717	0.1	0.101	0.101	0.69	0.654	0.669	0.803	0.783	0.747	0.096	0.136	0.098	0.16	0.556	0.548	0.539	0.488	0.486	0.478	0.099	0.123	0.106	0.164	0.55	0.54	0.524	0.481	0.465	0.465	0.104	0.102	0.102	0.16	0.693	0.671	0.651	0.607	0.534	0.578	0.102	0.1	0.1	0.156
2 days, 9:30:00	0.809	0.803	0.803	0.711	0.781	0.712	0.101	0.101	0.101	0.688	0.653	0.663	0.799	0.781	0.745	0.096	0.135	0.098	0.161	0.552	0.547	0.539	0.489	0.484	0.472	0.099	0.125	0.106	0.156	0.54	0.532	0.52	0.476	0.463	0.459	0.103	0.102	0.102	0.161	0.69	0.666	0.646	0.602	0.527	0.576	0.102	0.1	0.101	0.15
2 days, 10:00:00	0.805	0.801	0.799	0.707	0.777	0.712	0.101	0.101	0.101	0.68	0.654	0.657	0.787	0.778	0.741	0.096	0.135	0.098	0.159	0.544	0.543	0.534	0.482	0.48	0.468	0.099	0.121	0.106	0.166	0.53	0.528	0.512	0.474	0.461	0.456	0.104	0.102	0.102	0.162	0.68	0.671	0.641	0.596	0.523	0.572	0.102	0.1	0.101	0.158
2 days, 10:30:00	0.802	0.797	0.797	0.704	0.779	0.707	0.1	0.101	0.101	0.684	0.646	0.651	0.783	0.774	0.735	0.096	0.134	0.098	0.158	0.553	0.535	0.529	0.475	0.484	0.466	0.099	0.125	0.106	0.16	0.522	0.526	0.506	0.469	0.46	0.453	0.103	0.102	0.102	0.163	0.681	0.663	0.636	0.59	0.518	0.567	0.101	0.1	0.1	0.145
2 days, 11:00:00	0.798	0.799	0.791	0.699	0.774	0.702	0.101	0.101	0.101	0.678	0.646	0.64	0.779	0.772	0.735	0.096	0.134	0.098	0.159	0.539	0.532	0.523	0.47	0.478	0.465	0.099	0.126	0.106	0.171	0.523	0.52	0.505	0.467	0.453	0.451	0.104	0.102	0.102	0.163	0.672	0.658	0.634	0.587	0.514	0.563	0.101	0.1	0.1	0.147
2 days, 11:30:00	0.795	0.798	0.786	0.699	0.77	0.699	0.101	0.101	0.101	0.676	0.63	0.634	0.773	0.768	0.726	0.096	0.135	0.098	0.157	0.532	0.53	0.522	0.465	0.472	0.462	0.099	0.125	0.106	0.171	0.517	0.515	0.503	0.467	0.453	0.447	0.104	0.102	0.102	0.163	0.665	0.651	0.632	0.585	0.51	0.561	0.102	0.1	0.1	0.16
2 days, 12:00:00	0.79	0.792	0.784	0.697	0.768	0.702	0.101	0.101	0.101	0.677	0.624	0.63	0.768	0.765	0.717	0.096	0.135	0.098	0.16	0.528	0.528	0.517	0.461	0.47	0.46	0.099	0.126	0.106	0.156	0.519	0.509	0.51	0.462	0.447	0.443	0.103	0.102	0.102	0.158	0.659	0.65	0.629	0.579	0.505	0.557	0.101	0.1	0.1	0.145
B. vulgatus 1
Time	2'-FL bio1 tech1	2'-FL bio1 tech2	2'-FL bio1 tech3	2'-FL bio2 tech1	2'-FL bio2 tech2	2'-FL bio2 tech3	2'-FL blank 1	2'-FL blank 2	2'-FL blank 3	DFL bio1 tech1	DFL bio1 tech2	DFL bio1 tech3	DFL bio2 tech1	DFL bio2 tech2	DFL bio2 tech3	DFL blank 1	DFL blank 2	DFL blank 3	no_carb bio1 tech1	3'-SL bio1 tech1	3'-SL bio1 tech2	3'-SL bio1 tech3	3'-SL bio2 tech1	3'-SL bio2 tech2	3'-SL bio2 tech3	3'-SL blank 1	3'-SL blank 2	3'-SL blank 3	no_carb bio1 tech2	6'-SL bio1 tech1	6'-SL bio1 tech2	6'-SL bio1 tech3	6'-SL bio2 tech1	6'-SL bio2 tech2	6'-SL bio2 tech3	6'-SL blank 1	6'-SL blank 2	6'-SL blank 3	no_carb bio1 tech3	LNT bio1 tech1	LNT bio1 tech2	LNT bio1 tech3	LNT bio2 tech1	LNT bio2 tech2	LNT bio2 tech3	LNT blank 1	LNT blank 2	LNT blank 3	no_carb bio2 tech1
00:00:00	0.102	0.099	0.113	0.109	0.104	0.107	0.1	0.096	0.092	0.101	0.104	0.106	0.105	0.112	0.11	0.099	0.094	0.093	0.116	0.102	0.106	0.105	0.107	0.105	0.111	0.097	0.093	0.09	0.108	0.105	0.107	0.11	0.111	0.112	0.116	0.093	0.098	0.102	0.104	0.102	0.104	0.108	0.109	0.116	0.107	0.097	0.092	0.088	0.101
00:30:00	0.101	0.098	0.112	0.106	0.103	0.105	0.096	0.095	0.092	0.1	0.103	0.105	0.104	0.109	0.108	0.096	0.093	0.092	0.114	0.101	0.105	0.104	0.106	0.103	0.109	0.096	0.092	0.089	0.106	0.102	0.105	0.106	0.108	0.109	0.113	0.092	0.097	0.1	0.102	0.102	0.105	0.108	0.109	0.115	0.108	0.097	0.091	0.088	0.099
01:00:00	0.101	0.099	0.112	0.106	0.103	0.105	0.096	0.094	0.091	0.1	0.103	0.106	0.104	0.109	0.108	0.094	0.093	0.092	0.113	0.101	0.105	0.104	0.106	0.103	0.109	0.095	0.092	0.089	0.106	0.102	0.106	0.106	0.108	0.109	0.112	0.091	0.096	0.099	0.103	0.105	0.107	0.11	0.112	0.115	0.11	0.096	0.09	0.087	0.099
01:30:00	0.102	0.099	0.112	0.106	0.103	0.105	0.095	0.095	0.091	0.101	0.103	0.107	0.104	0.109	0.109	0.092	0.093	0.092	0.112	0.102	0.106	0.105	0.106	0.103	0.109	0.095	0.092	0.088	0.106	0.102	0.106	0.105	0.108	0.108	0.112	0.091	0.096	0.098	0.102	0.11	0.112	0.115	0.116	0.119	0.115	0.096	0.09	0.087	0.098
01:59:05	0.102	0.099	0.112	0.106	0.103	0.105	0.095	0.095	0.091	0.101	0.105	0.108	0.105	0.11	0.109	0.092	0.092	0.092	0.112	0.104	0.108	0.107	0.108	0.104	0.11	0.094	0.092	0.088	0.105	0.103	0.106	0.106	0.108	0.109	0.112	0.091	0.095	0.098	0.102	0.118	0.119	0.122	0.123	0.126	0.122	0.096	0.09	0.087	0.098
02:30:00	0.102	0.099	0.112	0.106	0.103	0.105	0.095	0.094	0.091	0.102	0.105	0.108	0.106	0.11	0.11	0.091	0.092	0.092	0.112	0.108	0.113	0.111	0.111	0.107	0.114	0.094	0.092	0.088	0.105	0.104	0.108	0.108	0.109	0.11	0.113	0.091	0.095	0.097	0.102	0.13	0.13	0.134	0.133	0.135	0.132	0.095	0.09	0.087	0.098
03:00:00	0.104	0.101	0.113	0.107	0.104	0.106	0.094	0.095	0.091	0.103	0.106	0.11	0.107	0.111	0.111	0.091	0.091	0.092	0.112	0.115	0.119	0.118	0.116	0.112	0.118	0.094	0.092	0.088	0.105	0.107	0.111	0.11	0.111	0.112	0.115	0.091	0.095	0.096	0.102	0.146	0.145	0.15	0.147	0.149	0.146	0.093	0.09	0.087	0.098
03:30:00	0.104	0.102	0.114	0.108	0.105	0.107	0.093	0.094	0.091	0.104	0.107	0.11	0.107	0.112	0.112	0.091	0.091	0.092	0.112	0.123	0.128	0.126	0.122	0.117	0.124	0.094	0.092	0.088	0.105	0.111	0.114	0.115	0.114	0.114	0.117	0.091	0.095	0.096	0.102	0.167	0.166	0.169	0.165	0.167	0.164	0.093	0.09	0.087	0.098
04:00:00	0.106	0.103	0.114	0.108	0.106	0.108	0.093	0.095	0.091	0.105	0.109	0.112	0.108	0.112	0.113	0.091	0.091	0.092	0.112	0.136	0.142	0.14	0.131	0.126	0.135	0.094	0.091	0.088	0.106	0.116	0.12	0.12	0.118	0.119	0.121	0.091	0.095	0.096	0.103	0.199	0.195	0.197	0.189	0.193	0.189	0.093	0.09	0.087	0.098
04:30:00	0.107	0.104	0.114	0.11	0.106	0.109	0.093	0.094	0.091	0.106	0.111	0.114	0.11	0.113	0.114	0.091	0.091	0.091	0.112	0.156	0.161	0.156	0.146	0.14	0.148	0.094	0.091	0.088	0.106	0.126	0.128	0.129	0.123	0.124	0.127	0.09	0.095	0.096	0.103	0.239	0.233	0.236	0.221	0.23	0.223	0.092	0.09	0.087	0.098
05:00:00	0.109	0.106	0.116	0.111	0.108	0.11	0.093	0.094	0.091	0.108	0.112	0.115	0.112	0.115	0.114	0.09	0.091	0.091	0.113	0.18	0.187	0.18	0.164	0.157	0.167	0.094	0.091	0.088	0.108	0.139	0.139	0.141	0.133	0.133	0.135	0.09	0.094	0.095	0.105	0.293	0.283	0.292	0.262	0.273	0.268	0.092	0.09	0.087	0.098
05:30:00	0.112	0.109	0.119	0.113	0.11	0.112	0.093	0.094	0.091	0.11	0.115	0.117	0.113	0.116	0.116	0.09	0.091	0.091	0.114	0.214	0.221	0.213	0.189	0.179	0.195	0.094	0.091	0.088	0.109	0.155	0.155	0.158	0.144	0.145	0.148	0.09	0.094	0.095	0.106	0.37	0.357	0.361	0.328	0.343	0.327	0.092	0.09	0.087	0.098
06:00:00	0.115	0.112	0.122	0.116	0.112	0.115	0.093	0.094	0.091	0.113	0.118	0.121	0.116	0.119	0.118	0.09	0.091	0.091	0.116	0.26	0.269	0.259	0.224	0.209	0.231	0.094	0.092	0.088	0.111	0.177	0.177	0.18	0.161	0.163	0.165	0.09	0.094	0.095	0.108	0.47	0.454	0.451	0.412	0.433	0.405	0.092	0.09	0.088	0.097
06:30:00	0.119	0.115	0.125	0.118	0.115	0.118	0.092	0.094	0.091	0.118	0.12	0.124	0.119	0.122	0.121	0.09	0.091	0.091	0.119	0.322	0.336	0.318	0.267	0.254	0.281	0.094	0.091	0.088	0.114	0.206	0.206	0.21	0.184	0.185	0.187	0.091	0.094	0.095	0.111	0.578	0.57	0.545	0.52	0.532	0.492	0.092	0.09	0.087	0.097
07:00:00	0.125	0.12	0.131	0.122	0.119	0.121	0.092	0.094	0.091	0.12	0.124	0.128	0.122	0.125	0.124	0.09	0.091	0.091	0.118	0.401	0.419	0.398	0.322	0.309	0.345	0.094	0.092	0.088	0.114	0.251	0.248	0.252	0.214	0.216	0.216	0.09	0.094	0.094	0.111	0.668	0.671	0.637	0.608	0.612	0.59	0.092	0.09	0.087	0.097
07:30:00	0.131	0.128	0.137	0.128	0.123	0.126	0.092	0.094	0.091	0.125	0.13	0.134	0.126	0.129	0.129	0.09	0.091	0.092	0.118	0.485	0.519	0.496	0.389	0.375	0.42	0.094	0.092	0.088	0.114	0.314	0.306	0.31	0.257	0.26	0.259	0.09	0.094	0.094	0.111	0.759	0.753	0.733	0.696	0.703	0.689	0.092	0.09	0.087	0.097
08:00:00	0.14	0.136	0.145	0.135	0.13	0.134	0.092	0.094	0.091	0.132	0.137	0.141	0.132	0.135	0.134	0.09	0.091	0.091	0.118	0.581	0.594	0.579	0.474	0.448	0.498	0.094	0.091	0.088	0.114	0.393	0.379	0.38	0.319	0.316	0.319	0.09	0.094	0.093	0.111	0.847	0.849	0.821	0.789	0.793	0.783	0.091	0.09	0.087	0.097
08:30:00	0.15	0.146	0.155	0.143	0.137	0.142	0.092	0.094	0.091	0.14	0.145	0.149	0.139	0.141	0.14	0.09	0.091	0.091	0.118	0.671	0.687	0.672	0.567	0.54	0.577	0.094	0.091	0.088	0.113	0.484	0.464	0.478	0.405	0.379	0.382	0.09	0.094	0.093	0.111	0.93	0.919	0.906	0.876	0.866	0.868	0.091	0.09	0.088	0.097
09:00:00	0.163	0.158	0.169	0.154	0.147	0.153	0.092	0.094	0.091	0.149	0.154	0.158	0.147	0.149	0.148	0.09	0.091	0.091	0.117	0.752	0.771	0.764	0.664	0.64	0.67	0.094	0.091	0.088	0.113	0.554	0.546	0.558	0.5	0.46	0.468	0.09	0.094	0.093	0.11	0.993	1.001	0.976	0.954	0.95	0.952	0.091	0.09	0.088	0.097
09:30:00	0.177	0.174	0.182	0.167	0.16	0.165	0.091	0.094	0.091	0.16	0.167	0.17	0.156	0.158	0.157	0.09	0.091	0.091	0.117	0.841	0.85	0.851	0.737	0.727	0.752	0.094	0.091	0.088	0.113	0.65	0.637	0.646	0.561	0.554	0.556	0.09	0.093	0.093	0.11	1.042	1.054	1.021	1.009	1.014	1	0.091	0.09	0.087	0.097
10:00:00	0.195	0.193	0.199	0.183	0.174	0.179	0.091	0.094	0.091	0.174	0.184	0.184	0.169	0.17	0.17	0.09	0.091	0.091	0.117	0.928	0.925	0.93	0.831	0.812	0.837	0.094	0.091	0.087	0.113	0.741	0.721	0.74	0.643	0.636	0.649	0.09	0.093	0.093	0.11	1.073	1.089	1.067	1.07	1.066	1.058	0.091	0.09	0.087	0.097
10:30:00	0.212	0.211	0.217	0.2	0.189	0.198	0.091	0.094	0.091	0.191	0.202	0.201	0.186	0.182	0.184	0.09	0.091	0.091	0.116	0.985	0.998	1.002	0.91	0.893	0.918	0.094	0.091	0.087	0.112	0.835	0.813	0.826	0.736	0.735	0.734	0.09	0.093	0.093	0.109	1.106	1.119	1.109	1.121	1.114	1.113	0.091	0.09	0.087	0.097
11:00:00	0.232	0.231	0.236	0.214	0.205	0.215	0.091	0.094	0.091	0.208	0.225	0.219	0.203	0.198	0.2	0.09	0.091	0.091	0.117	1.039	1.048	1.049	0.981	0.95	0.988	0.093	0.091	0.087	0.112	0.916	0.904	0.919	0.819	0.826	0.817	0.09	0.093	0.093	0.109	1.145	1.151	1.139	1.169	1.162	1.159	0.091	0.089	0.087	0.097
11:30:00	0.254	0.249	0.256	0.232	0.224	0.235	0.091	0.094	0.091	0.228	0.248	0.239	0.22	0.215	0.219	0.09	0.091	0.091	0.117	1.042	1.035	1.067	1.058	1.031	1.066	0.094	0.091	0.087	0.112	0.981	0.975	0.99	0.9	0.91	0.909	0.09	0.093	0.092	0.109	1.174	1.175	1.171	1.2	1.188	1.197	0.091	0.089	0.088	0.096
12:00:00	0.271	0.268	0.275	0.25	0.242	0.251	0.091	0.094	0.091	0.248	0.274	0.261	0.238	0.234	0.235	0.09	0.091	0.091	0.117	1.031	1.027	1.052	1.09	1.091	1.091	0.094	0.091	0.087	0.112	1.041	1.032	1.046	0.976	0.984	0.995	0.09	0.093	0.092	0.109	1.169	1.161	1.162	1.182	1.168	1.188	0.091	0.089	0.088	0.097
12:30:00	0.293	0.287	0.295	0.268	0.257	0.267	0.091	0.094	0.09	0.269	0.302	0.284	0.256	0.254	0.256	0.089	0.091	0.091	0.117	1.02	1.013	1.026	1.059	1.061	1.049	0.094	0.091	0.087	0.112	1.066	1.071	1.07	1.044	1.062	1.065	0.09	0.092	0.092	0.109	1.158	1.154	1.15	1.172	1.157	1.169	0.091	0.089	0.088	0.096
13:00:00	0.314	0.309	0.317	0.286	0.277	0.288	0.091	0.093	0.09	0.294	0.333	0.308	0.276	0.279	0.274	0.09	0.091	0.091	0.117	1.018	1.016	1.027	1.037	1.035	1.034	0.094	0.091	0.087	0.112	1.047	1.063	1.066	1.091	1.099	1.113	0.09	0.092	0.092	0.109	1.157	1.15	1.149	1.165	1.151	1.168	0.091	0.089	0.088	0.096
13:30:00	0.337	0.33	0.337	0.305	0.294	0.306	0.09	0.093	0.09	0.318	0.361	0.326	0.301	0.301	0.294	0.089	0.091	0.091	0.116	1.02	1.021	1.028	1.034	1.025	1.034	0.093	0.091	0.087	0.112	1.031	1.038	1.038	1.068	1.068	1.081	0.089	0.092	0.092	0.108	1.156	1.149	1.15	1.167	1.153	1.166	0.091	0.089	0.088	0.096
14:00:00	0.356	0.351	0.36	0.324	0.313	0.323	0.09	0.093	0.09	0.342	0.393	0.357	0.327	0.322	0.316	0.089	0.091	0.091	0.116	1.028	1.028	1.032	1.037	1.024	1.031	0.093	0.091	0.087	0.111	1.021	1.03	1.026	1.048	1.042	1.057	0.089	0.092	0.092	0.108	1.159	1.157	1.151	1.167	1.156	1.169	0.09	0.089	0.088	0.096
14:30:00	0.378	0.373	0.379	0.343	0.331	0.344	0.09	0.093	0.09	0.365	0.419	0.38	0.35	0.342	0.337	0.089	0.091	0.091	0.116	1.031	1.026	1.03	1.038	1.028	1.035	0.093	0.091	0.087	0.111	1.029	1.029	1.026	1.043	1.033	1.041	0.089	0.092	0.092	0.108	1.165	1.158	1.152	1.175	1.161	1.175	0.09	0.089	0.088	0.096
15:00:00	0.404	0.394	0.401	0.361	0.35	0.364	0.09	0.093	0.09	0.387	0.439	0.403	0.376	0.362	0.356	0.089	0.091	0.09	0.116	1.032	1.027	1.032	1.041	1.027	1.032	0.094	0.091	0.087	0.11	1.034	1.034	1.029	1.04	1.034	1.042	0.089	0.092	0.092	0.107	1.166	1.166	1.157	1.177	1.165	1.177	0.09	0.089	0.087	0.096
15:30:00	0.418	0.42	0.425	0.378	0.369	0.381	0.09	0.093	0.09	0.411	0.46	0.428	0.4	0.387	0.38	0.089	0.091	0.09	0.116	1.037	1.028	1.041	1.039	1.033	1.041	0.094	0.091	0.087	0.11	1.026	1.036	1.03	1.047	1.034	1.044	0.089	0.092	0.092	0.107	1.169	1.163	1.158	1.18	1.164	1.176	0.09	0.089	0.087	0.096
16:00:00	0.446	0.437	0.445	0.404	0.389	0.405	0.09	0.093	0.09	0.434	0.487	0.449	0.421	0.412	0.401	0.089	0.091	0.09	0.116	1.037	1.031	1.038	1.042	1.035	1.036	0.094	0.091	0.087	0.111	1.032	1.039	1.034	1.046	1.038	1.04	0.089	0.091	0.092	0.107	1.166	1.167	1.156	1.182	1.167	1.177	0.09	0.089	0.087	0.096
16:30:00	0.461	0.458	0.463	0.421	0.405	0.423	0.09	0.093	0.09	0.456	0.511	0.47	0.442	0.444	0.418	0.089	0.091	0.09	0.116	1.036	1.03	1.036	1.041	1.037	1.04	0.094	0.091	0.087	0.11	1.033	1.042	1.031	1.047	1.037	1.042	0.089	0.092	0.091	0.107	1.171	1.165	1.157	1.18	1.166	1.176	0.09	0.089	0.087	0.096
17:00:00	0.487	0.479	0.487	0.44	0.424	0.443	0.09	0.093	0.09	0.482	0.536	0.49	0.463	0.473	0.435	0.089	0.091	0.09	0.115	1.03	1.027	1.034	1.039	1.031	1.033	0.093	0.091	0.087	0.11	1.03	1.04	1.032	1.049	1.04	1.043	0.089	0.092	0.091	0.107	1.172	1.164	1.156	1.178	1.167	1.177	0.09	0.089	0.087	0.096
17:30:00	0.506	0.496	0.501	0.46	0.445	0.458	0.09	0.093	0.09	0.497	0.564	0.516	0.488	0.497	0.443	0.089	0.091	0.09	0.115	1.028	1.027	1.031	1.038	1.035	1.025	0.094	0.091	0.087	0.11	1.033	1.04	1.031	1.047	1.043	1.043	0.089	0.091	0.091	0.107	1.165	1.159	1.155	1.175	1.166	1.172	0.09	0.089	0.087	0.096
18:00:00	0.524	0.516	0.517	0.478	0.462	0.479	0.089	0.093	0.09	0.519	0.59	0.534	0.518	0.51	0.477	0.089	0.091	0.09	0.115	1.028	1.021	1.023	1.032	1.027	1.027	0.093	0.091	0.087	0.11	1.033	1.044	1.028	1.049	1.038	1.045	0.089	0.091	0.091	0.106	1.165	1.159	1.153	1.171	1.163	1.166	0.089	0.089	0.087	0.095
18:30:00	0.541	0.53	0.542	0.492	0.475	0.491	0.089	0.093	0.09	0.54	0.615	0.557	0.544	0.534	0.494	0.089	0.091	0.09	0.115	1.016	1.019	1.022	1.03	1.013	1.018	0.094	0.091	0.087	0.11	1.028	1.04	1.028	1.043	1.038	1.038	0.089	0.091	0.091	0.106	1.158	1.157	1.151	1.169	1.161	1.166	0.089	0.089	0.087	0.095
19:00:00	0.554	0.548	0.556	0.508	0.492	0.509	0.089	0.093	0.09	0.552	0.63	0.568	0.577	0.557	0.504	0.089	0.091	0.09	0.116	1.018	1.021	1.017	1.029	1.018	1.012	0.094	0.091	0.087	0.111	1.028	1.037	1.016	1.044	1.035	1.035	0.089	0.091	0.091	0.106	1.158	1.152	1.146	1.167	1.158	1.156	0.089	0.089	0.087	0.095
19:30:00	0.571	0.569	0.572	0.525	0.507	0.526	0.089	0.093	0.09	0.575	0.641	0.589	0.602	0.567	0.524	0.089	0.091	0.09	0.115	1.009	1	0.998	1.012	1.015	1.011	0.094	0.091	0.087	0.111	1.017	1.033	1.013	1.041	1.029	1.03	0.089	0.091	0.091	0.106	1.157	1.147	1.138	1.161	1.153	1.159	0.089	0.089	0.087	0.095
20:00:00	0.59	0.582	0.586	0.543	0.523	0.54	0.089	0.093	0.09	0.591	0.652	0.603	0.616	0.578	0.537	0.089	0.091	0.089	0.115	1.004	1.002	0.995	1.003	1.004	1.006	0.093	0.091	0.087	0.112	1.012	1.019	1.013	1.035	1.028	1.025	0.089	0.091	0.091	0.105	1.133	1.142	1.135	1.154	1.144	1.151	0.089	0.089	0.087	0.095
20:30:00	0.599	0.599	0.598	0.563	0.534	0.551	0.089	0.093	0.09	0.607	0.671	0.627	0.626	0.589	0.555	0.089	0.091	0.089	0.115	0.994	0.992	1.006	1.003	1.002	0.997	0.094	0.091	0.087	0.111	1.01	1.023	1.012	1.024	1.022	1.024	0.088	0.091	0.091	0.106	1.143	1.137	1.13	1.151	1.139	1.146	0.089	0.089	0.087	0.095
21:00:00	0.611	0.615	0.617	0.586	0.55	0.572	0.088	0.093	0.09	0.625	0.687	0.65	0.642	0.602	0.579	0.088	0.091	0.089	0.115	0.996	0.987	0.994	0.999	0.999	0.995	0.094	0.09	0.087	0.111	1.006	1.013	1.001	1.023	1.022	1.012	0.089	0.091	0.091	0.105	1.135	1.127	1.123	1.145	1.131	1.138	0.089	0.088	0.087	0.095
21:30:00	0.629	0.62	0.626	0.612	0.577	0.592	0.088	0.093	0.09	0.637	0.707	0.676	0.679	0.614	0.601	0.088	0.09	0.089	0.116	0.983	0.981	0.985	0.994	0.988	0.984	0.094	0.09	0.087	0.112	0.992	1.011	0.999	1.017	1.012	1.008	0.088	0.09	0.091	0.106	1.129	1.127	1.108	1.139	1.117	1.127	0.089	0.088	0.087	0.095
22:00:00	0.642	0.634	0.643	0.666	0.601	0.612	0.088	0.092	0.09	0.66	0.737	0.702	0.707	0.631	0.632	0.088	0.09	0.089	0.116	0.977	0.977	0.972	0.988	0.983	0.977	0.093	0.09	0.086	0.113	0.989	1.005	0.992	1.012	1.004	1.009	0.088	0.09	0.091	0.106	1.115	1.12	1.111	1.133	1.12	1.12	0.089	0.088	0.087	0.095
22:30:00	0.658	0.658	0.66	0.773	0.633	0.646	0.088	0.093	0.09	0.684	0.743	0.731	0.724	0.644	0.67	0.088	0.09	0.089	0.115	0.971	0.967	0.967	0.976	0.977	0.964	0.093	0.09	0.086	0.113	0.988	0.996	0.982	1.004	0.99	0.991	0.088	0.09	0.091	0.106	1.114	1.113	1.104	1.128	1.11	1.112	0.089	0.088	0.087	0.095
23:00:00	0.673	0.685	0.684	0.823	0.659	0.68	0.088	0.092	0.09	0.709	0.751	0.753	0.725	0.65	0.7	0.088	0.09	0.089	0.115	0.96	0.956	0.962	0.973	0.969	0.959	0.094	0.09	0.086	0.113	0.974	0.986	0.973	0.99	0.992	0.989	0.088	0.09	0.091	0.105	1.103	1.107	1.091	1.119	1.101	1.108	0.089	0.088	0.087	0.095
23:30:00	0.693	0.708	0.71	0.857	0.702	0.717	0.088	0.092	0.09	0.745	0.771	0.785	0.736	0.672	0.709	0.088	0.09	0.089	0.116	0.953	0.948	0.951	0.958	0.965	0.955	0.093	0.09	0.086	0.113	0.967	0.978	0.965	0.988	0.979	0.977	0.088	0.09	0.091	0.105	1.099	1.101	1.081	1.106	1.093	1.1	0.088	0.088	0.087	0.095
1 day, 0:00:00	0.71	0.738	0.734	0.858	0.73	0.769	0.088	0.092	0.09	0.773	0.792	0.81	0.73	0.694	0.733	0.088	0.09	0.089	0.116	0.942	0.945	0.943	0.957	0.951	0.946	0.093	0.09	0.086	0.113	0.961	0.976	0.956	0.98	0.973	0.974	0.088	0.09	0.091	0.105	1.087	1.095	1.079	1.103	1.085	1.093	0.088	0.088	0.087	0.094
1 day, 0:30:00	0.742	0.753	0.767	0.866	0.759	0.853	0.088	0.092	0.09	0.819	0.807	0.833	0.751	0.719	0.754	0.088	0.09	0.089	0.117	0.944	0.939	0.937	0.948	0.944	0.934	0.093	0.09	0.086	0.114	0.957	0.966	0.951	0.977	0.968	0.97	0.088	0.09	0.09	0.105	1.084	1.085	1.072	1.097	1.081	1.092	0.088	0.088	0.087	0.095
1 day, 1:00:00	0.765	0.803	0.802	0.877	0.799	0.898	0.088	0.092	0.09	0.844	0.837	0.888	0.778	0.731	0.778	0.088	0.09	0.089	0.116	0.937	0.929	0.929	0.94	0.936	0.93	0.093	0.09	0.086	0.114	0.945	0.958	0.942	0.969	0.958	0.958	0.088	0.09	0.091	0.105	1.082	1.081	1.063	1.089	1.073	1.084	0.088	0.088	0.087	0.095
1 day, 1:30:00	0.79	0.832	0.837	0.879	0.828	0.883	0.087	0.092	0.09	0.868	0.844	0.903	0.791	0.753	0.779	0.088	0.09	0.089	0.116	0.928	0.925	0.922	0.932	0.932	0.923	0.093	0.09	0.086	0.114	0.939	0.95	0.936	0.961	0.952	0.953	0.088	0.09	0.091	0.105	1.071	1.07	1.053	1.078	1.068	1.073	0.088	0.088	0.087	0.095
1 day, 2:00:00	0.816	0.843	0.858	0.874	0.842	0.893	0.087	0.092	0.09	0.869	0.854	0.925	0.8	0.775	0.803	0.088	0.09	0.089	0.116	0.921	0.917	0.916	0.926	0.921	0.911	0.093	0.09	0.086	0.113	0.936	0.945	0.928	0.949	0.945	0.944	0.088	0.09	0.091	0.105	1.065	1.063	1.048	1.075	1.063	1.069	0.088	0.088	0.087	0.094
1 day, 2:30:00	0.839	0.854	0.898	0.884	0.842	0.898	0.087	0.092	0.09	0.886	0.872	0.915	0.818	0.811	0.81	0.088	0.09	0.088	0.116	0.919	0.913	0.907	0.92	0.916	0.907	0.093	0.09	0.086	0.112	0.928	0.936	0.926	0.941	0.937	0.931	0.088	0.089	0.091	0.105	1.06	1.063	1.049	1.068	1.056	1.06	0.088	0.088	0.087	0.094
1 day, 3:00:00	0.858	0.868	0.897	0.922	0.862	0.898	0.087	0.092	0.09	0.915	0.895	0.922	0.833	0.826	0.826	0.088	0.09	0.088	0.116	0.907	0.904	0.905	0.912	0.907	0.897	0.093	0.09	0.086	0.113	0.923	0.927	0.916	0.934	0.932	0.933	0.088	0.089	0.091	0.105	1.055	1.054	1.04	1.058	1.048	1.056	0.087	0.088	0.087	0.094
1 day, 3:30:00	0.875	0.883	0.933	0.928	0.881	0.909	0.087	0.092	0.09	0.919	0.915	0.956	0.846	0.837	0.838	0.088	0.09	0.088	0.117	0.903	0.897	0.896	0.91	0.901	0.859	0.093	0.09	0.086	0.114	0.916	0.929	0.909	0.924	0.918	0.928	0.088	0.089	0.09	0.104	1.052	1.046	1.034	1.061	1.047	1.054	0.087	0.088	0.087	0.094
1 day, 4:00:00	0.88	0.912	0.914	0.918	0.92	0.924	0.087	0.092	0.089	0.923	0.925	0.937	0.865	0.866	0.849	0.088	0.09	0.088	0.114	0.896	0.891	0.897	0.902	0.896	0.866	0.093	0.09	0.086	0.112	0.91	0.919	0.906	0.927	0.92	0.92	0.088	0.089	0.09	0.105	1.045	1.037	1.028	1.055	1.042	1.051	0.087	0.088	0.086	0.093
1 day, 4:30:00	0.891	0.932	0.94	0.925	0.925	0.942	0.087	0.092	0.09	0.932	0.944	0.947	0.884	0.881	0.856	0.088	0.09	0.088	0.113	0.891	0.89	0.891	0.893	0.894	0.876	0.093	0.09	0.086	0.114	0.905	0.913	0.898	0.918	0.904	0.914	0.088	0.089	0.09	0.104	1.038	1.036	1.022	1.05	1.032	1.042	0.087	0.088	0.087	0.093
1 day, 5:00:00	0.913	0.93	0.937	0.947	0.922	0.952	0.087	0.092	0.09	0.95	0.961	0.95	0.903	0.884	0.881	0.088	0.09	0.088	0.114	0.888	0.884	0.882	0.892	0.887	0.86	0.093	0.09	0.086	0.113	0.899	0.911	0.896	0.915	0.908	0.91	0.088	0.089	0.091	0.105	1.034	1.031	1.023	1.043	1.027	1.04	0.087	0.088	0.087	0.093
1 day, 5:30:00	0.928	0.96	0.95	0.952	0.942	0.955	0.087	0.092	0.09	0.967	0.98	0.958	0.908	0.906	0.9	0.088	0.09	0.088	0.114	0.884	0.879	0.878	0.884	0.883	0.851	0.093	0.09	0.086	0.111	0.895	0.904	0.891	0.909	0.898	0.903	0.088	0.089	0.09	0.105	1.033	1.027	1.017	1.033	1.027	1.034	0.087	0.088	0.087	0.093
1 day, 6:00:00	0.951	0.964	0.951	0.985	0.952	0.994	0.087	0.092	0.09	0.965	0.989	0.992	0.917	0.929	0.903	0.088	0.09	0.088	0.117	0.873	0.878	0.878	0.884	0.875	0.842	0.093	0.09	0.086	0.111	0.886	0.899	0.891	0.911	0.897	0.901	0.088	0.089	0.09	0.104	1.025	1.023	1.013	1.031	1.019	1.028	0.087	0.088	0.087	0.094
1 day, 6:30:00	0.96	0.967	0.948	0.982	0.957	0.988	0.087	0.092	0.09	0.971	0.992	0.969	0.935	0.908	0.91	0.087	0.089	0.088	0.116	0.862	0.877	0.875	0.879	0.87	0.842	0.093	0.09	0.086	0.11	0.885	0.9	0.889	0.9	0.892	0.896	0.088	0.089	0.09	0.104	1.021	1.014	1.008	1.031	1.019	1.022	0.087	0.088	0.086	0.094
1 day, 7:00:00	0.975	0.963	0.952	0.996	0.966	1.006	0.087	0.092	0.09	0.969	0.983	0.962	0.939	0.937	0.922	0.087	0.09	0.088	0.118	0.864	0.875	0.872	0.878	0.86	0.837	0.093	0.09	0.086	0.11	0.877	0.891	0.88	0.897	0.889	0.888	0.088	0.089	0.09	0.104	1.011	1.009	1	1.021	1.016	1.022	0.087	0.088	0.087	0.093
1 day, 7:30:00	0.972	0.982	0.956	1.005	0.98	1.007	0.087	0.092	0.09	0.952	0.972	0.941	0.967	0.95	0.929	0.087	0.089	0.088	0.12	0.851	0.872	0.865	0.875	0.848	0.832	0.093	0.09	0.086	0.109	0.863	0.888	0.865	0.897	0.887	0.88	0.088	0.089	0.09	0.104	1.007	1.004	0.998	1.013	1.006	1.019	0.087	0.088	0.086	0.094
1 day, 8:00:00	0.967	0.991	0.972	1.012	1.006	1.005	0.087	0.092	0.09	0.914	0.944	0.92	0.963	0.97	0.942	0.088	0.09	0.088	0.119	0.847	0.864	0.851	0.866	0.839	0.824	0.093	0.09	0.086	0.11	0.861	0.885	0.872	0.889	0.884	0.871	0.088	0.089	0.09	0.104	1.003	0.998	0.993	1.008	0.994	1.015	0.087	0.088	0.087	0.093
1 day, 8:30:00	0.986	0.983	0.989	1.016	0.992	1.03	0.087	0.092	0.09	0.898	0.909	0.893	0.975	0.959	0.955	0.087	0.089	0.088	0.121	0.81	0.852	0.84	0.858	0.837	0.814	0.093	0.09	0.086	0.11	0.85	0.874	0.847	0.882	0.875	0.847	0.088	0.089	0.09	0.103	0.995	0.996	0.985	0.989	0.993	1.012	0.087	0.088	0.087	0.093
1 day, 9:00:00	0.99	0.997	0.988	1.012	1.013	1.036	0.087	0.092	0.09	0.874	0.887	0.867	0.966	0.95	0.935	0.087	0.089	0.088	0.119	0.809	0.845	0.827	0.849	0.804	0.803	0.093	0.09	0.086	0.109	0.829	0.866	0.832	0.876	0.869	0.84	0.088	0.089	0.09	0.103	0.978	0.983	0.97	0.992	0.985	1.002	0.087	0.088	0.087	0.093
1 day, 9:30:00	0.998	0.998	0.997	1.034	1.029	1.029	0.087	0.092	0.09	0.846	0.864	0.845	0.944	0.927	0.925	0.087	0.089	0.088	0.12	0.806	0.837	0.813	0.841	0.808	0.796	0.093	0.09	0.086	0.109	0.82	0.854	0.817	0.875	0.867	0.826	0.088	0.089	0.09	0.103	0.981	0.978	0.969	0.987	0.981	0.989	0.087	0.088	0.087	0.092
1 day, 10:00:00	0.998	1.01	1	1.036	1.034	1.03	0.087	0.092	0.09	0.832	0.839	0.813	0.927	0.91	0.909	0.087	0.09	0.088	0.117	0.792	0.825	0.799	0.819	0.795	0.791	0.093	0.09	0.086	0.11	0.798	0.849	0.804	0.86	0.859	0.818	0.088	0.089	0.09	0.102	0.972	0.968	0.95	0.977	0.982	0.986	0.087	0.088	0.087	0.093
1 day, 10:30:00	0.999	1.016	1.009	1.03	1.022	1.038	0.087	0.092	0.09	0.814	0.825	0.806	0.899	0.887	0.881	0.087	0.089	0.088	0.117	0.786	0.824	0.786	0.819	0.783	0.781	0.092	0.09	0.086	0.11	0.8	0.838	0.794	0.859	0.85	0.81	0.088	0.089	0.09	0.102	0.963	0.963	0.949	0.977	0.976	0.981	0.087	0.087	0.086	0.093
1 day, 10:59:22	1.022	1.021	1.012	1.05	1.035	1.04	0.087	0.092	0.09	0.8	0.808	0.798	0.877	0.855	0.869	0.087	0.089	0.088	0.119	0.776	0.814	0.772	0.793	0.777	0.774	0.093	0.09	0.086	0.109	0.786	0.807	0.785	0.85	0.84	0.796	0.088	0.089	0.09	0.102	0.962	0.955	0.946	0.97	0.963	0.971	0.087	0.088	0.087	0.093
1 day, 11:30:00	1.012	1.023	1.015	1.044	1.026	1.051	0.087	0.092	0.09	0.788	0.781	0.773	0.854	0.837	0.836	0.087	0.09	0.088	0.119	0.764	0.802	0.765	0.778	0.764	0.762	0.092	0.09	0.086	0.111	0.778	0.794	0.771	0.842	0.832	0.788	0.087	0.089	0.09	0.102	0.955	0.955	0.945	0.962	0.956	0.973	0.087	0.088	0.087	0.093
1 day, 12:00:00	1.01	1.024	1.013	1.045	1.033	1.061	0.087	0.092	0.09	0.772	0.781	0.761	0.834	0.822	0.815	0.087	0.089	0.088	0.122	0.756	0.797	0.759	0.767	0.757	0.756	0.092	0.09	0.086	0.112	0.77	0.782	0.763	0.838	0.825	0.779	0.087	0.089	0.09	0.102	0.944	0.941	0.941	0.955	0.956	0.959	0.087	0.088	0.087	0.093
1 day, 12:30:00	1.014	1.023	1.012	1.041	1.039	1.052	0.087	0.092	0.09	0.762	0.769	0.75	0.809	0.797	0.8	0.087	0.089	0.088	0.123	0.748	0.785	0.746	0.754	0.749	0.748	0.092	0.09	0.086	0.111	0.759	0.778	0.756	0.831	0.814	0.774	0.088	0.089	0.09	0.103	0.942	0.947	0.93	0.952	0.955	0.957	0.087	0.088	0.087	0.093
1 day, 13:00:00	1.022	1.018	1.015	1.036	1.032	1.049	0.087	0.092	0.09	0.746	0.754	0.747	0.794	0.779	0.781	0.087	0.089	0.088	0.122	0.741	0.768	0.741	0.751	0.741	0.746	0.092	0.089	0.086	0.112	0.752	0.766	0.749	0.818	0.811	0.764	0.087	0.089	0.09	0.102	0.946	0.935	0.918	0.946	0.944	0.948	0.087	0.088	0.086	0.092
1 day, 13:30:00	1.013	1.007	1.018	1.034	1.028	1.038	0.087	0.092	0.09	0.747	0.737	0.734	0.778	0.77	0.762	0.087	0.089	0.088	0.121	0.737	0.758	0.734	0.745	0.736	0.742	0.092	0.089	0.086	0.11	0.745	0.762	0.743	0.813	0.809	0.759	0.087	0.089	0.09	0.102	0.945	0.928	0.915	0.938	0.94	0.951	0.087	0.088	0.087	0.092
1 day, 14:00:00	1.005	0.997	0.996	1.018	1.006	1.01	0.087	0.092	0.09	0.736	0.735	0.728	0.762	0.755	0.756	0.087	0.09	0.088	0.122	0.732	0.762	0.728	0.738	0.729	0.735	0.092	0.09	0.086	0.111	0.741	0.752	0.739	0.794	0.8	0.754	0.087	0.089	0.09	0.102	0.927	0.924	0.916	0.932	0.936	0.938	0.087	0.088	0.087	0.092
1 day, 14:30:00	0.987	0.989	0.981	0.996	0.987	1.003	0.087	0.092	0.09	0.728	0.726	0.716	0.749	0.746	0.745	0.088	0.089	0.088	0.122	0.729	0.753	0.726	0.732	0.727	0.729	0.092	0.09	0.086	0.113	0.738	0.748	0.732	0.798	0.795	0.746	0.087	0.089	0.09	0.103	0.938	0.932	0.914	0.923	0.928	0.934	0.087	0.088	0.087	0.092
1 day, 15:00:00	0.978	0.968	0.971	0.985	0.966	0.978	0.087	0.092	0.09	0.721	0.719	0.713	0.735	0.734	0.731	0.088	0.089	0.088	0.122	0.724	0.74	0.721	0.728	0.724	0.726	0.092	0.09	0.086	0.113	0.732	0.739	0.732	0.799	0.782	0.744	0.087	0.089	0.09	0.104	0.925	0.925	0.916	0.93	0.921	0.93	0.087	0.088	0.087	0.092
1 day, 15:30:00	0.965	0.955	0.953	0.965	0.945	0.952	0.087	0.092	0.09	0.713	0.719	0.707	0.726	0.723	0.722	0.088	0.089	0.087	0.122	0.721	0.721	0.717	0.724	0.719	0.723	0.092	0.09	0.086	0.112	0.726	0.734	0.727	0.782	0.782	0.739	0.087	0.089	0.09	0.103	0.927	0.917	0.905	0.923	0.917	0.918	0.087	0.088	0.087	0.091
1 day, 16:00:00	0.945	0.938	0.935	0.948	0.93	0.942	0.087	0.092	0.09	0.71	0.709	0.702	0.72	0.716	0.716	0.088	0.089	0.087	0.122	0.717	0.714	0.712	0.72	0.716	0.721	0.092	0.089	0.086	0.111	0.723	0.728	0.722	0.771	0.776	0.733	0.087	0.088	0.09	0.103	0.915	0.908	0.903	0.92	0.907	0.922	0.086	0.088	0.087	0.091
1 day, 16:30:00	0.925	0.927	0.919	0.927	0.909	0.924	0.086	0.092	0.09	0.708	0.705	0.701	0.713	0.712	0.707	0.088	0.089	0.088	0.122	0.71	0.714	0.708	0.715	0.711	0.717	0.092	0.089	0.086	0.115	0.719	0.725	0.716	0.779	0.771	0.731	0.087	0.088	0.09	0.104	0.913	0.901	0.899	0.917	0.906	0.92	0.087	0.088	0.087	0.092
1 day, 17:00:00	0.915	0.909	0.904	0.91	0.891	0.906	0.087	0.092	0.09	0.703	0.698	0.694	0.703	0.703	0.7	0.088	0.089	0.087	0.123	0.708	0.709	0.707	0.711	0.71	0.717	0.092	0.089	0.086	0.114	0.717	0.721	0.714	0.762	0.764	0.729	0.087	0.089	0.09	0.105	0.895	0.899	0.891	0.911	0.906	0.916	0.087	0.088	0.087	0.092
1 day, 17:30:00	0.9	0.895	0.898	0.898	0.879	0.893	0.086	0.092	0.09	0.696	0.692	0.688	0.699	0.697	0.69	0.088	0.089	0.088	0.122	0.705	0.703	0.699	0.708	0.707	0.708	0.092	0.089	0.086	0.114	0.711	0.719	0.712	0.765	0.753	0.726	0.087	0.088	0.09	0.109	0.895	0.891	0.884	0.901	0.9	0.913	0.087	0.088	0.087	0.091
1 day, 18:00:00	0.882	0.883	0.882	0.88	0.867	0.879	0.087	0.092	0.09	0.691	0.691	0.686	0.691	0.69	0.691	0.088	0.089	0.088	0.121	0.703	0.702	0.699	0.703	0.704	0.711	0.092	0.089	0.086	0.115	0.71	0.714	0.707	0.764	0.748	0.72	0.087	0.088	0.09	0.11	0.889	0.885	0.882	0.897	0.899	0.91	0.087	0.088	0.087	0.092
1 day, 18:30:00	0.872	0.869	0.866	0.871	0.85	0.859	0.087	0.092	0.09	0.691	0.688	0.682	0.686	0.688	0.687	0.088	0.089	0.088	0.123	0.7	0.699	0.699	0.701	0.702	0.705	0.092	0.089	0.086	0.114	0.703	0.713	0.704	0.757	0.751	0.721	0.087	0.088	0.09	0.11	0.889	0.882	0.873	0.896	0.895	0.906	0.087	0.088	0.087	0.092
1 day, 19:00:00	0.862	0.859	0.855	0.861	0.836	0.849	0.087	0.092	0.09	0.684	0.682	0.675	0.682	0.682	0.677	0.088	0.089	0.087	0.122	0.699	0.698	0.696	0.702	0.697	0.706	0.091	0.09	0.086	0.116	0.701	0.709	0.704	0.748	0.74	0.718	0.087	0.088	0.09	0.111	0.887	0.877	0.877	0.891	0.89	0.902	0.087	0.088	0.087	0.092
1 day, 19:30:00	0.847	0.85	0.849	0.848	0.828	0.841	0.086	0.092	0.09	0.68	0.682	0.673	0.677	0.678	0.674	0.088	0.089	0.087	0.12	0.694	0.688	0.692	0.695	0.696	0.703	0.091	0.089	0.086	0.117	0.7	0.709	0.7	0.741	0.741	0.713	0.087	0.089	0.09	0.106	0.883	0.878	0.867	0.886	0.885	0.898	0.086	0.088	0.087	0.092
1 day, 20:00:00	0.843	0.841	0.841	0.833	0.82	0.833	0.086	0.092	0.09	0.673	0.675	0.669	0.673	0.673	0.67	0.088	0.089	0.087	0.121	0.692	0.69	0.692	0.697	0.694	0.701	0.091	0.089	0.086	0.118	0.701	0.702	0.696	0.738	0.735	0.711	0.087	0.088	0.09	0.105	0.878	0.876	0.867	0.883	0.875	0.895	0.087	0.088	0.087	0.092
1 day, 20:30:00	0.834	0.835	0.833	0.826	0.805	0.823	0.086	0.092	0.09	0.673	0.673	0.666	0.67	0.673	0.667	0.088	0.089	0.087	0.119	0.69	0.689	0.688	0.692	0.694	0.703	0.091	0.089	0.086	0.117	0.698	0.704	0.695	0.735	0.73	0.71	0.087	0.088	0.089	0.107	0.875	0.869	0.865	0.884	0.877	0.891	0.087	0.088	0.087	0.092
1 day, 21:00:00	0.82	0.825	0.824	0.82	0.794	0.815	0.086	0.092	0.09	0.67	0.672	0.659	0.666	0.665	0.663	0.088	0.089	0.087	0.119	0.687	0.683	0.685	0.691	0.69	0.697	0.091	0.089	0.086	0.116	0.694	0.7	0.694	0.731	0.727	0.707	0.087	0.088	0.089	0.108	0.876	0.862	0.858	0.886	0.873	0.889	0.086	0.088	0.086	0.092
1 day, 21:30:00	0.815	0.821	0.816	0.81	0.791	0.804	0.087	0.092	0.09	0.665	0.664	0.655	0.661	0.661	0.658	0.088	0.089	0.087	0.12	0.685	0.681	0.681	0.687	0.687	0.697	0.091	0.089	0.086	0.115	0.692	0.7	0.691	0.724	0.724	0.707	0.087	0.088	0.089	0.108	0.868	0.856	0.857	0.882	0.871	0.888	0.086	0.088	0.087	0.092
1 day, 22:00:00	0.811	0.811	0.811	0.804	0.785	0.801	0.087	0.092	0.09	0.661	0.66	0.655	0.66	0.659	0.655	0.088	0.089	0.087	0.118	0.685	0.682	0.681	0.689	0.687	0.693	0.092	0.089	0.086	0.116	0.689	0.696	0.691	0.723	0.714	0.708	0.087	0.088	0.09	0.108	0.866	0.855	0.848	0.873	0.869	0.878	0.086	0.088	0.087	0.092
1 day, 22:30:00	0.806	0.808	0.804	0.802	0.777	0.794	0.086	0.092	0.09	0.655	0.654	0.652	0.652	0.655	0.653	0.088	0.089	0.087	0.119	0.682	0.677	0.68	0.686	0.682	0.691	0.091	0.089	0.086	0.115	0.691	0.698	0.689	0.717	0.717	0.708	0.087	0.088	0.089	0.107	0.861	0.854	0.851	0.874	0.864	0.878	0.086	0.088	0.087	0.092
1 day, 23:00:00	0.798	0.801	0.798	0.794	0.771	0.788	0.086	0.092	0.09	0.653	0.651	0.645	0.651	0.649	0.648	0.087	0.089	0.087	0.118	0.68	0.674	0.677	0.681	0.68	0.687	0.091	0.089	0.086	0.115	0.686	0.695	0.685	0.714	0.711	0.705	0.087	0.088	0.089	0.107	0.86	0.848	0.843	0.869	0.858	0.875	0.086	0.088	0.086	0.092
1 day, 23:30:00	0.794	0.794	0.791	0.789	0.764	0.782	0.086	0.092	0.09	0.649	0.651	0.64	0.644	0.646	0.642	0.087	0.089	0.087	0.118	0.675	0.67	0.678	0.685	0.683	0.688	0.091	0.089	0.086	0.116	0.685	0.692	0.686	0.713	0.708	0.7	0.087	0.088	0.089	0.11	0.854	0.848	0.84	0.864	0.853	0.876	0.086	0.088	0.087	0.092
2 days, 0:00:00	0.787	0.791	0.789	0.781	0.761	0.779	0.086	0.092	0.09	0.643	0.643	0.637	0.644	0.642	0.638	0.088	0.089	0.087	0.117	0.673	0.67	0.676	0.681	0.677	0.685	0.091	0.089	0.086	0.116	0.683	0.688	0.682	0.71	0.708	0.7	0.087	0.088	0.089	0.108	0.854	0.846	0.84	0.859	0.853	0.867	0.086	0.088	0.087	0.092
2 days, 0:30:00	0.786	0.788	0.786	0.778	0.758	0.773	0.086	0.092	0.09	0.64	0.637	0.632	0.638	0.64	0.636	0.088	0.089	0.087	0.118	0.671	0.669	0.672	0.68	0.674	0.682	0.091	0.089	0.086	0.114	0.682	0.688	0.679	0.705	0.704	0.697	0.087	0.088	0.089	0.11	0.853	0.841	0.836	0.859	0.853	0.864	0.086	0.088	0.086	0.092
2 days, 1:00:00	0.778	0.784	0.785	0.775	0.753	0.768	0.086	0.092	0.09	0.634	0.634	0.631	0.635	0.638	0.632	0.088	0.089	0.087	0.118	0.673	0.67	0.669	0.677	0.673	0.679	0.091	0.089	0.086	0.113	0.678	0.687	0.677	0.701	0.703	0.695	0.087	0.088	0.089	0.112	0.849	0.839	0.834	0.854	0.847	0.864	0.086	0.088	0.087	0.092
2 days, 1:30:00	0.776	0.777	0.777	0.767	0.747	0.767	0.086	0.092	0.09	0.631	0.635	0.625	0.632	0.634	0.627	0.087	0.089	0.087	0.117	0.671	0.665	0.668	0.676	0.671	0.678	0.091	0.089	0.086	0.114	0.673	0.683	0.679	0.699	0.698	0.695	0.087	0.088	0.089	0.111	0.844	0.832	0.834	0.85	0.843	0.86	0.086	0.088	0.087	0.091
2 days, 2:00:00	0.771	0.772	0.772	0.762	0.746	0.765	0.086	0.092	0.09	0.628	0.626	0.622	0.628	0.627	0.623	0.086	0.089	0.087	0.117	0.669	0.662	0.667	0.674	0.67	0.675	0.091	0.089	0.086	0.117	0.671	0.683	0.676	0.698	0.691	0.693	0.087	0.088	0.089	0.111	0.84	0.83	0.828	0.849	0.843	0.859	0.086	0.088	0.087	0.092
2 days, 2:30:00	0.766	0.769	0.768	0.759	0.741	0.756	0.086	0.092	0.09	0.625	0.622	0.616	0.624	0.622	0.621	0.086	0.089	0.087	0.116	0.664	0.658	0.665	0.668	0.669	0.674	0.091	0.089	0.086	0.115	0.671	0.678	0.673	0.694	0.689	0.691	0.087	0.088	0.089	0.109	0.84	0.827	0.828	0.85	0.84	0.853	0.086	0.088	0.087	0.092
2 days, 3:00:00	0.761	0.766	0.763	0.754	0.736	0.754	0.086	0.092	0.09	0.618	0.623	0.615	0.62	0.618	0.615	0.086	0.089	0.087	0.115	0.66	0.657	0.661	0.664	0.666	0.671	0.091	0.089	0.086	0.115	0.672	0.675	0.672	0.689	0.686	0.686	0.087	0.088	0.089	0.108	0.837	0.824	0.823	0.847	0.836	0.85	0.086	0.088	0.087	0.092
2 days, 3:30:00	0.758	0.765	0.76	0.75	0.731	0.75	0.086	0.092	0.09	0.616	0.617	0.61	0.617	0.617	0.609	0.086	0.089	0.087	0.115	0.661	0.656	0.656	0.666	0.664	0.669	0.091	0.089	0.086	0.114	0.665	0.674	0.671	0.685	0.684	0.686	0.087	0.088	0.089	0.111	0.831	0.821	0.817	0.843	0.831	0.849	0.086	0.088	0.087	0.092
2 days, 4:00:00	0.754	0.757	0.757	0.751	0.729	0.746	0.086	0.092	0.09	0.612	0.613	0.604	0.613	0.614	0.606	0.086	0.089	0.087	0.114	0.66	0.654	0.657	0.662	0.661	0.672	0.091	0.089	0.086	0.116	0.664	0.674	0.668	0.682	0.681	0.683	0.087	0.088	0.089	0.106	0.831	0.817	0.813	0.838	0.829	0.848	0.086	0.088	0.087	0.092
2 days, 4:30:00	0.752	0.755	0.752	0.745	0.726	0.744	0.086	0.092	0.09	0.608	0.611	0.603	0.606	0.607	0.604	0.086	0.089	0.087	0.114	0.659	0.653	0.653	0.663	0.66	0.668	0.091	0.089	0.086	0.115	0.663	0.67	0.667	0.68	0.679	0.683	0.087	0.088	0.089	0.106	0.828	0.816	0.812	0.836	0.826	0.844	0.086	0.088	0.087	0.092
2 days, 5:00:00	0.745	0.749	0.751	0.736	0.72	0.739	0.086	0.092	0.09	0.605	0.606	0.6	0.602	0.605	0.599	0.086	0.089	0.087	0.113	0.654	0.648	0.653	0.658	0.655	0.666	0.091	0.089	0.086	0.115	0.661	0.672	0.665	0.678	0.673	0.683	0.087	0.088	0.089	0.106	0.82	0.813	0.808	0.833	0.823	0.84	0.086	0.088	0.087	0.092
2 days, 5:30:00	0.745	0.748	0.745	0.734	0.72	0.736	0.086	0.092	0.09	0.602	0.604	0.596	0.601	0.599	0.597	0.086	0.089	0.087	0.113	0.653	0.648	0.654	0.659	0.659	0.663	0.091	0.089	0.086	0.113	0.661	0.666	0.662	0.677	0.671	0.68	0.087	0.088	0.089	0.106	0.821	0.807	0.808	0.832	0.823	0.839	0.086	0.088	0.087	0.092
2 days, 6:00:00	0.736	0.742	0.74	0.738	0.712	0.732	0.086	0.092	0.09	0.598	0.603	0.596	0.597	0.593	0.595	0.086	0.089	0.087	0.113	0.648	0.646	0.65	0.657	0.651	0.665	0.091	0.089	0.086	0.112	0.658	0.663	0.663	0.672	0.672	0.676	0.087	0.088	0.089	0.106	0.818	0.809	0.802	0.828	0.819	0.834	0.086	0.088	0.087	0.092
2 days, 6:30:00	0.734	0.738	0.736	0.725	0.71	0.726	0.086	0.092	0.09	0.598	0.6	0.593	0.593	0.591	0.591	0.086	0.089	0.087	0.114	0.649	0.645	0.645	0.652	0.65	0.661	0.091	0.09	0.086	0.112	0.658	0.66	0.66	0.673	0.665	0.675	0.087	0.088	0.089	0.104	0.815	0.804	0.799	0.823	0.817	0.833	0.086	0.088	0.087	0.092
2 days, 7:00:00	0.729	0.733	0.73	0.724	0.71	0.725	0.086	0.092	0.09	0.594	0.597	0.59	0.591	0.589	0.587	0.086	0.089	0.087	0.112	0.646	0.639	0.646	0.651	0.649	0.655	0.091	0.089	0.085	0.111	0.655	0.663	0.652	0.669	0.663	0.671	0.087	0.088	0.089	0.107	0.814	0.803	0.801	0.822	0.814	0.829	0.086	0.088	0.087	0.091
2 days, 7:30:00	0.728	0.731	0.73	0.724	0.701	0.719	0.086	0.092	0.09	0.593	0.595	0.587	0.586	0.588	0.583	0.086	0.089	0.087	0.112	0.643	0.637	0.644	0.652	0.648	0.657	0.091	0.089	0.086	0.11	0.651	0.66	0.654	0.668	0.659	0.669	0.087	0.088	0.089	0.105	0.81	0.799	0.797	0.818	0.813	0.824	0.086	0.088	0.087	0.092
2 days, 8:00:00	0.721	0.724	0.723	0.721	0.694	0.712	0.086	0.092	0.09	0.59	0.594	0.587	0.584	0.585	0.582	0.086	0.089	0.087	0.111	0.639	0.638	0.642	0.649	0.644	0.653	0.091	0.089	0.086	0.111	0.652	0.659	0.651	0.664	0.657	0.67	0.087	0.088	0.089	0.105	0.807	0.797	0.793	0.818	0.809	0.824	0.086	0.088	0.087	0.092
2 days, 8:30:00	0.716	0.721	0.719	0.715	0.694	0.716	0.086	0.092	0.09	0.59	0.595	0.588	0.577	0.581	0.578	0.086	0.089	0.087	0.11	0.64	0.635	0.641	0.648	0.643	0.652	0.091	0.089	0.086	0.112	0.651	0.655	0.653	0.663	0.654	0.667	0.087	0.088	0.089	0.106	0.804	0.794	0.792	0.815	0.807	0.822	0.086	0.088	0.087	0.091
2 days, 9:00:00	0.714	0.717	0.713	0.708	0.691	0.705	0.086	0.092	0.09	0.592	0.589	0.585	0.581	0.578	0.575	0.086	0.089	0.087	0.11	0.637	0.636	0.633	0.642	0.639	0.652	0.091	0.089	0.086	0.108	0.65	0.655	0.647	0.662	0.652	0.665	0.087	0.088	0.089	0.103	0.807	0.793	0.79	0.813	0.804	0.821	0.086	0.088	0.087	0.092
2 days, 9:30:00	0.706	0.709	0.708	0.703	0.686	0.702	0.086	0.092	0.09	0.588	0.593	0.584	0.576	0.575	0.571	0.086	0.089	0.087	0.109	0.636	0.63	0.633	0.644	0.642	0.649	0.091	0.089	0.086	0.109	0.645	0.652	0.644	0.657	0.651	0.662	0.087	0.088	0.089	0.101	0.803	0.789	0.785	0.811	0.8	0.816	0.086	0.088	0.087	0.091
2 days, 10:00:00	0.706	0.709	0.704	0.698	0.682	0.697	0.086	0.092	0.09	0.587	0.592	0.584	0.572	0.574	0.568	0.086	0.089	0.087	0.109	0.633	0.631	0.634	0.639	0.638	0.645	0.091	0.089	0.086	0.108	0.648	0.65	0.642	0.655	0.651	0.663	0.087	0.088	0.089	0.1	0.801	0.786	0.785	0.805	0.802	0.813	0.086	0.088	0.087	0.091
2 days, 10:30:00	0.7	0.701	0.701	0.7	0.679	0.693	0.086	0.092	0.09	0.592	0.592	0.582	0.574	0.577	0.568	0.086	0.089	0.087	0.107	0.631	0.627	0.63	0.64	0.636	0.64	0.091	0.089	0.086	0.107	0.641	0.651	0.644	0.653	0.648	0.656	0.087	0.088	0.089	0.099	0.798	0.787	0.783	0.808	0.8	0.812	0.086	0.088	0.087	0.091
2 days, 11:00:00	0.696	0.701	0.698	0.691	0.673	0.688	0.086	0.092	0.09	0.591	0.594	0.585	0.573	0.575	0.568	0.086	0.089	0.087	0.107	0.634	0.624	0.629	0.639	0.634	0.644	0.091	0.089	0.086	0.106	0.638	0.644	0.644	0.651	0.645	0.659	0.087	0.088	0.089	0.099	0.798	0.786	0.781	0.804	0.796	0.809	0.086	0.088	0.087	0.091
2 days, 11:30:00	0.691	0.696	0.692	0.688	0.671	0.686	0.086	0.093	0.09	0.591	0.593	0.586	0.574	0.569	0.568	0.086	0.089	0.087	0.107	0.629	0.624	0.626	0.632	0.632	0.638	0.091	0.089	0.086	0.106	0.637	0.642	0.639	0.649	0.642	0.656	0.087	0.088	0.089	0.101	0.795	0.778	0.778	0.803	0.794	0.808	0.086	0.088	0.087	0.091
[truncated: 616 more rows]
[truncated: 32 more columns]

## Sheet: Supp2
PUL45 genes log2(fold-change) values for HMOs compared to glucose
	2FL	DFL	3SL	6SL	LNT	LNnT
GKD17_18760	-0.347764	0.162638	0.111399	0.136733	-0.0131925	0.00916842
[truncated: 111 more rows]

## Sheet: Supp3
For the fold-change and p_adjusted values of all genes in B. dorei's genome, please see Supplamentary Table 2 of DOI 10.3389/fcimb.2022.854122.
[truncated: 1 more rows]

[truncated: 5 more sheets: Supp4A, Supp5, Supp6A, Supp6C, Supp7]
